# Supplementary material for: Conserved expression of natural antisense transcripts in mammals
Source: BMC Genomics. 2013 Apr 12;14:243. doi: 10.1186/1471-2164-14-243 (PMC3635984; doi:10.1186/1471-2164-14-243)
Supplement: Additional file 2 — Supplementary Dataset 1. List of novel antisense transcripts, with associated sequences, identified in this study. [file 1471-2164-14-243-S2.zip]

Archive with 1 entries (1 files):
- novel_probesets.csv
