# Supplementary material for: Conserved expression of natural antisense transcripts in mammals
Source: BMC Genomics. 2013 Apr 12;14:243. doi: 10.1186/1471-2164-14-243 (PMC3635984; doi:10.1186/1471-2164-14-243)
Supplement: Additional file 2 — Supplementary Dataset 1. List of novel antisense transcripts, with associated sequences, identified in this study. [file 1471-2164-14-243-S2.zip › novel_probesets.csv]

probe	tissue-specificity	gene	chromosome	strand	start	end	organism	probe-sequence
2320353	brain	NM_033182	chr1	+	11715897	11716150	human	CTGTGGGGAACATCAACGAGCTGCCCGAGAACATCCTGCTGGAGCTGTTCACGCACGTGCCCGCCCGCCAGCTGCTGCTGAACTGCCGCCTGGTCTGCAGCCTCTGGCGGGACCTCATCGACCTCGTGACCCTCTGGAAACGCAAGTGCCTGCGAGAGGGCTTCATCACTGAGGACTGGGACCAGCCCGTGGCCGACTGGAAGATCTTCTACTTCTTACGGAGCCTGCACAGGAACCTCCTGCACAACCCGTGC
2321276	brain	NM_012231	chr1	+	14105072	14105175	human	GTGAGGTGAATGATTTGGGGGAAGAGGAGGAGGAGGAAGAGGAGGAGGATGAAGAAGAAGAAGAAGATGATGATGATGATGAGTTGGAAGACGAGGGGGAAGAA
2322671	brain	NM_014675	chr1	+	17282517	17282615	human	GAGCAGAAGCTGGCACTCCTAGAGGAGGCACGGACAGCTGTGGGCAAGGAGGCCGGGGAGCTGCGAACTGGGCTGCAGGAGGTGGAGCGCTCACGGCTG
2322810	brain	NM_013358	chr1	+	17566229	17566253	human	ATGAGATGCTGGCAGACAGACACCT
2328736	brain	NM_175852	chr1	+	32661493	32662352	human	GGTGCCTCTCTAGCCTGCACAAATGATTGACAAGAGATCACCCAAAGGATTATTTCTGAAGGTGTTTTTTTCTTTATTTCTTTTTCTTTTTTTTTTTTTTTCTTTTTCTTTTTTTTTTGCACATGACAGTGTTTGTATTGAGGACCTTCCAAGGAAGAGGGATGCTGTAGCAGTGGTGCCTGGGTGCCTGGCCTCCAGTGTCCCACCTCCTTCACCACCCCACTTGGCTCCTTTGCCATCTTGATGCTGAGGTTTCCTGTTTGGTGAGATCAGGTTGTTTGTGGTAAAAGAAAGGAAAGGGCTTCTGATGGCTTTGCCACAAGCTTACCTGTGGGTTTCAGTCCTGAGAGGCCACCACCAGTTCCCATCAGCACTGTCTCCATGCAGCAGTTGCTGGGT…
2331217	brain	NM_012090	chr1	+	39549038	39549069	human	AAGAAACTGAGTCTCAGAGAGGTGAAGTGACT
2340393	brain	NM_014787	chr1	+	65860645	65860715	human	TCTGAACACATCCAGTGCTTCCAGTGACCCCTTTCTCCAGCCAACAAGAAGTCCTTCGCCCACAGTACATG
2340394	brain	NM_014787	chr1	+	65864496	65864563	human	CTTCTAGTACGCCTGCTGTGAACATTCAGCCAGATGTTTCTGGAGGTTGGGACTGGCATGCTAAACCA
2340544	brain	NM_002600	chr1	+	66379004	66379030	human	AAAAGCAGGAGTGTGATGACGGTGATG
2341542	brain	NR_023916	chr1	+	70385488	70385515	human	GATTCCGGCATCCACGTCATTGTCCGCA
2349212	brain	NR_033424	chr1	+	102337569	102337607	human	GAGGTGTTAACTGAGTTGAGCGTTAAAGAATGGGTGGCA
2349218	brain	NR_033424	chr1	+	102358869	102358908	human	TTCATCAGATAGAACCCGGAATAGCTCAGCAAATTCAAGC
2349219	brain	NR_033424	chr1	+	102359180	102359804	human	GCTGGTTGTAGTATTGCATGGCTTCTGAAAACCAATATCCACTCTTGACAACTGAACCATAGTCATCATCTCTCATCCAGGTCAAACTGTCAAGCATGGAGCCATCAAGCATGTGTTAAATGAAGGCAGGCCAATTTATTGTAGACCACATGAAGAGTCACTTAATCATTGAATTTAAGGTAAACTTTCTTGATAATGGCTTTCCCTTTTTTGACAAACTCCTTGCTGGAAAAACTCCTACAAAAGAGTAAAGAAGTAGAAGAGACTGATGAGATGAATCAAGTAGAATTTGTGGACTTTGATTCAAATCAGGAAAGATGATGCTGATGCCACTACAGTGCAGAAGCAAATGTGGGACCATTACAATGGAAAAGCATGAGGATGATAAACATCATTTCA…
2355592	brain	AK024925	chr1	+	144989386	144989622	human	CTCTATCTGGTCAAGGACGACAACATTTTATTTCTCCTGACCCTTTTGCTATCAGATCTGGCCTTGTCAGTTTTTCAATTTCATTCTTAGAATGGAAACTTAATTCACACAAGTTGAACAAGTAGTCATCAGGGGGCAAAACCCAGTGGATGATGGTTTTGTGTGCTGTTTGGAGACTGGGTGTTTACCACACAGCAGTGGATTTCATAAATTCCAGGGTCAGACAAGATTCCAGTA
2355593	brain	AK024925	chr1	+	144989747	144989977	human	TCTCCCTAGGAGTGGGCCATACTCAGCTGTGGACCACTCACAACATTTTCTCACTTTATTTTGCTTCAGAGTCAGTGTACTGCAATGATTTCTCCTTTGCTTGCTTTATATGTTTAAAATTGTCTTCCCTAAAAGCTGAACTTAAAATTAATGTTTGCTACCAAAAGGGGGTAGCAGTGCCTAGTCATGTAGGCATATGTCCCACTCTGTCGGTACAGAGGGTAAGCAGCC
2355594	brain	ENST00000448309	chr1	+	144990318	144991220	human	TACCTAGGAGAAGACTTGCCACTTGGAAAGAGAAAGATAGCACCCACTCTCCAGTTCTCTTCTCCCAAAGTTGCCCGTATTTCCCTTCCCTGAAGCCAATCAAATACTTTATTGTTTCTCGCTAAGAGTAATTTTTCACTCTTAAGTACAAACAGCTCAACAAAAATTCCCGGTAGCATAAATATGCACATCAATAAAATAATTACTACTCACAATAGACTTTCCATTACATATGTTTCACAAGCATTGGTTTTCTTAAAAAGAACCACGCATACAGCACTCAAATTATTGCAGATTCTAACTCAGTAGAGTTTGATTTAATGTTTTTACAATATTTTTTTTAAAGAAGTGTCCTTCCAACGCTAAGGAAAAAAATCAGAATCAAGAAAATTCTGTTTC…
2357941	brain	NM_001005464	chr1	+	149824642	149825312	human	GCCGGAGGTTCCATCGTATCCAAAAGGCTCTTTTCAGAGCCACCCACATCAGCACTTGGAAGAAGCTGTACCGCTTGCCCTCCGTGCTCCTCCGGCATTAGAGCGGGGAAGGCACTTCCGCTTAGGCTCCCAACAAAACGGGGTCGGGTCCCCCTGCTGCGGTGCCGTCTTGAGCTTTGCCGACTTCGGCCAATTGGCCTATCCGCACTGGCCGGGCTGCGGACGCTTTCCTGGGCGCCGGCTCGCGGGCTTTGGCGGTCCGGCTCCCCCCGCGCGTGACCGGGGCCCTGCGTGGCGGGGGGGCCGGGGCAGGAGAGACGGGGCGTCGGGCACGAGGCCAGGGGTCACTAGGGGGACGCTCAGGGCTCGCGGTCCTGAGCGCGGCTGGCCTTTGCGGAA…
2357942	brain	ENST00000369158	chr1	+	149825335	149825640	human	CCAGTGAAGGCACTCGGTCCTCTTAGAAGCTGCATGGTATGTCTGGATTTTCTGTCCAGACTCAGTAGTTCCTTTACGTTGTTTTCGTCGGACATGTGGGCAGACGCTGGTGCCCGAGTTCAGATCCTTGGGAAGACAGTAGATCAGACAGGAAGAACGTGGGCCTCCGTTGGGCAAATGAAGCTCTTCGCCTTAGGAAATCGTGACAGGAGGCCACAGAGGTGATCTCTACAGTCTCTGGGAGCTGGGAAGTCCAAGGCCTCTTAGTGGGAAAGTGAGGCAGGGTCTTGCAGAGCCCACTCTACA
2358258	brain	NM_015203	chr1	+	150413472	150413499	human	ATGATTGTGGCATTGAGAGAAGCTTTGA
2361159	brain	NM_152280	chr1	+	155829556	155829585	human	GCTGAGATCACCAATATCCGACCTAGCTTT
2361170	brain	NM_152280	chr1	+	155850322	155850411	human	CTCTGTCATATCAGCCTGTGGCACAGAGAATGACAGTGGTGGTCCTCAAAGCCAGACACTTGCCGAAGATGGATATCACCGGTCTCTCAG
2362183	brain	BC031645	chr1	+	158192481	158192511	human	TCCTTGCATTCTGCCATGATTTTGAGGCCTC
2362487	brain	NM_021189	chr1	+	159161770	159161858	human	ACCGTGGTGCTCAAGTGCCAAGTGAAAGATCACGAGGACTCATCCCTGCAATGGTCTAACCCTGCTCAGCAGACTCTCTACTTTGGGGA
2362760	brain	NM_020125	chr1	+	159805724	159806411	human	TGGGCACCGTTTTGCAGGAAACACCATATTAATAGACATCCTCACCATCTCCATCCGCTCTCACGCCTCCTGCAGGATCTGGGAGTGAGGGTGGAGAGTCTTTCCTCACGCTCCAGCACAGTGGCCAGGAAAAGAAATACTGAATTTGCCCCAGCCAACAGGACGTTCTTGCACAACTTCAAGAAAAGCAGCTCAGCTCAGGATGAGTCTTCCTGCCTGAAACTGAGAGAGTGAAGAACCATAAAACGCTATGCAGAAGGAACATTATGGAGAGAAAGGGTACTGAGGCACTCTAGAATCTGCCACATTCATTTTCAAATGCAAATGCAGAAGACTTACCTTAGTTCAAGGGGAGGGGACAAAGACCCCACAGCCCAACAGCAGGACTGTAGAGGTCAC…
2362919	brain	NM_000702	chr1	+	160099894	160100030	human	GTCTATCCACGAGCGAGAAGACAGCCCCCAGAGCCACGTGCTGGTGATGAAGGGGGCCCCAGAGCGCATTCTGGACCGGTGCTCCACCATCCTGGTGCAGGGCAAGGAGATCCCGCTCGACAAGGAGATGCAAGATG
2363257	brain	NM_001033667	chr1	+	160771587	160771614	human	TATTGAAAAGTTGTCCGTCCACGTCATC
2370060	brain	NM_033343	chr1	+	180243407	180243698	human	GCTTCTCCATGGACGGGACAGGACAATCCTATCAGGACTTGAGGGATGGGAGCCCCTATGGAATCCCCCAGTCTCCATCCTCCATATCGTCCCTGCCATCCCACGCTCCTTTGCTCAATGGGCTGGATTACACGGTGGACAGTAATTTGGGCATCATTGCGCATGCAGGGCAGGGAGTAAGCCAGACGCTGAGAGCCATGGCTGGGGGACCCACCTCTGACATCTCCACAGGAAGCAGTGTAGGCTATCCCGACTTTCCAACTAGCCCAGGCTCTTGGCTCGATGAAATGGA
2370061	brain	NM_033343	chr1	+	180243743	180244085	human	CCCTGGCTTGAGAGAATATCTTCAAGGATCAAAAGAGACTTGCCTTTTAAGGATCGAAAGTACGCCAATGTGAATTTCCATTATTTTCAATGGAAGTCCTCCGCTGATTCCTAGAAGGCTGTGAGACCACACTAGGGCATTGTTTCCCTGGGGAAGCAGTGGGAGAGCAGACTCATCTCAGAACACAGCACAGGGGGTAATGGCCTAGAGCTCTAGGGACACTGGCTTGTTGGGTCTCTCCCCTGCTGTTCTGCTTAGGGGCTTGGCTGCTCAGTGCTTTGGTAGCACAAGGTGACTGTGATAGGCCCCCTTGGCCTTTGGGAACTTTGCTCCAACTGGTGTG
2372822	brain	NM_002927	chr1	+	192613465	192613489	human	ATGAGCAGGCGGAATTGTTGGATTT
2374158	brain	NM_205860	chr1	+	200008846	200008903	human	TGCCCAAAGTGGAGACGGAAGCCCTGGGACTGGCTCGATCGCATGGGGAACAGGGCCA
2384060	brain	NM_052843	chr1	+	228462276	228462477	human	CCCGAGTGGTGAAGTTTATGTCTGGGCTGAGCACCGTGGTCGCAGAGGAGGGCGGCGAGGCCACCTTCCAGTGCGTGGTGTCCCCCAGTGATGTGGCAGTCGTGTGGTTCCGGGACGGTGCCCTGCTTCAGCCCAGCGAGAAGTTTGCCATATCACAGAGTGGCGCCAGCCACAGCCTGACCATCTCAGACCTGGTGCTGGA
2385156	brain	NM_001004342	chr1	+	231298720	231298812	human	AGGAAGAGCTGAAGTGTCCCGTGTGCGGCTCTCTGTTTCGGGAGCCTATCATCCTGCCCTGTTCCCACAATGTCTGCCTGCCTTGCGCTCGCA
2396423	brain	NM_006610	chr1	-	11087157	11087520	human	CTGGACATTCGAATGGGCACCCTGAAAAGACTATCACCTCATTATACACAAGCCTGGTCTGAAGCTGTTTTTATACATGAAGGTTATACTCATGATGCTGGCTTTGACAATGACATAGCACTGATTAAATTGAATAACAAAGTTGTAATCAATAGCAACATCACGCCTATTTGTCTGCCAAGAAAAGAAGCTGAATCCTTTATGAGGACAGATGACATTGGAACTGCATCTGGATGGGGATTAACCCAAAGGGGTTTTCTTGCTAGAAATCTAATGTATGTCGACATACCGATTGTTGACCATCAAAAATGTACTGCTGCATATGAAAAGCCACCCTATCCAAGGGGAAGTGTAACTGCTAACA
2398030	brain	NM_153213	chr1	-	16535550	16535578	human	GGCCAGGTGGGTGGCAGAGCAAAAGAGGA
2400877	brain	NM_005529	chr1	-	22179205	22179229	human	TCAGTCCTGGTCACCATCGAAGCCT
2401425	brain	NM_017707	chr1	-	23768723	23768764	human	TATCTGCTCAAAGCCGGGGAGAGCCAGATGAAGCAAGGTCCT
2404583	brain	NM_001856	chr1	-	32127936	32127968	human	TTTGGATGGGAAGGACGGCAAGCCTGGCTTGAG
2407756	brain	NM_012333	chr1	-	39328935	39329910	human	CAAGATGCTTTTGTACGGGTTCCCATGAATCTTCTGCTCTTGTTTGTGTGACATGGAACAAATAACTTCTTTGCCACCACTTTGCCTTAGATAACTGTGTGTGTGTGTGCCAGTTTGAACTCTGACACCACATTTTCCTTCTATGCAATCATGCCTGTCTGATAATCTTGCATTGCTTTCCTCTGAGCTTTAGTGGGTCCTAGTTGCACACTGGCCTTTCTGTGCTGTTTTTCAATTTGCCTAATAATAGCAGTTACCCTGATTGTAATTTATGTAACTTTAAACAGGATCACACTGTACCCCCTGCCTGCCTTATTTGCTTACTGAGCACAGGACAGAGGCAATATACAACTCTGGGTTCACACACAAGCTGAGATGAGAAGAGGAATGAGCCATATA…
2407774	brain	BC039090	chr1	-	39339619	39339738	human	CGTGGCTTTCCTTCACCAGTTCATAGCATCGTGATTCATTGCCCGGATTGGACTCGACTCTACTCACTGGACATCTAACCACTCCACTTAATTAACAATACCCACCCTACAGGGGTGTTG
2407779	brain	NM_030772	chr1	-	39340866	39341282	human	TCGCTCTGTGGTTGAAGTTGGATTCATGATTGGACAGTACCTTTTATATGGATTTCACTTAGAGCCGCTATTTAAGTGCCATGGCCACCCGTGTCCAAATATAATCGACTGTTTTGTCTCAAGACCAACAGAAAAGACAATATTCCTATTATTTATGCAATCTATAGCCACTATTTCACTTTTCTTAAACATTCTTGAAATTTTCCACCTAGGTTTTAAAAAGATTAAAAGAGGGCTTTGGGGAAAATACAAGTTGAAGAAGGAACATAATGAATTCCATGCAAACAAGGCAAAACAAAATGTAGCCAAATACCAGAGCACATCTGCAAATTCACTGAAGCGACTCCCTTCTGCCCCTGATTATAATCTGTTAGTGGAAAAGCAAACACACACTGCAGT…
2413680	brain	NM_001031672	chr1	-	54662099	54662164	human	GGCCAGACATGGTGGCTCATGCCTGTAATCTCAGCACTTTGGGAGACTGAGATGAGAAGATCACTT
2413855	brain	NM_176782	chr1	-	55081810	55081845	human	GCAACATCACAGTCCTGGAGGCTGACGTCAATGTAG
2425242	brain	NM_001918	chr1	-	100715326	100715361	human	ATGCTGAGAACCTGGAGCAGGAATGCGGGGAAGCTG
2432006	brain	NM_022359	chr1	-	144951968	144952193	human	CCTTCGGTGCTCTTTTTGTCGCTTGTCTTTTGCCCATTCTCAAGGCATACAGCAGCTGTCCTGTTCCCTTTCAAGGACTGACAGTAGGAGCTTCACTATTTCTAAGACTTTATGGGCCCACAACCGAAGACATTCTTTTCAGGGTTGAATTTTCAGTGGTATCCATTATGAAAACTCACTTCATGGATTCAGTGGGCAAATAGCGGCAAGCAAGAGACATAGATTC
2434081	brain	NM_001005464	chr1	-	149811474	149812304	human	GCCGGAGGTTCCATCGTATCCAAAAGGCTCTTTTCAGAGCCACCCACATCAGCACTTGGAAGAAGCTGTACCGCTTGCCCTCCGTGCTCCTCCGGCATTAGAGCGGGGAAGGCACTTCCGCTTAGGCTCCCAACAAAACGGGGTCGGGTCCCCCTGCTGCGGTGCCGTCTTGAGCTTTGCCGACTTCGGCCAATTGGCCTATCCGCACTGGCCGGGCTGCGGACGCTTTCCTGGGCGCCGGCTCGCGGGCTTTGGCGGTCCGGCTCCCCCCGCGCGTGACCGGGGCCCTGCGTGGCGGGGGGGCCGGGGCAGGAGAGACGGGGCGTCGGGCACGAGGCCAGGGGTCACTAGGGGGACGCTCAGGGCTCGCGGTCCTGAGCGCGGCTGGCCTTTGCGGAA…
2439992	brain	NM_052868	chr1	-	160063924	160063960	human	TCTTCCAGATGTCCTCCAGGTGTCTGCTGCCCCCCCA
2447487	brain	NM_203454	chr1	-	183615635	183616389	human	GCAGGAGCAAACCAGTGATTTTCTATTAATTGTTAATCATGGACAGAAGATTTTAGGCAGCTCATTTTTTTCTAAAGTGATTCAAAATAGTTTTGTGTGGGAAAAAGCTCTTCTGCTGATTACATATAGCTATAAAGATTAAAACCTAGCCACCTGCTCAGTTTGATCTTCCCCAGCTCAGACCTCTCCCTTCTGAGCAGATGATAGAGGTAAGATGATACATGAGAACCTCCAATGGCTCCTGTCATCACATACTGTATAAAATCCAAGTTCCTCTTACTGGCTTTCAAGGATCCTCCTTTAACTTCCTGTTGCCTTGTCTCATCAGCAAGATCATAAGTACCTACAGGTCAAGCACTGTCTCTCCCTTCTCTTTAGCTTTTCCCTTAGGATCTAGCA…
2451287	brain	NM_177402	chr1	-	202573588	202573621	human	AAGAATGCCATGAACATGAAGGACATGAAAGGGG
2452741	brain	NM_152491	chr1	-	205813315	205813345	human	TCATCAGGGACAGGGGCTCAGAGGATCTCAG
2471251	brain	NM_003385	chr2	+	17773407	17773492	human	TAATGAGCATGAACTCAAGCAGTGGTACAAAGGATTTCTCAAGGACTGTCCAAGTGGGAGGCTAAATCTCGAGGAATTTCAGCAGC
2474281	brain	NM_032604	chr2	+	27352992	27353021	human	AAGGTGGTGGACATAGACTTTGTACTACAG
2477310	brain	NM_174931	chr2	+	37319062	37319090	human	AAAGTGGCATTGGTCATGAGGCATCATTA
2498052	brain	NM_024093	chr2	+	105954064	105954097	human	GTCGCAGCTGCACGGACTCGGAACTGCTGCTGCA
2503157	brain	NM_020909	chr2	+	120900591	120900672	human	AAGTTGACTGAGAAATGCCTTAATAATGTCATTGAGAGCCCAGGATTGAATGTCATGAGAGTTCCTCCTGACTTCAAGAGTA
2503166	brain	NM_020909	chr2	+	120918467	120918547	human	AATGAGAATAATGTGCCCCTCCCCAAAGAGTCTCTTGAGACTCTGATGCTTATCACACCTGCCGACAGTGGTTCTGTTCTA
2503206	brain	NM_002881	chr2	+	121036194	121036222	human	CTCTTCAGTGGGTCATCTGTGTGTCACAG
2518334	brain	NM_000885	chr2	+	182386994	182387045	human	GGAGATGATGCATATGAAACGACTCTACATGTCAAACTACCCGTGGGTCTTT
2518336	brain	NM_000885	chr2	+	182388924	182388977	human	GAGCTCACTCAGCAGAGCGGAAGAGGACCTCAGTATCACAGTGCATGCTACCTG
2518341	brain	NM_000885	chr2	+	182394272	182394370	human	TCAACACTGGCAATAGTATGGCTCCCAATGTTAGTGTGGAAATAATGGTACCAAATTCTTTTAGCCCCCAAACTGATAAGCTGTTCAACATTTTGGATG
2518348	brain	NM_000885	chr2	+	182400612	182401606	human	TGTGCTTGCCTCAGTAAAATGAACCCCACTGGGTGGGCAGAGGTTCATTTCAAATACATCTTTGATACTTGTTCAAAATATGTTCTTTAAAAATATAATTTTTTAGAGAGCTGTTCCCAAATTTTCTAACGAGTGGACCATTATCACTTTAAAGCCCTTTATTTATAATACATTTCCTACGGGCTGTGTTCCAACAACCATTTTTTTTCAGCAGACTATGAATATTATAGTATTATAGGCCAAACTGGCAAACTTCAGACTGAACATGTACACTGGTTTGAGCTTAGTGAAATTACTTCTGGATAATTATTTTTTTATAATTATGGATTTCACCATCTTTCTTTCTGTATATATACATGTGTTTTTATGTAGGTATATATTTACCATTCTTCCTATCTA…
2522758	brain	NM_001228	chr2	+	202141572	202141652	human	TGAAAAGCAAACCTCGGGGATACTGTCTGATCATCAACAATCACAATTTTGCAAAAGCACGGGAGAAAGTGCCCAAACTTC
2527571	brain	NM_198483	chr2	+	218941224	218941251	human	GGAGCTGCAGGCACTTCGGGAGCAGCTC
2528739	brain	NM_052902	chr2	+	220473019	220473152	human	CAGGGCGGAGCCACAGGAGGAGGAAGAGGAGAAGGAGGGGAAGGAGGAGAAGGAGGAGGGGGAGATGGTGGAACAGGGAGAAGAGGAGGCAGGAGAGGAGGAAGAAGAGGAGCAGGACCAGAAGGAAGTGGAAG
2539829	brain	NM_003183	chr2	-	9634768	9634894	human	ACTGACAACTCCTGCAAGGTGTGCTGCAGGGACCTTTCTGGCCGCTGTGTGCCCTATGTCGATGCTGAACAAAAGAACTTATTTTTGAGGAAAGGAAAGCCCTGTACAGTAGGATTTTGTGACATGA
2548502	brain	NM_005813	chr2	-	37478583	37479461	human	CAGGTGCAGATCTCGGCTTTACACAATTTATCTTTACCTAGGGTTCAGTCAGTAATTTCTGCTTTTTAGCAGGGCCAGTGCAGGGTCAGTTAATGCTACAGTTACTGTATAGCAAACAGTATCCTTTTTTCTCCTTCCCCTAGCCTATTGGGCTTTGCAGATATCTGGAGTGTTTTAAAGTCAATTATTTTAAGCAGTTTGAGGGGATGTGTAGGAGTGGAGCATGAAACAGTTTATAAGGCTGGGGCTGTATTATCAGCACAGCAAATTAAAGAATGAAAGAAGTACTTCTTTTTACATTTCAGCTCCAGCAGCCAGCTATTTAAAAAATATTTTTAAATATCTTCCCCAAAGTTTAAGATGTGGGACCATCTACTTGTAAGAAACAGTGGCTTATTT…
2549109	brain	NM_005633	chr2	-	39222270	39222496	human	TGGTGTTCGTCCATCAAACCCAAGACCAGGTACCATGAGGCATCCCACACCTCTGCAGCAGGAGCCAAGGAAAATTAGTTATAGTAGGATCCCTGAAAGTGAAACAGAAAGTACAGCATCTGCACCAAATTCTCCAAGAACACCGTTAACACCTCCGCCTGCTTCTGGTGCTTCCAGTACCACAGATGTTTGCAGTGTATTTGATTCCGATCATTCGAGCCCTTTTC
2549461	brain	NR_028102	chr2	-	39964003	39964198	human	GTGCTTCATGTTGGCGGAACCATTGTATTGTTGCTTAGTGAAGATCACCACAGGCGCCTTACAGATTGTAAAGAGAGCAACATCCCTTTCAATTCCAAGGACAGTCACACAGATGAACCTGGAATTAAAAAGTGCTTGAATCCTGAAGAAAAAACTGGTGCATTCAAGACAGCGTCAACTTCATTCGAAGCCAGTA
2563430	brain	NM_001024457	chr2	-	88081791	88082749	human	TGGCAAGTAGCCCTGTGAGAAAAAATATTTTCCGCTTTGATGAGTCAACAACAGGATTTAACTTCAGTTTTAAATCTGCTTTGAGTCTATCTAAGTCTCCTGCCAAGTTGAATCAGAGTGGGACTTCAGTTGGCACTGATGAAGAATCTGATGTTACTCAAGAAGAAGAGAGAGATGGACAGTACTTTGAACCTGTTGTTCCTTTACCTGATCTAGTTGAAGTATCCAGTGGTGAGGAAAATGAACAAGTTGTTTTTAGTCACATGGCAGAACTCTACAGATATGATAAAGATGTTGGTCAATGGAAAGAAAGGGGCATTGGTGATATAAAGATTTTACAGAATTATGATAATAAGCAAGTTCGTATAGTGATGAGAAGGGACCAAGTATTAAAACTTT…
2563431	brain	NM_001024457	chr2	-	88083444	88083794	human	TTTGGCATTTCGGAACCAGGAAATCAAGAAAAGAAAAGTGAAAAGCCTCTTGAAAATGATACTGGCTTCCAGGCTCAGGATATTAGTGGCCAGAAGAATGGCCGTGGTGTGATTTTTGGCCAAACAAGTAGCACTTTTACATTTGCAGATGTTGCAAAATCAACTTCAGGAGAAGGATTTCAGTTTGGCAAAAAAGACCCCAATTTCAAGGGATTTTCAGGTGCTGGAGAAAAATTATTCTCATCACAATGCGGTAAAATGGCCAATAAAGCAAACACTTCCGGTGACTTTGAGAAAGATGATGATGCCTGTAAGACTGAGGACAGCGATGACATCCATTTTGAACCAGTA
2570352	brain	NR_027244	chr2	-	111134072	111134330	human	GTCGGTGAGTTCTGGTCAACCTGCAACCTCCTGATATGGCCATTGCAGTTCATCGAGTCTTCAGGGACTCCCCATGGCCTGGAGTACTTTGCCTTGCTTACACGGGAGAGGAGAATGGATTTATAGAGAACATCATCTAAATCCAACTTGACCATTGTGTGGCCACACTTGCTAGATTGCTATAGTCTAAATCTAGCATTGTAGAAAGACGGGGGAGCTTGGAGCTGCACAAACCCAGGTCTGGAACTGGCTCCTTACC
2585337	brain	NM_001165963	chr2	-	166854660	166854685	human	GTGGAACTCCAGCCTAAGTATGAAGA
2595563	brain	NM_213589	chr2	-	204299875	204300599	human	GTGGATTGGCCTGCTTTGACTCTCAGCCACCAACAGAAATCTTTGTCACCTTTGTTCCTCAGCTAAAAGTAATTTTGTTATAAACACAAAGTGACTTTAAACAGGTAAAAAACCCATTCCTATTTTTGTACATTACCAAAAGTTTTTCATATACCTACAGAGCTAACTAATTACAACTGATTTAATCCACTCAAGTTTAGACCAGTTAAACCCATAGGATCCTGTATGGTTATCAATGTGATGCCTTGCTTTTCATAAAATAGGTATAATTGGGTCATACACTTGACGAGAGGGTGACTGTTTCTAGGGGAAGAAAACCCTTTAGATTGCAGGTAACTTTCACTTTTTTTTTTTTAATATACACTTTACATTTGTATAAATTATGCAGGGTACTCCTAA…
2595564	brain	NM_213589	chr2	-	204301221	204301563	human	GGGATGTAGCTTTTCCTAGACTGTATTTCTGTAGCTCTTTTTCTCTGGTGTATTCATGGAAAGCATCTACTGCCGCACGACACTAGTACTGTGCCTTCTTTCACTGCCCTCTGCTCTGCAGCTCTCACCCAGCTTGGCTGCTTCAAGTCTGTGCAGTTGACTTGGCTGTACTGAAAAGTGAACAGCATGGATTAACTCATCCTGCTGCTGAGGGCAGTGCAAACAGGTGCTTATTAGAGGTAGTGACTTGCTTAATTAGTGACACTCCTAATTTCTACTATGGATAATTTCAAAGTAGAATCACTCTATGCTTAGAGTTTTGGCACCAATGCTGTAGGGCAGC
2595566	brain	NM_213589	chr2	-	204303209	204304054	human	CAGGTAGTGTCCAGCTATATGTGTATGTGTGTGTGTACACGTGCATGTACACACAGCTGTACAGTGTGTGTATATATGTATACATATATGTATGTGTATGTGTATATAGAGAGAGAGCTGAGAGTTATTCTATTTATTCCTTTTCTCTCCTAATCTGAAAATGGGTGTTCTGTATTTTGGGTGGAAGAGGCATAGAAGGGGATGTGTGTTGTCTCTTAAGATTTCTATATCATGTGGATTGGACCAAAAACTTCTAATCACTTATTTAGAAGGTATTTATAAGTGTCTGTCCATGTGTAGCCTATTCGTGCATGTTGTGTATTATATAACTAAGGAATAGATGTAGAATGTGCTATTTCTGGTTGAGAAAAATCACCAGAATGTTTGGTGTATCTATAA…
2597283	brain	NM_152519	chr2	-	210892023	210892074	human	CTGGAGGATGGTTGTTCTTCAGCCTTTGGATGAATATAATTTAGGCAAAGAA
2602787	brain	NM_139072	chr2	-	230252990	230253112	human	GTGAAGAGTGCGACATTGACATAAATGAATGTGACAGTAACCCCTGCCACCATGGTGGGAGCTGCCTGGACCAGCCCAATGGTTATAACTGCCACTGCCCGCATGGTTGGGTGGGAGCAAACT
2602840	brain	NM_139072	chr2	-	230450584	230450699	human	AGGTCACGGCCACAGGATTCCAACAGTGCTCCCTCATAGATGGACGAAGTGTGACCCCCCTTCAGGCTTCAGGGGGACTGGTCCTCCTGGAGGAGATGCTCGCCTTGGGGAATAAT
2602847	brain	NM_139072	chr2	-	230456567	230456596	human	AGATCCTTGTGCCAGCAACCCTTGTCACCA
2603406	brain	NM_000867	chr2	-	231989686	231989815	human	TCACTGCTTTCAACCGCCTGTGCTGGAGGCTCAGAATAAGTCAATGGGAGGAGGATTTCAGTCACAGCAGCAAGCAAGTCTAGTGAACAGATAAGATGACATGCTCAGCAAAATAACAACGAAACCAGAG
2608189	brain	NM_182916	chr3	+	3188195	3188219	human	GGCTGGAATATCAGGAGAAAGGATT
2608190	brain	NM_182916	chr3	+	3188280	3188305	human	TATGATCTTGATGTGGCTCCTTATAT
2611019	brain	NM_133625	chr3	+	12208734	12208785	human	GAGGACATCGATCTCAGGGAACTGGAAGACGAACACTGGCTCTGCGATGCTG
2611021	brain	NM_133625	chr3	+	12211257	12211340	human	GTCATGGACTGTAGCATGCCACTGATTGGGGAACATCAGGTGGAGGACAGGCAACTCATCACCGAACTAGTCATCAGCAAGATG
2611743	brain	BC016304	chr3	+	14098640	14098684	human	AAGTCAGGGATTTCTTCTTGGTTTGGATCCACTGCTGGTGAGCAG
2612326	brain	NM_014296	chr3	+	15292906	15293153	human	CTTGTCAGGGTGTTTGGTAAGAACTGTATATAGTCAGAATTACCTAAATCACCTAGAGGTACCGTTTACATGGTTTTGTGTATATAGAGTTGGCTTGCATTTTAGGGGCCATTTTGTATAAAAAGTGCATATGATTAAAATTAGACTCAGTCATCACTGTGAGATGCCTTTGCTAAGAGGATAAAGGAACTGAGACCAGATGAGAAAAAGAAAGGATATAGATTCCTTGAGTGGAATAGTGGGCTAGA
2619715	brain	NM_017719	chr3	+	43390235	43392110	human	TTTCCCAGCCGAAAAGCCTATTATGTAATTTTTACATTCATAATTTTAATGTGGATGATCAGGATTAAATCAAGATATATATCTGGAACCTCTTATAAATGGAGCACTTAGAAATTTGTTGTTCTGCACTTAACCTAGAGAGAGAAAAAATGCTTTTCTTTGTGAAAAATCTGAATTCCTGTCCTGACCTTCTGTGATGTGGAAACCCTAGGCTCTGAGACACACTCTCTGGTGTCTGAGACAGAACCAAAGCAATAACGTTGTGATGCCCACAGGCCTGGAGCCAGCTAGCGACCTTGTGCCGCCCAGCTGTCCATGGCCCGTGCAGAGCAGAGGACAGTGAGTGTCTGCACTGAGAACCTTAAACCACAGTTGAACATACCCACACCTGTTTGTCTT…
2621474	brain	NM_138615	chr3	+	47870524	47870600	human	TGCACATAAAATGGCCCAAGAGCGTGGAGGTAGAAGGCTATGGCAGCAAGAAGATCGATGCTGAGCGGCAGGCTGCA
2623797	brain	NM_015512	chr3	+	52429371	52429399	human	CCTCATCTTTGTGCTGTCACCCGGCACAG
2627371	brain	NR_026866	chr3	+	63808928	63809185	human	GGCATAGAGCTGTGTCTACCAACTTACTAAAACAAAATGTATTGGTCCCTAAAGAGGAATCATCCAGTGATAGTGACATGGGATTTCATGAAAGCCAGCAAAATCAGAAAAGTAATTTGAAGACGAAAGTGAAGACTGCTTTTGGGAGGATGCTGTCCTACAAGTATAGAAGCAAGCCAGCATGTGCCAGCCAAGAGGGCTCCACTGACCATAAAGAAGCCCTCCTGTCAAACACGCAGAGCCTTCTCCCTAGGATTG
2628589	brain	NM_002802	chr3	+	68685699	68685740	human	GTGTTTATTGATGAAATTGACGCCATTGGGACAAAAAGATAA
2640897	brain	NM_015720	chr3	+	127379461	127379500	human	AAGAAGCCAAGCCTCAGGTCCGTGACTTTTCTCTCACCAG
2649065	brain	NM_172160	chr3	+	156241685	156241736	human	CTTTCCCCAATTGCGGAGCGTCTGGGATGCACACTACCTCAGCTAGCTGTTG
2649078	brain	NM_172160	chr3	+	156254562	156254700	human	CATGGTTAAAATAGCGGCCTGTGCCCAGTACAGAAAGGTGTTACTAACCAGTCTTTTGAATCACTTAGCAGCTTGCTGCTCAACCTCTAGTGTCCCTCCCTGGATTCTTTGAGGTGTCTGCTGTCGCTACCACTGTGCA
2649079	brain	NM_172160	chr3	+	156255223	156256298	human	GGCCTTGTACAACTTATCCAGAATGTCTATTAGGATTCTAATGTTATGTCCACTTACAAGTAGAGACAGTAAAAGGATGAATACCCAATCTTTAGTGACAATGCAGCTGATTTATGAAAGAGAGGGCTACACTGCTATGGAAACTTAGCTTCAAAGAAAATGCAATGTATCTGCAATTAGGTGTTCATTTTTTACTACATTTTATTAAAACCTGCTTTATACTTTCAACTGCTTGTAGGCACAACTTCTGCAAGTTTAAATATTTGAGCTTTACAAATAAACATACACATGCTCAGTTTTTTAAGTAAACCTGTAAAATACCCAGGAAGGCAAATGTTCATTGTTTAATTAGCACTGGGATTTTATAATATAATGTTTGGTATTTTTGAGGCATTGTTA…
2654978	brain	AF368169	chr3	+	182987178	182987266	human	GCAGACAGGGCAGGTTACATTTGGTTTTAAGGAATTAGGAATATGTTTCTTTCCAGCACCTTAGTAACCCACGCGATTGTGATTCTTTT
2655248	brain	NM_018023	chr3	+	183526887	183526958	human	TACAGAACAGCTGGTGAATGATATCCTGAGACAGGCTTTGGCAGTTGGATACCAGACAGCTTCTCACAACAG
2655254	brain	NM_018023	chr3	+	183528608	183529582	human	GTCGGCCAGCGTTTCTGCAGTCTTTGTAAAGGCCCCACGAGAGCGGGCCAGGCCGTGTGCCTCAGGCCCTTCTCCCTGGGTGTGCTTAAGGGGGCTCCTTGGGCCCGCCTCCCCAGGAGGTAGAAAATGAGTGGCAGGCTAGAGATTTCACCCATTTTGTGGGCTGGAGTTACCAGTAGCTCCAGCAGTTACCCTGAAGAGAGATTGGGCTTCAGCCTTCAGCAGGTGGTTCTCTCCCATGCCTGGCCTTGGTGTGGAGGGGCTGTACTCTGAGCCCAAGTGAGTCAGCTATAGGAAGAGGCCATACCTAGAGCCAAGAACCATGAAGGCCTGAGAGACGGCAGACTGAGCAGAATTCCTTTTTTGAGCACGAGAGCATTACTAGAACCATTGTCAAAG…
2662485	brain	NM_207351	chr3	-	9991143	9991324	human	CCAGACGTCAACTCAGGGTAGCCACAGTTCCTCCCTCCCTGCAGCATGAAGGCCAAGAGGGACAGTGGCCACCTAGAGATGAGGGTCTGAAGGCCAAAACTAAGAGCAGGGTCCCACCCACTTCTCCCTCAGACCACCAGGGCCCACCCCACACCCTTGTTTCCCACTCAGGTACTGTCAAG
2662716	brain	NM_001001331	chr3	-	10401566	10401719	human	ACTACGAGCCCGTGCGCAGCCAGATGCCAGAGGAGAAGTTGTACAAAGTGTACACCTTCAACTCCGTGCGCAAGTCCATGAGCACTGTCATCAAGCTGCCCGACGAGAGCTTCCGCATGTACAGCAAGGGGGCTTCTGAGATCGTGCTCAAGAA
2662753	brain	NM_001001331	chr3	-	10491067	10491226	human	TGGGTGACATGACCAACAGCGACTTTTACTCCAAAAACCAAAGAAATGAGTCGAGCCATGGGGGCGAGTTCGGGTGCACAATGGAGGAGCTCCGCTCCCTCATGGAGCTGCGGGGCACTGAGGCTGTGGTCAAGATCAAGGAGACTTATGGGGACACCGA
2663258	brain	NM_002880	chr3	-	12629109	12629133	human	TTTGCATGCAAAGAACATCATCCAT
2664471	brain	AK126888	chr3	-	15725317	15726590	human	TTAGTACGTAGGCTCACTCCTGTCCTTTGTCATGCTAAAGCCAAGACACTAGTTGTCAAAGGTGTTCTGAGATAAGCCATGAAGTATTTTTGAGGTTTTTCTTTTCTTTTCTTTTCTTTTTTAGTTTTGGTAGGATCTTGCTATGTTGCCCAGGCTGGTCTTGAACTCCTGGCATCAAGTGATCCTCCCACCTCAGCCTCCCAAAGTGTTGGGATTACAGGCATGAGCCACCATGTAGCCTGAAGTTTTTCTTAGATCCTTATTTCCACAAATATTTTGCATTTTTAGGAGGTTTTTAGAATGTTTCCATTGCTTTTATATAGTGTGCTTGTATTTTGATTGTGTTCTTTTACTATTTTTTTTTTTTTAAGAGTCCCACTATGTTGCCCAGGCTGGTCT…
2675166	brain	NM_153281	chr3	-	50349745	50349800	human	CGCCTCTGCCCTGTCGCCCCGTCCGGGATGTGAGGAGCGTCTCTCCCTGGCCGCCC
2676874	brain	NM_018397	chr3	-	53855752	53855803	human	GCTTATGCCAGCAAGGAGGTGATTCTGAGTGGAGGTGCCATCAACTCTCCAC
2677834	brain	NM_001128615	chr3	-	57069178	57069204	human	GAGACCTGAGCCTGCCATACTGAGTCT
2678453	brain	NM_007177	chr3	-	58552935	58552983	human	GTGCCCCTTTGAGCAGGAGCTGCTGAGACGGCAGCAGAGGCTGAACCAG
2678455	brain	NM_007177	chr3	-	58553058	58553088	human	CCTTGGTGTGGACAGCAAGCCAGAGCTGCAG
2691576	brain	NM_199420	chr3	-	121150372	121150990	human	GTCTATAGCATCAAAAACTTCTGGGGGCGTGGGGGAAGTAGAATACCAAGTATAATAGTTACATTCACTTTCAAAGAGCATCTATGAATTTGCCTTTTGTAACTTACTGTGGCTTTAAACATATTCAGAACAGATGCTTGAAATATGCACTTAGCACTTTGGTTCCACATCTGTCTGGGTAAACCATGAAGAAAATGAAGCTGCTGCCTCAATCGACCCAGACAGCAGCCATAGGCAGATAAAGATTTGGTTTCACCCTGGTGGTGGTAGGCATCGTGTGTGACTTTTTTTCCTCTAATATCAATTTTACAGTACGGAAATAGTATTTTAAAATAGTATTGGCTAATAAATTATGAATTCTATAAAGTAGTAAGACTTGGTATGGTTGGAGTGTAGGAA…
2691578	brain	NM_199420	chr3	-	121151817	121151845	human	TGCCCAATCAGAGGAGGCTTCTTCATCCT
2691579	brain	NM_199420	chr3	-	121151852	121151880	human	GATTGTCACGAAAGAGAAAACTGCAAGGG
2691580	brain	NM_199420	chr3	-	121155027	121155122	human	GCTGAGCGTCAAGCTATCAACACAATAGTCCAAGGATCAGCAGCTGATATTGTCAAAATAGCCACAGTTAACATTCAGAAGCAATTAGAGACCTTC
2691581	brain	NM_199420	chr3	-	121158841	121158959	human	TAATCAATTCATGACAGAGACAGTGAAGAATTGTAAAAGAGACGGATTTGTTCAGACCATTTTGGGAAGGCGTAGATATTTGCCAGGAATCAAAGACAACAACCCTTATCGTAAAGCTC
2693344	brain	NM_001015050	chr3	-	125655763	125655824	human	TGCGGGATATAATCTTGTGGTGCGCCGTTTTTTAAGCCGGTCCGAAAAGCGCAATATTCGGG
2696803	brain	BC064699	chr3	-	136055316	136055860	human	TGCCTAGACTTTTATGACTTGCTGCTATTGTTTTAAAAACCCCACTTAGTCTCTCTCTTCCTTTCTGATTTCTAAAGTAAGCCTCAGAATTTCCAAACCAATTCATCCACAGCTGTTTCTGGGCTGGTTTTTAAAGTAGCTGCAACAGAATCATGAGGCTTTCCCTTTTTATCAAATACGAAAAACATTTTTTAAAATTCTGCACACCCAGTGATCATCTTTTGTGCGGGAAAGCAAGATGATGATGGATGATTTTATTCATCCTTTTAGTAAAGACACAAAACATTTTTCTCAACATTTGTACAGTTCTGAAAAAAACCTGGTCACCAAAAATATCTTCTCTGCTAATTCAGCAATTCTTGGGCTCCAGTTAGGGGAGCTGGGGCCTCACTTTCTCCC…
2697316	brain	NM_016161	chr3	-	137850099	137850124	human	GAGCAGGCTGGCACAGAGAAGAGGAC
2697373	brain	NM_178130	chr3	-	137980669	137980931	human	CTGCTGATGTTGCTCTAGAAAAACCACCAAACATGACTGTTCTTTCCGTGTAAGCTATCCCACCTCAGCGGCACCCTCACTGCTGGTGACCAGCCTTGTAACCCCCTGGAGATGCCCATGTTCCTTATGGTAGCTACCTCTTACTTCAAATTCTTCTGCCTCCCTCATGCTCGCAGCCACTCTGTGCCCACCTCATCTTCGTAGGGACCTTGATTTTGGGGACACACATTGCAACTTCCCACTTCTGACGAAAGGTCTCCATG
2698741	brain	NM_019001	chr3	-	142028144	142028226	human	GGGCGTGATGGCACATGCCTTTAGTCCCAGCTACTCGGGAGGCTGAGGCATGAGAATCATTTGAACCCGCGAGGCAGAGTCTG
2701021	brain	NM_013308	chr3	-	150916330	150916827	human	TGACACACAGCTGCAAGATCTACCGAATACAAGAACCCGGATTTGCCAAAATGATATCAACCGTTGTGTGGCTAATGGTCCTTCTTATAATGGTGCCAAATATGATGATTCCCATCAAAGACATCAAGGAAAAGTCAAATGTGGGTTGTATGGAGTTTAAAAAGGAATTTGGAAGAAATTGGCATTTGCTGACAAATTTCATATGTGTAGCAATATTTTTAAATTTCTCAGCCATCATTTTAATATCCAATTGCCTTGTAATTCGACAGCTCTACAGAAACAAAGATAATGAAAATTACCCAAATGTGAAAAAGGCTCTCATCAACATACTTTTAGTGACCACGGGCTACATCATATGCTTTGTTCCTTACCACATTGTCCGAATCCCGTATACCCTCA…
2701036	brain	NM_001081455	chr3	-	150931190	150931961	human	TTACGTGCCCAGCTCTAAGAGTTTCATCATCTATCTCAAGAACATTGTTATTGCTGACTTTGTGATGAGCCTGACTTTTCCTTTCAAGATCCTTGGTGACTCAGGCCTTGGTCCCTGGCAGCTGAACGTGTTTGTGTGCAGGGTCTCTGCCGTGCTCTTCTACGTCAACATGTACGTCAGCATTGTGTTCTTTGGGCTCATCAGCTTTGACAGATATTATAAAATTGTAAAGCCTCTTTGGACTTCTTTCATCCAGTCAGTGAGTTACAGCAAACTTCTGTCAGTGATAGTATGGATGCTCATGCTCCTCCTTGCTGTTCCAAATATTATTCTCACCAACCAGAGTGTTAGGGAGGTTACACAAATAAAATGTATAGAACTGAAAAGTGAACTGGGACG…
2703152	brain	NM_020800	chr3	-	160000283	160000311	human	ACTTCTGTGAAACGATTTGGGAAGGAAGA
2713147	brain	NM_005929	chr3	-	196730843	196730970	human	GACCTGTTTGGAGACGACCACAATAAGAACGGGTTCAAAATGTTCGACTCCTCCAACTATCATGGCCAAGACCTGCTTTTCAAGGATGCCACCGTCCGGGCGGTGCCTGTCGGAGAGAAAACCACCTA
2718060	brain	NR_027279	chr4	+	9369921	9369946	human	ATGCTGTCCCGGGAGCACTCTCAAAC
2718061	brain	NR_027279	chr4	+	9370048	9370508	human	CTGCTGGCTTCCATAGAGGCAAGCAGGAAGATGCCCATGAATTTCTCATGTTCACTGTGGATGCCATGAAAAAGGCATGCCTTCCCGGGCACAAGCAGGTAGATCATCACTCTAAGGACACCACCCTCATCCACCAAATATTTGGAGGCTACTGGAGATCTCAAATCAAGTGTCTCCACTGCCACGGCATTTCAGACACTTTTGACCCTTACCTGGACATCGCCCTGGATATCCAGGCAGCTCAGAGTGTCCAGCAAGCTTTGGAACAGTTGGTGAAGCCCGAAGAACTCAATGGAGAGAATGCCTATCATTGTGGTGTTTGTCTCCAGAGGGCGCCGGCCTCCAAGACGTTAACTTTACACACCTCTGCCAAGGTCCTCATCCTTGTATTGAAGAGAT…
2725797	brain	NM_021927	chr4	+	44692758	44692846	human	ATTATCAATCCTGCACAATTCCCCGATAAATCAAAAGTAACAGAATATTTGGAGCCAGTTGTTTTGGGCACTATTATCACACCAGATGA
2725806	brain	NM_021927	chr4	+	44700852	44701177	human	TTAGATTTTGAAGCCATGTTGCCTGTTCTCAAATATCTGTTCCAACCACTCACTAGTAAGGTGACCGTGGCCAGATTAACCTTTGTTTCCTCTTCAGTAAAATCGAGATTATACTACTACCTACATAAGTTGTTGTTGTGAAGATTAAATGAGGTAATACGTTAAATATTCAGAGGTGCAAGACACATAGTAAGCACTCAATTGTAACTACAGTTAAGTCCTTAAATGCCATCGAAAGGTTCTTAGAAACTGACTTTAAGCAAAATGACACGTAGCACAATGTTCTTGAATGATGTCATTTCCTTAAGTGGTTTGTAACATCGATG
2726087	brain	NM_020453	chr4	+	47525042	47525118	human	TACATTGACCGATGCTGGAAAGACGTTACTGTTGGGGACTTTATTCGCCTCTCCTGCAACGAGGTCATCCCTGCAGA
2727916	brain	NM_018261	chr4	+	56724530	56724559	human	CACCAAATGATGAACGCCTGCTGAGCATTG
2734354	brain	AY250185	chr4	+	85887734	85887845	human	CGCAGGGACCATCCCGGAAAGTGAGGGGTTGTTGCCGTTTCCCGCAGCTGTTGGTGGCCATCTTTAATCCTCCTCCTCCTCCTGCTTTCTCCACCTCCCGCTGGCTGTCTGA
2735094	brain	NM_014208	chr4	+	88537123	88537154	human	CGACAGCAGCGATAGCAGTGACAGCAGCGATA
2735096	brain	NM_014208	chr4	+	88537208	88537262	human	AGCAGTGATAGCAGTGACAGCAGCAACAGCAGTGACAGCAGTGACAGCAGTGAAA
2740261	brain	NM_001148	chr4	+	114286212	114286322	human	TGTCTCACCAAGATCAACCGAATGGATATTGTTCATCTCATGGAGACCAACACAGAACCTCTCCAGGAGCGCATCAGTCATAGTTATGCAGAAATTGAACAGACCATTACA
2756657	brain	NM_006651	chr4	-	818346	818387	human	AGAACACTCGCTCCCGGCCATACTTGCGTGTGAGTTCTGACC
2756841	brain	NM_022042	chr4	-	983072	983900	human	CCGCGAAGGAGCTCTCAGACCGCTACCGACACCGCCTGAGGGTGCCGCTGCCCACGGAGCTGCTGGTCATCGTGGTGGCCACACTCGTGTCGCACTTCGGGCAGCTCCACAAGCGCTTTGGCTCGAGCGTGGCTGGCGACATCCCCACGGGTTTCATGCCCCCTCAGGTCCCAGAGCCCAGGCTGATGCAGCGTGTGGCTTTGGATGCCGTGGCCCTGGCCCTCGTGGCTGCCGCCTTCTCCATCTCGCTGGCGGAGATGTTCGCCCGCAGTCACGGCTACTCTGTGCGTGCCAACCAGGAGCTGCTGGCTGTGGGCTGCTGCAACGTGCTACCCGCCTTCCTCCACTGCTTCGCCACCAGCGCCGCCCTGGCCAAGAGCCTGGTGAAGACAGCCACTG…
2767799	brain	NM_138335	chr4	-	44704612	44704911	human	TAGCTGGCTCTCAAGATTGACTGGCTATTTATTATAAAGTACTGAAGTCACATAGCCACCTATAAAACAGCATAGAAATGTCTGCCTGTTTAAAAAGTCATTTTAAAGGTAGAGTGTCCACATCAGGCACCATTTGTGATATGACTCCAGTGGCGTATATTTCATTTTTTAATGACAAGACACTCCAAACCTTTCAGATAACAAACTATCATTGCAGACCTTCACTTTTGGAATGCAATCTTTATATTTTCTGTGCATCACACACATGCTTTTCTGCACGTGGTTGCCTTAGTCATCTTC
2777494	brain	NM_014883	chr4	-	89648249	89648915	human	CCTGGAGATTCTTTCCTGAACACTGACTGCACTTACCAGTCTGATTTTATCGTCAAACACCAAGCCAGGCTAGCATGCTCATGGCAATCTGTTTGGGGCTGTTTTGTTGTGGCACTAGCCAAACATAAAGGGGCTTAAGTCAGCCTGCATACAGAGGATCGGGGAGAGAAGGGGCCTGTGTTCTCAGCCTCCTGAGTACTTACCAGAGTTTAATTTTTTTAAAAAAAATCTGCACTAAAATCCCCAAACTGACAGGTAAATGTAGCCCTCAGAGCTCAGCCCAAGGCAGAATCTAAATCACACTATTTTCGAGATCATGTATAAAAAGAAAAAAAAGAAGTCATGCTGTGTGGCCAATTATAATTTTTTTCAAAGACTTTGTCACAAAACTGTCTATAT…
2781474	brain	NM_198721	chr4	-	109782085	109782124	human	GATCGTGGAGAAAAAGGGGACTCTGGAGCTCAGGGACCAA
2783601	brain	NM_001083	chr4	-	120419756	120419866	human	TTCCCTTTGCTAGATGGCTGCAGAAAGAACAGGCAGAAATGGCAGGCCCTTGCAGAACAGCAGGAGAAGATGCTGATTAATGGGGAAAGCGGCCAGGCCAAGCGGAACTGA
2783615	brain	NM_001083	chr4	-	120432207	120432233	human	TTGACCAGTGCCTGATGATTCTTAATA
2783623	brain	NM_001083	chr4	-	120440200	120440282	human	GACCTGGAGATACTTGCATTGCTGATTGCTGCACTAAGCCACGATTTGGATCACCGTGGTGTGAATAACTCTTACATACAGCG
2783626	brain	NM_001083	chr4	-	120442102	120442186	human	GAAGAATTATCGGAAGAATGTTGCCTATCATAATTGGAGACATGCCTTTAATACAGCTCAGTGCATGTTTGCTGCTCTAAAAGCA
2790137	brain	NR_001562	chr4	-	154228795	154228855	human	CTAGAAAACCCGCTTGTGACTAGCAGTCCCTGTGGCTGTTCCTGTGAGGATGACGTTAGCA
2790138	brain	NR_001562	chr4	-	154228888	154228926	human	TGGAGATGGCTGAAGTCCGACACAGCACGAGCGTCCAGA
2790139	brain	NR_001562	chr4	-	154228944	154228997	human	TCAAGAGAAAGTATAGCAAGTCCCTGTACTATTACATCCAGCAAGACACTAAGG
2790140	brain	NR_001562	chr4	-	154229051	154229095	human	GTACGACTCCATAATGGGCATGGGGACTCAAGATAAGGTCCTGAT
2790141	brain	NR_001562	chr4	-	154229096	154229158	human	AAATTCTTTCCTGAACCTGGTCCAGTGTATTCAGAACAAGCCCCTGTATTTCGCTGACCGGCT
2790142	brain	NR_001562	chr4	-	154229525	154229557	human	GCTGGGAACCAACAAGGACTCCCTCATTGAGAT
2790144	brain	NR_001562	chr4	-	154229594	154229624	human	TGGCTTTGGGCCTATTAAAGACACCTGCTCA
2790146	brain	NR_001562	chr4	-	154229802	154229912	human	ATCTGCTGTTCATGAAATCCTGTGCAAGCTCAGCTTGGAGGGTGAACACTCTACACTCCCAAGTGCATTTGGGTCAGTCAAAGCCTACACCAAATTTGATGCTGAGCAGGA
2796853	brain	NM_018409	chr4	-	186294055	186294181	human	GTGCACTTGGGCTCATGTACTTGTATGGACAAGGCATCCGGCAGGATACGGAAGCTGCCCTGCAGTGCTTAAGAGAAGCAGCAGAACGCGGAAACGTCTATGCTCAAGGGAATCTCGTGGAGTATTA
2796855	brain	NM_018409	chr4	-	186295311	186295392	human	TGTGGCTTATCGCAGCAGACAATGGAAATCCCAAAGCTAGTGTGAAGGCTCAAAGTATGCTCGGGCTGTATTACTCAACCAA
2796857	brain	NM_018409	chr4	-	186296787	186296880	human	GGATGGTATGAAGAAGCATTAGAACAGTTTGAAGAAATCAAGGAGAAAGACCATCAAGCAACTTACCAGCTAGGAGTGATGTACTATGATGGGC
2796858	brain	NM_018409	chr4	-	186298070	186298165	human	CCATGCTAATTTGGTGGATAAGGCATTGCAGCTCTTGAAGGAAAGAATACTGAAAGGAGACACTCTGGCATATTTCCTACGAGGTCAACTATATTT
2796861	brain	NM_018409	chr4	-	186299271	186299339	human	TGAAGTTGACCAGTGAAAAGTTGCCCAAGAACCCCTTTTATGCCTCTGTATCTCAGTATGCTGCTAAAA
2796862	brain	NM_018409	chr4	-	186299399	186299457	human	GCTTTTCCTAATGAGCACCTGGTGGGAATAGAGTCTCTCTTTGCACTTCGCTGGAGGAA
2796865	brain	NM_018409	chr4	-	186299687	186299724	human	CAGTGCAGAAGAGCTCTGACTGTGGGCAGTGTCACCAG
2796866	brain	NM_018409	chr4	-	186299729	186299767	human	GGATTCGTCCGATGAGTGTCAGTTACAAGGGCAGAGAAG
2798414	brain	NM_001005217	chr4	-	190947854	190947879	human	AAGCTCAAGGCCGGGAACAGCACTGC
2806723	brain	NM_004172	chr5	+	36686185	36686362	human	CACCAACGTACTGGGAGACTCCCTGGGAGCTGGGATTGTGGAGCACTTGTCACGACATGAACTGAAGAACAGAGATGTTGAAATGGGTAACTCAGTGATTGAAGAGAATGAAATGAAGAAACCATATCAACTGATTGCACAGGACAATGAAACTGAGAAACCCATCGACAGTGAAACC
2806725	brain	NM_004172	chr5	+	36687177	36687400	human	CACCAGGTCCTGTGAGCAAAGTGCAGGTTATGCAAGTCGCCAGGCAGGAGGCCATTCCAGGAGTGGGATTATTCATCAAACTCTTTGCCCAGTTCATCCCAATGGGGGAAGTATTCCCTTCTTTCCTACTCTGGGAAGAATGTCTCCTGCCACTCCTCAACTGATGATAGACTTCGAAAACAGATGAGAAGACTAGCAGCTAGCAAGGGTGCTTGTGGTCACAC
2817785	brain	NM_014733	chr5	+	79773321	79774054	human	CTCTTTAGGCAGGAATGATCTTTTCAAATCATTAGCACAATATTTAAATATCTAAAAATTTAAGAGATCCATACTTTCTGTAGCTTTACAATTAATTTAAGTACTAAAAAGACAAGGATTTCTTTTAAGAAATTTATAGCATTTACTGTGTTATTTAAATGCTAAGCCAAAGTATCTGCACTTAGGTATACCTCTTTATGCCAATAATGATTTTAATGAAGGCTCTTTTCAGATGTAACCTTATGAAGGAAATATCTGCTTTGTGTATATGCCAGTTAGAATACTGGTTTCTAAAGTCTGTCAAATTGTATTTCAGTGGCACAAAAACCAGTTTTGAGGTCTTAGACTTATAATTCTTTGAATAAAACTGATAACTTATTTGTATAATTGGAGTGGAGA…
2817786	brain	NM_014733	chr5	+	79774150	79774660	human	TCGCATATTTTCATTGACACCAGTGTATAAGTATAAATTTAAATGAACTAATTACTTTTGCATATTTTAAATTCTTTATATGGTAGTTATTTTTTATAACAGGATATTAACATAAGTTAAATCCTATGTATTTGAAATTGTTACAGAGCTTTCCTCTTTACTTCAAACAGCAAAAAAGTGGGGGGCATATTGTAGTCCTGTCATTTAAGTTATGTAAAAAATTTAATCATTATTTTGATGCTTTAAACATTCTCATGTGTAATATATGTTTTTGTATCAAAAACACTCATATATTTCAAGAAAAAGAAATTATGTTAAATAGCCCTGTTTTAAGAAAAATATTTATGAAGCATCTCAACTTGAAGATCAAGTCAAAGTTATAACTCAGGATCTGAGGTC…
2819088	brain	NM_002890	chr5	+	86645046	86645172	human	GTTTTCTTGTGAGGCCCTCAGATAATACTCCTGGCGATTATTCACTTTATTTCCGGACCAATGAAAATATTCAGCGATTTAAAATATGTCCAACGCCAAACAATCAGTTTATGATGGGAGGCCGGTA
2819104	brain	NM_002890	chr5	+	86670009	86670124	human	AGCCCATAAACTCCCAGTAAAACATTTTACTAATCCATATTGTAACATCTACCTGAATAGTGTCCAAGTAGCAAAAACTCATGCAAGGGAAGGGCAAAACCCAGTATGGTCAGAAG
2819128	brain	NM_002890	chr5	+	86686874	86687634	human	CCTTGTAAGCTATCTGTGCAGGATATTTGCACTATTTCCACATGGAATCAATCTTTAACAACCTCTGAGCCTTGGTGTACAGACCACCTTTCACAAAACGAAATGCTATGACTGTATCTTGATATCTCGAACTTTCAAAATATATTTTCAGTACACCCAGTTGCCAAAGTTTTGCTGTCTCTTAGAGAAAGAACTATGAAATCAACTGACAAGAAACACATTCTTATTGACAATTGTGTATAACTGGATTGCAGACTGTTCTTACTGTAACTACTTCCTGATTAGGAATATGACCATTTGACTGTTCAATGATTATTTGTATTTACAGTTTCCAGAGTTTGTCATTATAATAGGAACAATCTTTGCTGTATACTTTTAAAAAATACTCTGCTATTTCTC…
2820408	brain	NM_005654	chr5	+	92919329	92919695	human	GGTTGCCGGCTGAAGAGCACTTATTTAAAATACTAAAAAAAGAACATTTTTGGGCGATCTCCAGGGTTTTTTTAACTAGCTCTGTGTGTTATAGCAGAAGAAGCAGAAGAAGGAGCAAGAAAGAGGAAAAGAAGAGGATTATTTATTCGACCTACTTTGGATGTCTCTCTCGCTTTTCCTTTTTCCTTTTTTTGGCAATTATTTTCTTCTGATTTTTATTTTTTCTATTTCGCTGTGATTTCGTCGCCGGCGTGAATTATCCCGTATTTTTCTCCCCCTTCCGTCACCTCCCGAAAGAAGAAGGCAGCGAGAGCCCGGCGCCACCGGCACAACAAAAAGAGCAAAGTGTGTGATCTTCCTCGCCGGC
2828504	brain	NM_003059	chr5	+	131670443	131670569	human	CTCTGGATGCTCCTAATTTACATGGAGATGCCTACCTGAACTGTTTCCTCTCTGCCTTGATTGAAATTCCAGCTTACATTACAGCCTGGCTGCTATTGCGAACCCTGCCCAGGCGTTATATCATAGC
2829951	brain	NM_000358	chr5	+	135364841	135364874	human	GTGCTGCAGCACAGCAGGCTCCGGGGCCGCCAGC
2831703	brain	AF332961	chr5	+	139752429	139752453	human	GTGAGGGTGTGAGGGAAGTGCTCCT
2836322	brain	NM_000827	chr5	+	153054101	153054208	human	CGCCAATGTGACAGGTTTCCAGCTGGTGAACTACACAGACACTATTCCGGCCAAGATCATGCAGCAGTGGAAGAATAGTGATGCTCGAGACCACACACGGGTGGACTG
2842212	brain	NM_006650	chr5	+	175305656	175305742	human	TTGTCACATCTTCCCAAGCCAGGCCAGCCAGGAGCGCTGCATGCAAATTCTGCCGTGGGCTAAGGCACGCTAACCAGAGCCGGCGGC
2842214	brain	NM_006650	chr5	+	175306018	175306086	human	GAGCGTAAGGCCAAGCACGCGCGCATGGAGGCGGAGCGGGAGAAGGTCCGGCAGCAGATCCGAGATAAG
2842261	brain	NM_006650	chr5	+	175310314	175310397	human	GAAGCTCCCAGAAGGTGTCCTTAACTGCAAAGCTGTGCAGGGTACTCCTCCAGATGGAATCAGGAAGTCGAGACACCATCCCAG
2845366	brain	NM_004174	chr5	-	476327	476485	human	TCTGTACAGCCGACACGAGCTCACGCCCACGGAGGACGAGAAACAGGACCGGGAAATCTTCCACAGGACCATGCGGAAGCGCCTGGAGTCCTTCAAGTCGACCAAGCTGGGGCTCAACCAGAACAAGAAGGCGGCCAAGCTGTACAAGCGGGAGCGTGC
2845367	brain	NM_004174	chr5	-	476658	476785	human	GAGAAAATGTCAGCGCTGTCTGCCTGGACATGCAGTCTCTGGAGCAGCGACGGCGGAGCATCCGGGACGCGGAGGACATGGTCACGCACCACACGCTACAGCAGTACCTGTACAAGCCGCGGCAGGAG
2854858	brain	NM_173489	chr5	-	41033173	41033224	human	TGAGATTGGCATTGCTGTCCAAGATGCTGAGGATCAGGGGTTCCAGTTTTCC
2858766	brain	AK226129	chr5	-	60188971	60188995	human	AGACCCATTAGGCTGCTGCTGCTGC
2859657	brain	NM_197941	chr5	-	64769463	64769488	human	TGGAAGACGTTGACCTGGATTTTGAG
2867523	brain	NM_024717	chr5	-	94224584	94224661	human	TTCACAACCTGAAAGATGTGGGATTTCTCCAGGTGAAAGTCATCAGAGCGGAAGGGTTAATGGCTGCCGACGTCACTG
2870832	brain	BC042956	chr5	-	110835923	110836462	human	GTGGATCACATGACTGCCTCTAAGAAAGGGTTCTAGTAAATGGATTTTCTTCTAAGCCACTCTCAGAAAACAGTTTCTTGGTCATACACAGAGAAGTACTAGATTTGGTGTGTCTTAGAATATTCTTCCTTCCTTGAGCTGTGTTGTATTTTTCTTTTCAAGATTAAAAATACTGCCATTGGAAGGCTCCTGTTTTCTAAAACGTACCTATAGGTAAATTAATATTATTTTGTATATAGTGTATACTTAAGTTAGCAGTTGTAAGTAAACATCTACTTGTTTATTCTTAACTAGCCAGTACCAAACTATAATATGGTAGTCGCTGTGGGGAATAGTTACGGTACCATGGATTTGATTTTTGGCACCTCAAGGCCTGGATACTACAACCAAGATTTGTAG…
2870833	brain	ENST00000455172	chr5	-	110836621	110836646	human	TTTCTTGGCTGGATGTCTCTTTCCTT
2870835	brain	NM_139164	chr5	-	110836785	110836812	human	TTGCTGTGTGATGCGTTACACTACTGCT
2878789	brain	NM_033449	chr5	-	141024453	141024477	human	GGGTGAGTGGCTGGAGGTCATAGAG
2882075	brain	NM_001447	chr5	-	150931031	150931166	human	TGGGGATAAGGACATGGACTTTGACATTGAGAAGACCACAGGCAGCATCGTCATTGCCAGGCCTCTTGATACCAGGAGAAGGTCGAACTATAACTTGACTGTTGAGGTGACAGATGGGTCCCGCACCATTGCCACA
2882086	brain	NM_001447	chr5	-	150945244	150945304	human	GGATGGGGAGCTCCAGTACTTCCTGCGTGCTGGCACTGGACTCGCAGCCTTCAGCATCAAC
2882091	brain	NM_001447	chr5	-	150947552	150948324	human	AAAATGGGCATCTACCTCGCGGAGCCACAGTGGGCAGTGAGGTACCGGATCATCTCTGGGGATGTGGCCAATGTATTTAAAACTGAGGAGTATGTGGTGGGCAACTTCTGCTTCCTAAGAATAAGGACAAAGAGCAGCAACACAGCTCTTCTGAACAGAGAGGTGCGAGACAGCTACACCCTCATCATCCAAGCCACAGAGAAGACCTTGGAGTTGGAAGCTTTGACCCGTGTGGTGGTCCACATCCTGGACCAGAATGACCTGAAGCCTCTCTTCTCTCCACCTTCGTACAGAGTCACCATCTCTGAGGACATGCCCCTGAAGAGCCCCATCTGCAAGGTGACTGCCACAGATGCTGATCTAGGCCAGAATGCTGAGTTCTATTATGCCTTTAACACA…
2883477	brain	NM_033274	chr5	-	156924065	156924097	human	CTGTTGGCTCCTGGGACCCTGTGCCGCGAGCAG
2884035	brain	NM_024007	chr5	-	158526418	158526444	human	ATGAAGGAAGAGCCGCTGGGCAGCGGC
2888408	brain	NM_001001502	chr5	-	176053435	176053517	human	TGGCTGAAAAAACCAAGGAACAGGCCTCACATCTGGGAGGAGCTGTGTTCTCTGGGGCAGGGAACATCGCAGCAGCCACAGGA
2888410	brain	NM_001001502	chr5	-	176056552	176056624	human	CCAAGGAGGGCGTTGTGGCAGCCGCGGAGAAAACCAAGCAGGGGGTCACCGAGGCGGCGGAGAAGACCAAGGA
2889267	brain	NM_001079529	chr5	-	177156486	177156547	human	AAGACCTGGAGGAGCATGTGCCAGAGCAGACAGTCTCTGAGGAAGCCACAGGGGTTCACATG
2890352	brain	BC000701	chr5	-	179298720	179298758	human	CGCCCATCCTGGAAAGGAGCCCGGAGTGTGAGCTGAGTG
2891019	brain	NM_203293	chr5	-	180625187	180625218	human	AGGACCTTCGGGGAGAGCTGGAGAAAGAGGAG
2904494	brain	NM_152753	chr6	+	35200968	35201063	human	GCAACTATGGTAACGGCGGCTGCCAGCACACGTGTGATGACACAGAGCAGGGTCCCCGGTGCGGCTGCCATATCAAGTTTGTGCTCCATACCGACG
2904498	brain	NM_152753	chr6	+	35207541	35207624	human	GCCGCTTAAACAACGGGGGCTGTGACCATATTTGCCGCAACACAGTGGGCAGCTTCGAATGCAGTTGCAAGAAAGGCTATAAGC
2904504	brain	NM_152753	chr6	+	35209587	35209669	human	TGAGAATGGCTTCACGGTGAGCTGTGGGACCCCCAGCCCCAGGGCTGCTCCAGCCCGAGCTGGCCACAATGGGAACAGCACCA
2904506	brain	NM_152753	chr6	+	35210412	35210515	human	CTCTGAATGCCAGGTCACCTTCATCCACCTTAAGTGTGACTCCTCTCGGAAGGGCAAGGGCCGACGGGCCCGGACCCCTCCAGGCAAAGAGGTCACAAGGCTCA
2912473	brain	NM_001704	chr6	+	69666567	69666701	human	GGAGTGGTTGTTCCAAGTCCTGTGATGGCGGCTGGGAAAGGCGAATAAGGACCTGTCAGGGTGCAGTGATAACAGGGCAGCAATGTGAAGGAACGGGCGAAGAAGTGAGAAGATGCAATGAGCAGCGATGCCCTG
2913002	brain	NM_024576	chr6	+	72002997	72003082	human	GTGGTGATTCCACTGAAGCAACTGCCAAACCAAAGAGAAGTTTTTATGCTGCCAGGGATTTGTACAAGTACCGACACCAGTACCCA
2913128	brain	NM_014989	chr6	+	72596805	72596861	human	CACCTGACCGAAGAGGAGAGGAACATTATCATGGCAGTGATGGACCGGCAGAAGGAA
2913207	brain	NM_014989	chr6	+	73001639	73001749	human	TGCACCGACAGAGAAGTCCAACACAATCTCCTCCAGCAGACACATCGTTCAGCAGTCGCAGGGGAAGACAGCTCCCACAAGTGCCAGTGAGAAGCGGCAGTATAGAACAAG
2913210	brain	NM_014989	chr6	+	73017001	73017073	human	GAAAGTGCATCGATTTAAGCAGACAACAGGGTCTGGTTCTAGTCAAGAACTTGATCGCGAGCAATATTCCAAG
2913218	brain	NM_014989	chr6	+	73043336	73043522	human	GGGGACTTCAGGAAGATCCATCATGAAGAGCACCAGTGTCAGTGGAGAGATGTACACACTGGAGCATAATGACGGCAGCCAGTCAGACACAGCTGTGGGTACAGTTGGAGCAGGTGGAAAGAAACGGAGATCCAGCCTTAGTGCCAAAGTGGTTGCCATAGTGTCTCGAAGGAGTAGAAGCACATCC
2921898	brain	ENST00000368666	chr6	+	112391429	112391690	human	TGGCACGGAGAAGCGAGACTCCTTTGGGGGAGAAAAAAACATACTCAATTTAAAAAATTTAATCTATATTTGACAATGTAGCCTAAGGTGCCCATTAGTTGATACATCATTATAGGGCAAGTGAAATTCTAGATTAATTCTTGAACAGAAATAAGATTAAGCTGTAAATATATTTAGACTTTTCACTGCCTGATCTTGAATATCAGTTTCTTTTGGAAAGGAGAAAATGCAACTTTTCTGGCCACTGTTAACAACTGCAATC
2931807	brain	M69297	chr6	+	152186032	152186064	human	TTGGACACAGGGTGGGGAACATTACACACTGGG
2931879	brain	ENST00000427531	chr6	+	152448744	152448773	human	AGGAAGGCCTACCTCAAATAGCAACAGAGA
2931880	brain	ENST00000427531	chr6	+	152448845	152448877	human	TCTGTGCTGAGGCTCTTTGAATGCTTTGAATAA
2931881	brain	ENST00000427531	chr6	+	152449035	152450637	human	CCTCTTTCAGTGTTTCGGCCAGTCATTTGCCACTTCTCATTCCATCTTAGTTCTCTGTAAAGAAGGTGCCAGAGACCTAAGGTGCCCAAGGCAATTTTGCATTTTACAATTCTAAGCTTTAGAATGAAGTCATCAATTTGCTACATCCGGACTACAGTGCAATTATTCCTTTGCCTTGCTGGAAATTGGAGTGAAATCTTTCTAGCTGTCAATTTCAACTCAGTTGCAGTAGTGTTTTGAAGAATTAATGGCGATAAGGTTAGAAAATTTTAAGTCAAACGTAGGGAAAAAGTACCAGCTAGACCATCATAAGCATTTGCTTTGAAAGCATGCTTCTAAAGTGTGTTTAACCTCAAATAACAGTCACAAATATGGTTATTATGAATGTATGCACAGATT…
2932226	brain	NM_000914	chr6	+	154360467	154360493	human	GTGGGAGGGGGCTATACGCAGAGGAGA
2941647	brain	NM_005906	chr6	-	10775585	10775692	human	GTGTGAATCCCAAGAAGGTGTCCTTGATAGCCAGTGGAAAGGAAATAAACCCCCACACTTGGAGCAACCAGTTATTCCCCAAGTCACTGGGACCCGTTGGGGCAGAAC
2941649	brain	NM_005906	chr6	-	10784657	10784765	human	GGGGAAAACAAGAGCTTACCTGCTGTTACTTCCCTAAAATCTGATTCCGAATTGTCAACTGCTCCAACCTCTAAACAGTACTACTTGAAACAATCAAGATATCTTCCAG
2941666	brain	NM_005906	chr6	-	10813877	10813956	human	AAACAAGTTGTTCCCTGAATCAGTCATCAGAAATATTATGTATCAAATATTGCAAGGGCTGGCTTTTATCCATAAACATG
2941670	brain	NM_005906	chr6	-	10830795	10830880	human	TGAACCGATACACAACCATGAGACAGTTGGGGGACGGCACGTATGGGAGTGTGCTTATGGGCAAGAGTAATGAATCCGGGGAGCTG
2947928	brain	NM_001470	chr6	-	29589538	29589593	human	GCCAGGATGCCCGAATCATCGTGGGACTTTTCTATGAGACTGAAGCCCGGAAAGTT
2949840	brain	NM_172197	chr6	-	32150316	32150344	human	GTGAGTGACCTGGAGAGAGGGGCTGGGAG
2950424	brain	NM_080680	chr6	-	33140366	33140411	human	GCAGCAGGAGAAACCGGCCCTATGGGGGAGAGAGGTCACCCAGGCC
2963690	brain	NM_198568	chr6	-	88038892	88038950	human	TCCCAGAGTGAGCAACGCAGAAGATGGGTGATTTCTGCATTTCCAGTCGAGGTACCGGG
2970992	brain	NM_021648	chr6	-	116574728	116574752	human	GTCTCAGATGATACCGGGGAAGAAG
2973170	brain	NM_001002030	chr6	-	127610278	127610840	human	TCACTTGGGTATTTACTGCGTAATCTGGAACATTTAGCTAAAATATACACTTTTGGCTTAAAAATTATTGCTGTCAATTCCAATAATAATTCTTAGCTTATAACCAAAGAGCAGTGTTTAAAAGGAGAGCTTCTATACAAAACCTATTCCTGGCGTTACTTTTCATACAATTTTTGTTCTGTTTTACCTGGAAATAATTTACCAAAATAACTGAGTGTTGCTGCTAAAGAACAAAAGTGGGGAGGTATCAGGGAACAAGAAAACAAGAAAGGGTATGATCAATCATTTTCTTCTGCTCCAAACAGCTGGAGTAAAATTCATGGGAAATGGCCCTTCATTTAAAAAAAGATGTACCTCACTACCCACTACAAATTTGGAACTTTGTTCTTTTCAATAATT…
2976418	brain	NM_021635	chr6	-	138537584	138538790	human	GCTCCGCTAGGCACCAGAGGGATAAAAACAATACTTATAGTATACCACTAATTTTCGCTTAGTAACTAGTGAAATGTTCAAGTCATGCCTGAGTCAAGAGTTGAGGAGACATTACAATGTGTAATGGAAACCAAGGAAAGTGAAACTTTGGATAAGTGGGGACTAGTGTATTTATATATTTAATTGATTTCTGACTCTATCATTGGCCTCCAAACACAGATTGTGTTTTTCTTTGGTTTTGTTTTCTTCACTATGGGATCTTCTGTGCCCAGCACAGTGCCTGACACATAGAAAACAATCAAATATTTGCTGAATAAATGATTAAAAAATCAGAGAACTTTCCCATTCTGTTTGGATCTATAGAACATCCAGAGTAAGTGATGAGGGCCTCTGCATTTA…
2976420	brain	NM_021635	chr6	-	138539591	138539628	human	GACCTTAAATATATCGAGGTGGCTAATTGATGTATAAT
2979976	brain	NM_182961	chr6	-	152557952	152558028	human	TGGAAAGCAGCATCCCAAGCGTGGGTCTGGTGGAGGAGAACGAGGACAGGCTTATTGACCGCATAACACTCTACCAG
2981980	brain	NR_028496	chr6	-	159263113	159263168	human	TCGAATGTCCCAACCTGAAGCTGAAGAAGCCGCCCTGGCTGCAAGTGCTGTCGGCC
2993609	brain	NM_004289	chr7	+	26224327	26224512	human	CAGTCACAAGAACCATTTCTGCAGTTAAATTCTCATACCACCAATCCTGAGCAAACCCTTCCTGGAACTAATTTGACAGGATTTCTTTCACCGGTTGACAATCATATGAGGAATCTAACAAGCCAAGACCTACTGTATGACCTTGACATAAATATATTTGATGAGATAAACTTAATGTCATTGGCC
2999498	brain	NM_004760	chr7	+	43659207	43659317	human	TCTGTTGACAAGTGAATCTCCATTGGGTGACATTAAGATTGTTGATTTTGGCCTTTCAAGAATATTGAAGAACAGTGAAGAGCTCCGAGAAATTATGGGTACCCCTGAATA
2999508	brain	NM_004760	chr7	+	43664678	43665420	human	TGGCACCTTTGAATTCTACATCCTGTTTCTCCAGAATGAGAATTTGTGTACAAAGATATTTGTATTCACTTTCTTTAAAAAATCCAAGTAAAAGTGCCAAAACTACACTTCTGTAAATCTCTTGCATTATTCATATGTGTATCTATATCTGCATAATGTTTGTTAATGTCTACTAAAATTGCTACTTTTTCACTTTGGATTTGTTTTTGGCAAAATTTTAGTCTAAACAGACATCTAAATTTTCGAGACTTAGAATAACATTCACTAAAGTTTGATAATGTCTTTTTTAAATATTTTCTTACTGCTTTATAGTGACTTGATTTGGTTTCTGTTGTGTTTTTGCCTAAATACTAGTAACATATCAGTGAAAAACCCTAATTTTTTTTCTCTTCAATGTCA…
3000170	brain	NM_031443	chr7	+	45039933	45039962	human	ATGGAAGAGGAGGGCAAGAAGGGCAAGAAG
3008174	brain	NM_032464	chr7	+	73630277	73630305	human	CATCACAAGAGGCAACACCAGGAGCCAAC
3008788	brain	NR_003664	chr7	+	74698431	74698487	human	GGATCCTGTCATTAAAAGACTCCTGGCCTGGGACAAAGATCTGAGGGTGTCGGACAA
3008889	brain	NR_003664	chr7	+	74912695	74912751	human	GGATCCTGTCATTAAAAGACTCCTGGCCTGGGACAAAGATCTGAGGGTGTCGGACAA
3011524	brain	NM_021723	chr7	+	87774449	87774511	human	CCTCCTGAGTGTGGCAATGGCTTCATTGAAACTGGAGAGGAGTGTGATTGTGGAACCCCGGCC
3015428	brain	NM_001004351	chr7	+	99913411	99913466	human	ATCCTGTCATTAAAAGATTCCTGGCCTGGGACAAAGATCTGAGGGTGTCAGACAAG
3015450	brain	NM_013440	chr7	+	99943488	99943514	human	TGTGGCCATGAGGTCTGCCGGAAGTGA
3016318	brain	BC080589	chr7	+	101092542	101092599	human	GTCCCTCATGGAGGCCTGAGCCCTTCAATGCCAGGACTTGGACCTGCCATTCTGGTCA
3016499	brain	NM_181552	chr7	+	101891872	101891899	human	GTCTCAGGGAGAGGCCGAGCGGGAGGAG
3017643	brain	NM_182931	chr7	+	104752272	104752686	human	CCTGGTTCACCTGGATCTGTAATTCCTGCTCAAGCACACGGGAAAATATTCACAAAACCAGATCCCCAATGGGACTCCACAGTTAGTGCATCCGAAGCTGAAAATGGTGTTCACCTAAAAACAGAGCTCCAACAAAAACAGCTATCAAATAACAACCAAGCACTTTCAAAGAATCATCCTCCTCAGACACACGTTCGTAATTCATCTGAGCAACTTTCACAAAAGCTGCCTTCTGTGCCAACAAAGTTGCACTGTCCTCCATCACCTCACCTAGAAAATCCTCCAAAGTCATCCACGCCTCACACACCTGTACAGCATGGTTATCTTTCACCAAAGCCTCCTTCACAGCAGTTAGGATCTCCCTACAGGCCTCATCATTCACAGTCACCTCAAGTTGGA…
3017644	brain	NM_182931	chr7	+	104752732	104753033	human	CTCAGCAGGCAACTTCTGGAACATTATTTACACAGACACCCTCAGGACAATCTTCAGCAACATACAGTCAGTTTAACCAACAAAGTCTGAACAGCACGGCACCACCCCCTCCACCTCCTCCACCTCCTTCTTCGTCTTACTATCAAAACCAGCAGCCCTCTGCAAACTTTCAGAATTATAATCAGCTCAAAGGTAGTCTTTCTCAACAAACTGTGTTTACATCAGGACCAAATCAAGCACTTCCTGGCACCACAAGCCAGCAAACAGTTCCAGGACACCACGTGACTCCAGGGCATTTTTTG
3017645	brain	NM_182931	chr7	+	104753144	104753331	human	TCAGCAACACTCTGTAGCACATGTAGTAGGGCCTGTTCATGCGGTCACCCCTGGGTCGCATATTCATTCTCAAACTGCTGGACACCACTTACCCCCACCCCCACCCCCTCCTGGTCCTGCCCCTCATCACCATCCACCACCCCATCCATCCACAGGACTCCAAGGTCTACAAGCACAACACCAGCATG
3017646	brain	NM_182931	chr7	+	104753378	104753523	human	TGTTTTGGCTTCTGGGCATCATACCACATCAGCTCAAGCCTTACACCACCCACCTCATCAAGGACCTCCACTTTTTCCTTCGAGTGCTCATCCAACTGTACCACCGTATCCCTCACAAGCTACACATCATACCACTTTGGGACCGG
3017647	brain	NM_182931	chr7	+	104753550	104753577	human	GGGCCACATTGTCCATTACCTGTCACAG
3017648	brain	NM_182931	chr7	+	104753587	104753736	human	TCCAGCCCCAAGGACCAAACAGTATTCCAACACCTACTGCTTCAGGGTTCTGTCCTCATCCTGGCTCTGTGGCCCTGCCACATGGGGTTCAAGGACCTCAGCAGGCATCTCCAGTGCCTGGACAGATTCCAATTCACAGAGCACAGGTGC
3018450	brain	AF182038	chr7	+	106840936	106841715	human	TCATAGCATGGCAAGTCGAAATCTCAGGCAAACTTCAAAAGAATGTTTGTTCTAAACATTGAGTTGGAAAAATAATTTTGGAATGCAGTGTTTCTAGTTGGGTTGAAAGATAAGCATTATTAATCCATTAATATCACAGTAGAAAATTTCTCTAATAATTTTGGGATTGTCTCAACAGCTTTTTTTCCTTAATTGGTGAGGGACCAATAAGGCTGGAGGTGTTGGGGTATGTTAGCTGTCATTCATGGGGACTTGTGCCATTGGCACAGAATTTCTAGATTGAAAAATTTCAAGGAGGAGAAGAAATAGGCCCAGGAATGGTGGCAAACAAGTCTATATGATAAGCTATCTTGGATAGACTTGTTTCTTATAACTTTTCCATTACTAAACTAGCATCTT…
3027841	brain	NM_018238	chr7	+	141352907	141353353	human	TCGGCTTCCATTAGCGCATGTTTTATTTTGGTGTGACGGTTGGCCCTCCTAAACACGGACTTTCCTCAGGCTGGTTCAAGACGGAAAAGGACTTTCTTCTGTTTTCTTCCAAAGTGCAACCACAGTGGAGAGCCCACGGTGGGCTTAGCCTGCCTAGGCCCTTCCATTTCTCTTCTTTGACCGTGCTAGGAATTCCAGGAAAGTGCATTCCTGCCCTGGTGACCTTTTCCTATGTCTAGGCTCCTCCACAGGTGCTGCTATTTTGTGAGCTCCGGCTCCTGTTTAGCTTTTATTTCAGTTCTAACCTCAGTCCAGAAACATATGTGAGGTTGTTTCCCTCTTCAGCCACGGCTACAATACCGGAAAATGCTAGTTTTTATTTATTTTTTTAAGTAGTGC…
3031198	brain	NM_145230	chr7	+	149576645	149576698	human	TCCAATACCCGCACTGCTCTGGAGTTTGCCCTCTTTCCCAAGGAGATGCTGCTG
3032465	brain	NM_020445	chr7	+	152498706	152498758	human	TGGCCGATACGACATGGAATCATTGAAGACTGGGATCTTATGGAAAGGTTCAT
3039199	brain	NM_004956	chr7	-	13971224	13971366	human	GCCAGCTTTCTGAACCCTGTAACTCCTTTCCTCCTTTGCCGACGATGCCAAGGGAAGGACGTCCTATGTACCAACGCCAGATGTCTGAGCCAAACATCCCCTTCCCACCACAAGGCTTTAAGCAGGAGTACCACGACCCAGTG
3045387	brain	AY312370	chr7	-	34911131	34911165	human	ATGACTTTGGACTTGATGCTGGAAAGACTTAAGAC
3048591	brain	NM_001220	chr7	-	44323763	44323818	human	TTTCTCTGTGGTCCGACGCTGTGTCAAGCTCTGCACCGGCCATGAGTATGCAGCCA
3055889	brain	NR_003664	chr7	-	72524136	72524189	human	TCCTGTCATTAAAAGACTCCTGGCCTGGGACAAAGATCTGAGGGTGTCGGACAA
3056841	brain	BC032712	chr7	-	74441263	74441897	human	CGCCGAGAAGATAAACCAAGCTTTACACGAGCAGGATGGGGATGGGAAAACTAAAGGGGCCCCCTGTGACCGAGGAGCAGGGTCCCCAGGGGGCAGCTCCCACGGAGCGGGCTTGAACAGGGACCACCCCTGCAGAGCCAGCCAGGGCGGAGAGCCATACCCTGGCCCCAGCGCGCCCCGACACACATGCTTTTCTCCATGACACGAGGCCAGTCCCCAGGAGCAGCCCCAGGAGCACAACCTGAGATTTCTAAGCTTGCAGGTTACAAAAAACAAAAAAAACAGAGAAGCTGCCTGCGTAAAAAGTGCCACCCACGGAGGCAGGACACAGGCAGCGTGTGGCCCATTCAGCAGGCCCAGGTCTTCAGGGTGAGGCTGCTGGCGAGGGCAGGGGAGAGG…
3056975	brain	AB017005	chr7	-	74914779	74914832	human	TGTAACTGGAGAGCTACGGGCATGCAGAAGTTGGAAGACGAGGGAAGGCATCAC
3059252	brain	BC001304	chr7	-	82523713	82523743	human	GATTGTGAGGCTTTCCCAGCCACGTGGAACT
3061202	brain	NM_000466	chr7	-	92120628	92120795	human	AGTGACCTAAGTCTGTCTTCAATGGTCTTTCTTAACCATAGCAGTGGCTCTGACGATTCAGCTGGAGATGGAGAATGTGGCTTAGATCAGTCCCTTGTTTCTTTAGAGATGTCCGAGATCCTTCCAGATGAATCAAAATTCAATATGTACCGGCTCTACTTTGGAAGC
3062199	brain	NM_001160210	chr7	-	95751169	95751275	human	TGTTATCAAGACGAGATTACAGGTGGCTGCCCGGGCTGGCCAAACCACTTACAGCGGAGTGATAGACTGCTTTAGAAAGATACTGCGTGAAGAAGGACCAAAAGCTC
3063502	brain	NM_017460	chr7	-	99355127	99355629	human	ACCGGGGATTCTGTACATGCATTGAGCTCTCTCATTGTCTGTGTAGAGTGTTATACTTGGGAATATAAAGGAGGTGACCAAATCAGTGTGAGGAGGTAGATTTGGCTCCTCTGCTTCTCACGGGACTATTTCCACCACCCCCAGTTAGCACCATTAACTCCTCCTGAGCTCTGATAAGAGAATCAACATTTCTCAATAATTTCCTCCACAAATTATTAATGAAAATAAGAATTATTTTGATGGCTCTAACAATGACATTTATATCACATGTTTTCTCTGGAGTATTCTATAAGTTTTATGTTAAATCAATAAAGACCACTTTACAAAAGTATTATCAGATGCTTTCCTGCACATTAAGGAGAAATCTATAGAACTGAATGAGAACCAACAAGTAAATAT…
3063981	brain	NM_017984	chr7	-	100006168	100006280	human	GTGCAGTATAATCGCTGTGATATTCCTGAGGAGACCTGGACAGGGCTTGAGAGTGATGTGGCCTATGCCTCCTACATCCCAGGATCCATCATCTGGGCCAAGCAATACGGTTA
3065748	brain	NM_005045	chr7	-	103123351	103123409	human	GATGAAAGGAGTCTTACTGCGCTGGTGGCAACCACGCCACAATGGAACAGGTCATGATC
3065750	brain	NM_005045	chr7	-	103124117	103124263	human	TCGCAGACGGACAGCTGCAACAGTGACCTGAGTGGCCCCCACGCTGTGGACAAGGCAGTGCTGCTGCAATACAGCGTCAACAACGGGATCACCTGGCATGTCATCGCCCAGCACCAGCCAAAGGACTTCACACAAGCTCAGAGAGTG
3065826	brain	NM_005045	chr7	-	103234778	103234903	human	CCCTTGCACCAGGTTCCGCTGGTGGCAGCCCGTGTTCTCAGGGGAGGACTATGACCAGTGGGCAGTCGATGACATCATCATTCTGTCCGAGAAGCAGAAGCAGATCATCCCAGTTATCAATCCAAC
3065879	brain	NM_005045	chr7	-	103368560	103368605	human	CATGGCAATGCCGTCACCTTCTGTGAACCATATGGCCCACGAGAAC
3065880	brain	NM_005045	chr7	-	103368630	103368654	human	GGTTGAATGTAACAACTGTGAGACT
3065882	brain	NM_005045	chr7	-	103389888	103389950	human	TGAAATACATAGTGACAGCATTATCCTGAGAGATGACTTTGACTCCTACCACCAACTGCAATT
3080468	brain	AK124285	chr7	-	153109162	153109858	human	GGCTTCCATCTTACCCGCATTCTTATTTCCACCTGCCTATAGTGCCATACCAGTCCACTGCATCTACAACTCCTAACACATTCGCTGCGGGCAGTGATATCCACTAATCCTGGATGAGGCAGCGGAGGGCCCCCAAACCCCTATCCAGGACTTAGTAAAGCTGGCGTTCAAAGTTTTTAATTCCTGAGAGGAGGCGGCTGAGGTACAACGACAGGCAAGCCTGAAACAAAAAGTTCAGCTCCAAACCCAAGCCCTGGCAGCTGCCCTGCAACCGGCATTCCCTAAGAGCCGCGGCAGGAGAGGTAGAGGTACAATCTCCCGGGCCCCGTCTGGCGTCTGCTTCAAGTGAGGCAACTCAGGACACTGGGCCAGCCGGTGCCCTAGCCAACAGCAACCGTC…
3080474	brain	AK124285	chr7	-	153110890	153110914	human	GGTGCCCTTCCATTGCCTTTCATTG
3084359	brain	NM_201402	chr8	+	7189937	7190134	human	GTGAGTGGCAGTTCAACCACTTTTCAAAACTCACATCTTCTCGGCCAGATGCAGCTTTTGCTGAAATCCAGCGGACTTCTCTCCCTGAGAAGTCACCACTCTCATCTGAGACCCGTGTCGACCTCTGTGATGATTTGGCTCCTGTGGCAAGACAGCTCGCTCCCAGGGAGAAGCTTCCTCTGAGTAGCAGGAGACCTG
3084360	brain	NM_001105662	chr8	+	7190230	7190255	human	ATGCTGTCCCGGGAGCACTCTCAAAC
3086826	brain	NM_020844	chr8	+	12879510	12879534	human	GTAACTGGTGTATCATTGCAGAGAA
3089177	brain	NM_022749	chr8	+	21960051	21960120	human	TTGATGCAGAGAATCCAGAGGGTACCCCAGTTCCCAGGCAAGCTGCTCCTGGTGCGCAAGCAGTTGACGG
3091112	brain	NM_001386	chr8	+	26441385	26441479	human	CCCGGAGGAATTGACGTCCACACTCGTTTCCAGATGCCTGATCAGGGAATGACGTCTGCTGATGATTTCTTCCAAGGAACCAAGGCGGCCCTGGC
3120658	brain	NM_005309	chr8	+	145729689	145729717	human	TGGCCTCGAGCACAGGTGACCGGAGCCAG
3120671	brain	NM_005309	chr8	+	145731384	145731458	human	CAGGACAACGTGTACGCCGCGGGTTCGCAGTTCCACTCATTCAAGAAGGTGCTCATGGAGATGGGGCCGCCCTAC
3120704	brain	BC011377	chr8	+	145744133	145744176	human	GGAGATGGCTGCGATTTAGTTTTGAGGATGCTACAGGCAGCAGC
3120710	brain	NM_014665	chr8	+	145745713	145746120	human	GCTGCCGTAGCTCGCACATGCATTGCCCAGCAGCAGGGTGGGGCCGCAGAGCCTGGGCCAGCCCCCATCCCCGTGGAGGTGCGCGTGGACCTGCGGGTGAACCGGGCCTCCTATGCGTTCCTGCGGGAGGCACTCCGAAGCAGCGTGGGCAGCCCGCTGCGGCTCTGCTGCCGGGACCTGCGAGCTGAGGACCTGCCCATGCGCAACACTGTGGCCCTGCTGCAGCTTCTGGATGCAGGCTGCCTGCGCCGCGTGGACCTGCGCTTCAACAATCTGGGCCTGCGCGGCCTGTCTGTGATCATCCCACACGTGGCCCGCTTCCAGCACCTGGCCAGCCTGCGGCTCCACTATGTGCATGGGGATTCAAGGCAGCCCTCCGTGGATGGCGAGGACAACTTC…
3120714	brain	NM_014665	chr8	+	145746940	145748379	human	GAGGCCTTCACAAAAGCACTGGTTACTGGTTTCCTGCTGGGTCTACCTTGCTTCTGGGCACACCTCAAGCCTCCCCTGCTTTCTGCAGTGCCCCACGCGGTTTTCCCTGCACTTGCTCCATAATTGGCTGATCATCTGTGGGCCCCGGGGCTGGATGTCAGGCCTCCATTGCCCTGCTCAGTTTGGCTGCATTTGGCTGCCGTCTGGGGTCCTGGTCCTTTGTGCAAATGCTTTGGGATTCCAGTTGTGAGCTGAGAGAGATGATGGCCTCTCTGGGCCTTTCCTCTCCCTTTACTGAGAGCTCAGTGCTTCTGGGGTTGAAGTTGGACAGAGGCCTGCTTCAGGGAAGCTGGGAGTCCCCAGGCACTCACGCCTCTTACGTGTTCCCTACCCTGCCAC…
3121758	brain	NM_033225	chr8	-	2795808	2796016	human	CTCTGGCTTTACTGCAGCGATCTTCAACCTTGTCTACTGGCATAAGTGCAGCGGGGATCTCTACTCAAATGTGTCAGGGTCTTCTACGGATCAAACTACACATGCGTTTTCATTCCAAAAGTGGGTTCTAAATGCCTGGCTGCATCTGTATGAAATCAAGGCACACTCCAGGAAGACTGCCACGTCGCGCCAACACGTCATACTCAATG
3121778	brain	NM_033225	chr8	-	2823302	2823465	human	GGGGATCCAGGCACACTAGCAAATGGCATCCAGTTTGGGACCGACTTCACCTTCAACAAGACTGTGAGCTATCAGTGTAACCCAGGCTATGTCATGGAAGCAGTCACATCCGCCACTATTCGCTGTACCAAAGACGGCAGGTGGAATCCGAGCAAACCTGTCTG
3124770	brain	NM_001105662	chr8	-	11995923	11995948	human	ATGCTGTCCCGGGAGCACTCTCAAAC
3124771	brain	NM_201402	chr8	-	11996044	11996241	human	GTGAGTGGCAGTTCAACCACTTTTCAAAACTCACATCTTCTCGGCCAGATGCAGCTTTTGCTGAAATCCAGCGGACTTCTCTCCCTGAGAAGTCACCACTCTCATCTGAGGCCCGTGTCGACCTCTGTGATGATTTGGCTCCTGTGGCAAGACAGCTTGCTCCCAGGAAGAAGCTTCCTCTGAGTAGCAGGAGACCTG
3124805	brain	NR_003494	chr8	-	12047338	12047367	human	CCGCCGTCAGTCAAGTATGCCTGGTGCTTT
3125778	brain	NM_013354	chr8	-	17086992	17087696	human	TTGACCCACAGAATATAGCACGTTGTGCAAACTGTCGATTCAGCGAAACTTAAAAAAGACAAGAAACTACTGAGGAGCTTAGTAACTGCTGTTTCTGTACGTAGTGTTTAATCTTCCAAGCACATCTAGTGTCTGTCAGTTTCTAATTGGCATGTGTAGGCTGCTCTGTGACTGAAGAATTTTCAAACCAGCTTTACACCCTTCAGGAAAAATCCCTTGTGATTGGATGTTTACTATCTGCCAGGAAACTGGTACTCAAGATGTTGAAGCTACAGTTATTTTATGATAGCACACTTCCCTTGATCTGCTTATTTTTATTCCATCACCATTTACCCTTTTTTTTTTTTTAAATTTTGTAGCCATTCTTATGATGCTCTTGATTTGTTGGTTACACAAATC…
3128931	brain	NM_030795	chr8	-	27099211	27099251	human	AGGAAGGATGAAAGCCAGCGGAAAGACAGTGCTGACTGGAG
3131882	brain	NM_001102559	chr8	-	38121061	38121822	human	CCAGGAGTTGTGTGCCGTAATCCCAGCTACCTGGGAGGCTGAGGTAGGAGAATTGCTTGAACCTGGGAGCTGGAGGTTCCAGTGAGCCGAGATCGCACCACTGCACTCCAGCCTAGGCAACAGAGTGAGACCCCATCTCAAAAAAAAAAAAAATTGAATCTATCTCAATAGAGAACAGGTGAACTAGCCCTCCTAACCGGACCATGCACAAGACAAGAAATTCTAGCCTTTTTTTCCCCTTCCAAGGTGCAAGTGAGGACATAAGCCACACTGTATTCTGCCTCCAAATGATTACACACTTTTGCCCCTGCTCATCTATCTTGAGGAGTTACGGTTCTTTTCCACTACTGTATGCCACATGTTCTAGTAAAAGGATCTTTCAAAGGTGTCCAACACCTT…
3135100	brain	NM_014682	chr8	-	53130373	53130423	human	CAGATCTGTGCACTGGGGCGATGTGGAAGAGACCTGCTTATTGCCCCTGAT
3141607	brain	NM_000880	chr8	-	79645394	79645923	human	ACACGAACTTTAGCTGCATCCTCCAAGAATCTATCTGCTTATGCAGTTTTTCAGAGTGGAATGCTTCCTAGAAGTTACTGAATGCACCATGGTCAAAACGGATTAGGGCATTTGAGAAATGCATATTGTATTACTAGAAGATGAATACAAACAATGGAAACTGAATGCTCCAGTCAACAAACTATTTCTTATATATGTGAACATTTATCAATCAGTATAATTCTGTACTGATTTTTGTAAGACAATCCATGTAAGGTATCAGTTGCAATAATACTTCTCAAACCTGTTTAAATATTTCAAGACATTAAATCTATGAAGTATATAATGGTTTCAAAGATTCAAAATTGACATTGCTTTACTGTCAAAATAATTTTATGGCTCACTATGAATCTATTATAC…
3144056	brain	NM_004929	chr8	-	91090625	91090655	human	AACTTTTGTGGATCAGTATGGGCAAAGAGAT
3154212	brain	NM_144649	chr8	-	133772722	133772776	human	ACTTCTCTGCAAGCACCTGTGCACAGCAATGTGCGTGGGCATCTGTGAGAAGAAG
3155648	brain	NM_152888	chr8	-	139614358	139614400	human	GGTCCCTGGGAAGCCTGGAGAGCCTGGATTCAAAGGAGAAAGG
3163870	brain	NM_003026	chr9	+	17791302	17791330	human	TGCAGCAAGTCACGGTCAGACTGGAAGAA
3164606	brain	NM_017794	chr9	+	20658319	20658385	human	CCGGCTGCTTTGTTTACCTAATCAAGCCTGGGCAATGGCGGGCGCCCCTCCCGCAGCCTCGCTGCCG
3167693	brain	NM_203299	chr9	+	35042378	35042482	human	GTGACACTATTCTTATTCGTGGTTTGGCAGATTCAGAGATGGTGGCAGCTTGGGAGGTTGCGACAGCTTCATCCCTGGTGCTCTGGGAATATGGTGCAAGGCAAG
3173521	brain	NM_021965	chr9	+	71007245	71007383	human	TGATCCTAGGCCAAAATGGCTTCTTTGTGAGCCCTTCTGACTCCCTGGCCATCATTGCTGCCAACCTCTCTTGCATTCCATATTTCCGTCAGATGGGGGTCCGCGGGTTTGGGAGGAGTATGCCAACCAGCATGGCCCT
3173724	brain	BC030587	chr9	+	71578099	71578126	human	GTTCAAGATGGCAACATCAGAGCATTAA
3181311	brain	NM_002486	chr9	+	100407399	100407495	human	GTCCGTTTTTTATCTGATCTTGTGAATTGTCATGTGATTGCCGCCCCATCAATGGTTGCTATGTTTGAAAATTTTGTAAGCGTAACTCAGGAAGAAG
3182046	brain	NM_017919	chr9	+	102730977	102731467	human	GGTGCCAACATGTCTATCCTGAGGACCTTTGCTGCTGTTGGACACTCCGTCACCTTTTGGAACACAAGTATATCAAGATAGTGGCTACTGATGTTCAAGTGGGATTGAAGTGTGATAAATGGATATATTTTGTTGTTTGCTGGGGTGTTCATGGAGATGTTAAGAGATTGAGGCCCTGGGCTGAGGGTATATAATGTATGTCAGGTAAAGTTTGAAGACTGCCAAGGAGCAGATTTTCTCCCTGGAAATGTGAAAACTGAACCTATAACTCTGATAAGGACTTGAGATGTGTAGAAACGTTGGGTTATGGAAGACTAGTTTCTTCCATAACCCTGAATTGGAGACCTTAATGCTAAGTGTAGATTATTGAGGTTTGTTAGTGAGGAAAAGAATAAGAGT…
3186096	brain	NM_032888	chr9	+	117052543	117052603	human	AGACAGGGCCTCGAGGGCATCGCTGGACCAGATGGGCTTCCTGGCAGGGACGGGCAAGCAG
3189943	brain	NM_003165	chr9	+	130415997	130416067	human	CTGGTGGTGGATCAGTTAAGCATGAGGATGCTGTCCTCCTGCTGCAAGATGACAGACATCATGACCGAGGG
3190250	brain	NM_004408	chr9	+	130981346	130981508	human	TGGACCTGCCCGGAATGACCAAGGTCCCGGTGGGGGACCAACCTCCCGACATCGAGTTCCAGATCCGAGACATGCTTATGCAGTTTGTCACCAAGGAGAACTGCCTCATCCTGGCCGTGTCCCCCGCCAACTCTGACCTGGCCAATTCTGACGCCCTCAAGGT
3194643	brain	NM_001039374	chr9	+	139694185	139694229	human	CAAGGCCTGCGGGAAAAACTTGCCTTTGCGACTGGCGCACTGCCG
3195103	brain	NM_207511	chr9	+	139921945	139922152	human	GGCTGGCACAAGGACATTCCCAGTGGCGAGAGCATGAGCAAGGGTCACGGATGTGCCAGGAGGGGAGGCGGAGAGATGCCTGGGACCAACCTCTATGGCAGGCCGCGGCCCAAGGGCAGGGGAGGGGTGGACGGAGGGAAGGGACAGGGTCTCCTCCGGGACCCCAGGGAGGCTGGGCCCAAGGACCATGGAGCCTCGCAGCTGAATG
3195657	brain	NM_000718	chr9	+	140918176	140918259	human	AGGAGACCACGGAGAAGGAGGCCACGGAGAAGGAGGCTGAGATAGTGGAAGCCGACAAGGAAAAGGAGCTCCGGAACCACCAGC
3210565	brain	NM_015225	chr9	-	79320265	79320340	human	GCTTTGCTAGCCTCAGACACTTGTCTGGATATAAGCGAAGCTGCCTTTGACCACAGTTTCAGCGATGCCTCAGGTC
3215716	brain	NM_000136	chr9	-	97861564	97862485	human	ATGCTTCGTGCCATCATGATCCTTGCCTTCATATAACAAACATGCTTCGTCAGAGGTGTTGGGGTTGAAAAAGGAGCTGCATGCTTCACTGGAGTTGAGGGCCTCTCTCCTGTTCTGACTTTAAGCCAGAACTTGTGGCTGGGCCATGGAAGCTGTGACTCCTCTGTGGACATGGTGGCAGCAGGGAACCCCTAGAGAGAGGGGCCACTGGGACCAGGCCTCCTGTTGTGGAGGGACTCCTGGGACAGTCCTCCACCCTGTCCTGTGGTCCTGTGTACAGGGTTGGCCTCTTCCTCCTCCCCTGCCAGGCCTCTGCCCATGCCCCTTCCTTCCTTCTCCTGGGACTGGTGAAGCTAGGCATCTGGAAGACTTCTTCCTAGCCTGGAAGCCCTGACCTCG…
3215717	brain	NM_000136	chr9	-	97862510	97862536	human	ATTGCCTTCATATAACATGCTTCGTGC
3216871	brain	ENST00000375165	chr9	-	100366977	100367008	human	GTAGGTCAGCACAGGCTCAGAGCCCAAACTGA
3230643	brain	NM_001606	chr9	-	139909366	139909482	human	CCAGTTCATCCGCAAGCATGTGGCCTCCTGCCTGCTGGTCTCAGACACAAGCACGGAGCTCTCCTACATCCTGCCCAGCGAGGCCGCCAAGAAGGGGGCTTTCGAGCGCCTCTTCCA
3230657	brain	NM_001606	chr9	-	139912449	139912520	human	GGAGCGCGCCATCATCGACACTTTTGTGGGGCACGATGTGGTGGAGCCAGGCAGCTACGTGCAGATGTTCCC
3231868	brain	NM_014023	chr10	+	1118056	1118090	human	CTTATTGCAGGAGTGACCAGGACACTACCTCCTAG
3236817	brain	NM_001001484	chr10	+	16553609	16554301	human	TCCTTCTTGAGCGATCTAATGTTTCTTGTAATATTGATGATCCTACTAATTATCCTGCTGTTCTTTAATTAATGCTTAATGAATAATATGGCACTGTAAAATAGCTTCTGCAACAAGGGAAGTTAAATTTTGAGACTTTTTTCCCCAAAGGATACTGACTGTAATACAATTACCAATTCACAATGATAAAAATATTTTGAAAGGTTAATTTTATACTGTCCACCTATCTATATATTCTTCTACTGAAATGATTTTGATATCTTTGGCTTTCCGGTATCTATTTTTGCCATACATTTTGCTGTTTTGCAAAGTTTGTATAAGAACACATAACACTACTGAATTATAAAAATTCAATCATAAAAGTCAAAATATATTACATAATATAGTTTAATGAATCAT…
3237402	brain	NM_201571	chr10	+	18430109	18430144	human	ATGAATCAGGGGAGTGGACTGGACCTGCTGAAGATC
3244016	brain	NM_173160	chr10	+	43869099	43869142	human	CTGACCAATTGAGCTGTGAGCCTGGAGCAGATCCGTGGGCTGCA
3248990	brain	NR_027182	chr10	+	65225991	65226165	human	TTTGTATTCGTTGCTCCCTCAGAGGTGGAGGTGAGGGGAAAGTGAAGTGTAGTGGTTCCACTCTGATCACAAAATAAACTCCTGGGTTGACGCCTCACCCGCGGTTTGATGTTCAGAGCACACAGCGCCCGCCGCCTGAGTTAGCCTGAATTAGCAGTCCCGCAGTAACAGCAGC
3249002	brain	NM_001001330	chr10	+	65281307	65281337	human	TGGTGTCCTGGATGATCTCCAGAGCCGTGGT
3250518	brain	NM_001130103	chr10	+	71631942	71631966	human	TCCCACTGGAAGACCCGGACTCCCA
3250803	brain	BC009051	chr10	+	72412140	72412186	human	ATGGGTGCTGATGGAGACATGGCTTTCTGGAAGACCCCTTGGATCTG
3251016	brain	NM_170744	chr10	+	73055581	73055713	human	TGGAGCGGACTCTGGGCGGATACTTGGTGGAGGAGCCGAAACCGCTAATGTTCAAGGACAGTTACCACAACCTGCGCCTCTCCCTCCATGACCTCCCCCATGCCCATTGGAGGAGCAAGCTGCTGGCCAAATA
3252081	brain	BX537994	chr10	+	75776590	75776636	human	CCCAGCAACCACCATTCTTTCTGTCTCTGTGAATTTGACTACTCTAT
3257210	brain	NM_001031683	chr10	+	91092306	91092331	human	TGCTTGGAATCAGTAAGCTAAAAACA
3257213	brain	NM_001549	chr10	+	91098599	91099153	human	CTAGATGGTAACAACGAGGCAGCCCTGGAATGCTTACGGCAAGCTGAAGAGTTAATCCAGCAAGAACATGCTGACCAAGCAGAAATCAGAAGTCTAGTCACTTGGGGAAACTACGCCTGGGTCTACTATCACTTGGGCAGACTCTCAGATGCTCAGATTTATGTAGATAAGGTGAAACAAACCTGCAAGAAATTTTCAAATCCATACAGTATTGAGTATTCTGAACTTGACTGTGAGGAAGGGTGGACACAACTGAAGTGTGGAAGAAATGAAAGGGCGAAGGTGTGTTTTGAGAAGGCTCTGGAAGAAAAGCCCAACAACCCAGAATTCTCCTCTGGACTGGCAATTGCGATGTACCATCTGGATAATCACCCAGAGAAACAGTTCTCTACTGATGTT…
3264708	brain	NM_001146274	chr10	+	114917792	114917827	human	AAGAGGAAAAGGGACAAGCAGCCGGGAGAGACCAAT
3264956	brain	NM_033338	chr10	+	115451731	115451755	human	ATGGACTGTGTTGGTTGGCCTCCAG
3265232	brain	NM_198496	chr10	+	116008483	116008511	human	TCCTGTTGCTGGAAGCCGTCTGTGTTTTC
3267010	brain	NM_207009	chr10	+	120896643	120897204	human	GATCATTCAAGAGACCCTGCAGTTGCACTTTCTCGTAAAAGTTAAAAAAAAAAAAAAAAAAAAAAGGTTTTTCCCGGCCTTTGAACATTTTGCCTATGAGAGTTTTGCATATATTTTATACTTGAGTAGACAACTTTAATAATCCATATTTATACTATCGCAGAAGTAAGCATTTGGCAAACGTTCAGCCATTAGCACTCATTTAACCCTGTTAGCAATATTCTTTTGAAAAAAGTGCCAGTCCTTATGTGATAAACTAAGAAGCCCATTGAATATAAAAGTGTGTAGGACTGAAACAGTGACCTTATATTATTGCTAAGGGAATATGAGATTAACTTCCTACAGGGGCCAAAACCAGAGAAAGGCTTCCAGCAACTTCGATGAAAGTAGTTTGGCCAC…
3268425	brain	NR_003570	chr10	+	124516918	124516949	human	AGTGCAGCAGCGTGAACTCAGCTCACTGCAAC
3269376	brain	NM_017580	chr10	+	126673915	126674468	human	TCCAGCATGGGCACTTAGAAAAAGCACATGGCAAATGGCTCTTTGTTCCTTTCAGATATTATTTCAGTAGAACCTGGCATTCTACTTTCACCTTAAAAGATCCATCTAAGTCTCAGATCTGGAAACGTTTTGTACCGATTATCCACAGCAAAACAAAAATAAGCTTTTATTTTATTAATAATTTCGTTCCTCTTGTGCCCAATCAAATCTTTTAGGAACAAACTGCAAGAAAAGCTAAGAATGTTTTAGAGTGAACTAAATACAGACATTGCTTACTTGTTTTGAAGAGGGTTTTGGTTTTGGTTATTGTGTCTTTAAGTTTTCTGATATGCCCCCTTTCAATATTTAGATATTTATTTGTTGGGAAGAATACCTTAAAATGAGGGTTCTTATTCCAGA…
3270240	brain	NM_207426	chr10	+	129536857	129536883	human	GAAGAGGAGAGCTGAAGCCAGCGCGGC
3272619	brain	NM_152643	chr10	+	135011841	135011990	human	GCTTCCTGCCGGTGAACAGCGACACCGGGCTTGTGGCTGTGCCAGGGCCCGTGCCCGGCCAGCACCCCTGCGGTGAAGAAGCCACCCAGCTGCCTGCAGCGTTCACCTCCGAGGCCACGCACTTCAAGCCCATTGTCCTCGCGCAGAACG
3272877	brain	NM_138384	chr10	+	135234047	135234400	human	GGCCTGTGTGTTAAAGCTGCTCTCACCAGTGAAACCTAAGAAATGAGCAGGTTGGCAGCTAGGGTTTGTGTTGGAGGCTTTCGGTCCAGTGTCTTGCAGTCCTACAACAAGTGAGAGGCTTGCTGCCATCAGAGAGGTTTATTTCACACTTACAGGCACACACAGACACAGACCAGAGACTCCCAGCAGCAGAGCCCAAGCACTGGCTTCGCCCCTCAGTGCCCTGGGGCATGTTCAGGGCAGGGTTGAGGGGGACGCCCTGCACATGGCTTTGCTGTGCAATGACTGGAAGGCCGCCCGGCATGGGCAGTAGAGACCCCTGGCCTCTGAGCACCTTCTAGCTCACGGGTAGTG
3278402	brain	NM_018027	chr10	-	13686033	13687553	human	GGGAGCTGCACGTTTACATGTTTTGAGCTATGCTTCAAACACAACTGGAAAGCCATCAATCTTCAAAGGCCTCAAAAATACTTTTATAGTAACAAGTGCACGACTTTAGTTGGGTTATTCAAGATGGCACAAAAAGGTTTCCGCAGAGGTGGTATGCTGTGCTTTTGGCGCAAGTGGTGGGGGGATGGGGTGGGGGTGGAATTTTTTTCTCACTCTAATGACTTCCTATTGGAAAGGCATTGACAGCCAGGGACAGGAGCCAGGGTGGGGGTAGTTTTGTGGGAAAGCAGAACTGAAGTTAGCTTAAGCATAAAAACAAAGAAAAATCTTCGCTTTTCATGTATGTGGAATCCAAGAATAACCATAGGCTCTACCAGACCAGAAGGGTAAGGATGGACA…
3301320	brain	BC042612	chr10	-	97109836	97109887	human	TGGCTTACACCTGTAATCCCAGTACTTTGGGAAGTCAAGGTGGGAGAATTGC
3304860	brain	NM_014631	chr10	-	105360753	105361298	human	GTGCACCATAGGGACTTCACCAATGGATTACATGCCATCTGGGACAGGCCATGTGGGAGACCCCAGTTGTGCCTTTGCTACAGATCTGGAAAAGACAAGGTCATGGGGGCCTCCAGTGTCCTGCCCCTGCTTGGCCCAGTTTTGATTGCTGGCATCTTGCCACCCCAGGTATCCCTGGTATTGTCCTAAGCTGTATTTGTGAATTGTGCTGGTTTCCTGGGCATTGCCACGCCTACCACAGGTGGGTACATTAGAAGCCACCACTGGCTTTCAGGCTTGGGGGTGTCTTCTGAGCTCAAGCCTGCTTCTGGGCCAGGCCATTGTCACTGTTAGTTGAAGAAAAAGCAGTTCCCAGGTGCCAGCAAAGACCATCTTTCATAACTGTCACTGTCTTGGCCT…
3316995	brain	NM_001012416	chr11	+	1718609	1718787	human	GTTCCTGCACCAGCTGTGGCTCTTGTGGGGGCTCCAAGGGGTGCTGTGGCTCTTGTGGGGGCTCCAAAGGGGGCTGTGGCTCTTGTGGGGGCTCCAAGGGAGGCTGTGGCTCTTGTGGCTGCTCCCAGTGCAGTTGCTGCAAGCCCTGCTACTGTTCCTCAGGCTGTGGGTCATCCTGC
3318598	brain	NM_173525	chr11	+	6231103	6231206	human	CAATGCAGTAGCAGTACCTTTCCTGTCAGATGCAGCCTGCTATGACCTACTGGGTGTGCTGGTAAAACAGTCCCGCCCAGCCCATACCCGCCTGGCTTTGCCAG
3319142	brain	NM_003621	chr11	+	7570671	7570706	human	TAAGAAGAGGAGGAGGCCAGGCAGGCAAAAGGAGTC
3319400	brain	NM_003320	chr11	+	8122385	8122516	human	CTGCTAGCACGCTGGCAGAATAAGAACACGGAGAGTATCATCGAGCTGCAAAACAAGACACCTGTCTGGAATGATGACACACAGTCCTATGTACTCAACTTCCATGGGCGCGTCACACAGGCCTCCGTGAAG
3320669	brain	NM_017944	chr11	+	11980080	11980539	human	CGGTGGAGCCTCATGATCTCTTATCTTTTGAGGCTGAGGCAGGTCACATGCAACAAATTGTGACCCTGCTCCCCACAAGTCATGCAAAGGTTTTGAAGAGCTTTTACCGTGGGGCAGATGAACTTGTGTCAACCATGCACACCCTGTGAGAACCAAGTACCTGTGTTTCTAAGGCGGGCACTCAAGGTGAGGGGTGCATTCTGGCCAAAGAAACAAAAGCTGTGGTTTCAGGACCATGCCGTGTGTAGCTGATCTGTACGGGACGTGTATGTAAGGAAGAGCAATCATGATAGATAAGAACAGTGTGTGAAGCAGCCTTCACACTAGAGTGTTTGGTCATCTCTTATAATGTAAGGGAAGGTACTTTAAAATTCTGGGAAGATGCGATGAACTCATGTC…
3320735	brain	NM_014632	chr11	+	12183748	12183925	human	TTTGAGAACTTTGTCCAGGCATCCACGTGCAAAGGTACCCTCCAGGCCTTCAACATTCTCACACGACACCTGGACCTAGACCCTCTGGACCACAGAAACTTTTATTCCAAGCTCAAGTCCAAGGTGACCACCTGGAAAGCCAAAGCCCTGTGGTACAAATTGGATAAGCGTGGTTCCC
3322837	brain	NM_144972	chr11	+	18497080	18497129	human	TTGTAATCTGGACTCTGCTCGTTTTCGTTACTTTATTGGGCAAAGGCTTG
3329090	brain	NM_005456	chr11	+	45925541	45925655	human	TTTGTGCCTCGACACGAAGACGAACTTGAGCTGGAAGTGGATGACCCTCTGCTAGTGGAGCTCCAGGCTGAAGACTACTGGTACGAGGCCTACAACATGCGCACTGGTGCCCGGG
3329743	brain	NM_130470	chr11	+	47305936	47305969	human	TCTGACACATGCAGCACTGGGGGATGCCAGCGAG
3330135	brain	NM_001004727	chr11	+	48267448	48267488	human	GTGTTCTACACAGTGATAACCGCGATCCTGAACCCTGTCAT
3338473	brain	NM_177423	chr11	+	70170508	70170562	human	GAGTTCGCAGCACTTACTAAAGAACTCAATGTATGCAGGGAACAGCTCCTTGAAA
3339037	brain	NM_001012503	chr11	+	71238360	71238391	human	GCTGTTCCGAAGGCTGTGGCTCCGGCTGTGGG
3339058	brain	NM_005553	chr11	+	71259735	71259775	human	GCTCCAGCTGTGGAGGCTGTGACTCCAGCTGTGGGAGCTGT
3339068	brain	NM_001012710	chr11	+	71276837	71276894	human	GGGCTCCAAGGGGGACTGTGGCTCTTGTGGGGGCTCCAAAGGGGGCTGTGGTTCCTGT
3339071	brain	NM_001012710	chr11	+	71277157	71277241	human	CCGTGTGCTGCCAGTCTAGCTGCTGCAAGCCCTGCTGCTGTCAGTCCAGCTGCTGTGTCCCCGTGTGCTGCCAGTGTAAGATCTG
3339185	brain	NM_018172	chr11	+	71510668	71510693	human	AGAGCACTTGGAGATGGCAAAGCTGA
3339851	brain	NM_014786	chr11	+	73068288	73068372	human	TACACGGCAGCCAGTGTCATTGACACAGCCAGCAAGTACAAGATGCTGTGGAAGCTGCCGCTGGAAGACGCAGACATCATCAAAG
3346344	brain	AY371042	chr11	+	101574286	101574334	human	GGGAAATGTGGGGAAAAGCAAGAGAGATCAGATTGTCACTGTGTCTGTG
3350960	brain	NM_014956	chr11	+	117265068	117265092	human	GAGGAAGCAGCGGGCTGAGCTTCTG
3353877	brain	NM_001001953	chr11	+	123893726	123893752	human	AAGACCAGCCTCGTGACAGCGTTCATC
3354899	brain	NM_013264	chr11	+	125774413	125774443	human	ATGGCGTCGTTACTGTGGGGAGGCGACGCAG
3356629	brain	NM_016522	chr11	+	131780988	131781188	human	GTACCAAAGTGCTTACTCCTCTCCAAAGTGCCGTGTCTGAACTGCCGCTGGGAAGAAGCGGCTCCTGAGACGCGCCCACACCTTTCACCTGCCGCGCGCTTCCCCCTCCTCGGCCACCTTCCCGGCGGAAGCAGCGAGGAGGGAGCCCCCTTTGGCCGTCCTCCGTGGAACCGGTTTTCCGAGGCTGGCAAAAGCCGAGGC
3356668	brain	NM_016522	chr11	+	132016178	132016347	human	GCACTATTGACAACCGGGTCACCCGGGTGGCCTGGCTAAACCGCAGCACCATCCTCTATGCTGGGAATGACAAGTGGTGCCTGGATCCTCGCGTGGTCCTTCTGAGCAACACCCAAACGCAGTACAGCATCGAGATCCAGAACGTGGATGTGTATGACGAGGGCCCTTAC
3358234	brain	AK000226	chr11	-	624384	624411	human	TGGGCCATTTCGGGATGAAGCTGCCTGG
3358864	brain	NM_004420	chr11	-	1578580	1578621	human	TACCTCAGAGAGCGCTGCCACAGGGAATGCGGCTGCCAGGGA
3358889	brain	NM_001005922	chr11	-	1605584	1605638	human	TGGCTTTGCAGGACTCTTACCATGGCCAGGCATTCCTGCCCAGCCTTTACCTCCT
3358890	brain	NM_001005922	chr11	-	1605643	1605737	human	GCTGTGGGTCATCCTGTTGCCAATCCAGCTGCTGCAAGCCCTGCTGCTCCCAGTCCAGTTGCTGTGTCCCCGTGTGCTGCCAGTGCAAGATCTGA
3358891	brain	NM_001005922	chr11	-	1605775	1605832	human	CTGTTCCAGTTGTGGCTCTTGCGCGGGGTCTAAGGGAGGCTGCGGGTCATCCTGCTCC
3358893	brain	NM_001005922	chr11	-	1606009	1606126	human	CTGTGGTTCCGGCTGTGGGGGATGTGGCTCCAGCTGCTGTGTGCCTGTCTGCTGCTGCAAGCCCATGTGCTGCTGTGTGCCAGCTTGTTCCTGCTCCAGCTGTGGCAAAGGGGGCTGT
3358894	brain	NM_001005922	chr11	-	1606132	1606199	human	GATCCAAGGGGGGTTGTGGCTCCTGTGGGGGCTCCAAGGGGGGCTGTGGCTCTTGTGGGGGATCCAAG
3358895	brain	NM_001005922	chr11	-	1606271	1606332	human	AAGCCCGTGTGCTGCCGTGTGCCAACCTGTTCCTGCTCCAGCTGTGGCAAAGGGGGCTGTGG
3358910	brain	NM_001012708	chr11	-	1629177	1629232	human	GTGCAGCTGCTATAAGCCCTGCTGCTGCTCCTCAGGCTGTGGGTCATCCTGCTGCC
3358912	brain	NM_001012708	chr11	-	1629378	1629432	human	GGCTCCAAGGGGGTCTGTGGCTCTTGTGGGGGCTGCAAGGGGGGCTGTGGCTCCT
3358913	brain	NM_001012708	chr11	-	1629477	1629509	human	GTGTACCTGTCTGCTGCTGCAAGCCCGTGTGCT
3358914	brain	NM_001012708	chr11	-	1629517	1629601	human	CTGCTCTGGAGGCTGTGGCTCCAGCTGTGGGGGCTGTGGCTCCAGCTGTGGGGGCTGTGGCTCCGGCTATGGGGGCTGTGGCTCC
3358921	brain	NM_001012709	chr11	-	1642756	1642818	human	GTTGTGGGTCATCCTGCTGCCAGTCCAGCTGCTGCAAGCCCTACTGCTGCCAGTCCAGCTGCT
3362206	brain	NM_020974	chr11	-	9051434	9051555	human	TCACCGATGTATTCGTTGCCCAGTGGGAACATACCAGCCTGAATTTGGAAAAAATAATTGTGTTTCTTGCCCAGGAAATACTACGACTGACTTTGATGGCTCCACAAACATAACCCAGTGTA
3362230	brain	NM_020974	chr11	-	9088298	9088360	human	TGACCTGTAACCATGGGAACGGTGGGTGCCAGCACTCCTGTGACGATACAGCCGATGGCCCAG
3382086	brain	NM_182969	chr11	-	74555228	74555328	human	GAATCCAGAAGAATGCACAAGCCCTGCAACAAATGCTGAAGCACCCACTCCTGTGCCACTCCTCCAAGCCCAAGCTGGACACTCTTCAGAAACCCTATGTT
3403024	brain	NM_001975	chr12	+	7027105	7027271	human	CCTTCAACGTGATCAATGGTGGCTCTCATGCTGGCAACAAGCTGGCCATGCAGGAGTTCATGATCCTCCCAGTGGGAGCTGAGAGCTTTCGGGATGCCATGCGACTAGGTGCAGAGGTCTACCATACACTCAAGGGAGTCATCAAGGACAAATACGGCAAGGATGCC
3418280	brain	NM_004984	chr12	+	57970073	57970141	human	GAGAGTCACCGGGAGGCCCATCACCGGCAGCTGGCCCGGCTCCGGGACGAGATCAACGAGAAGCAGAAG
3418414	brain	AK057416	chr12	+	58017963	58018103	human	TCCTGGTCTTAAGTTCTGCAACCCACCCACTCCCCCAGCAAACATAACTCCTAGTATGCTTTACTCACAGGCAAGGGAAAGGATGGGGTTTGAACCCCTTTGGCCTGAATATTTGTAACTTCCCAACTGGTGCGGGTCATT
3422463	brain	NM_013381	chr12	+	72666709	72667331	human	TTGCTCGCGGTCACAATGCTCGCTGTGCTGCTCAGCCTGCGCTTCGACGAGTGCGGGGCGAGTGCCACGCCAGGCGCCGACGGTGGCCCCTCAGGCTTTCCGGAGCGCGGCGGCAACGGGAGCCTCCCTGGATCGGCCCGGCGCAACCACCACGCAGGCGGGGACTCCTGGCAGCCCGAGGCGGGTGGGGTGGCCAGTCCGGGGACCACGTCGGCCCAGCCGCCGTCGGAGGAGGAGCGGGAGCCGTGGGAGCCGTGGACGCAGCTGCGCCTGTCGGGCCACCTGAAGCCGCTGCACTACAATCTGATGCTCACCGCCTTCATGGAGAACTTCACCTTCTCCGGGGAGGTCAACGTGGAGATCGCGTGCCGGAACGCCACCCGCTACGTAGTGCTGCAC…
3427935	brain	NM_013229	chr12	+	99126733	99128960	human	GCAGTGGCCTGCTTTTTGAACCACACTTACCCCAAGGGGGTTTTGTTCTCCTAAATACAATCTTAGAGGTTTTTTGCACTCTTTAAATTTGCTTTAAAAATATTGTGTCTGTGTGCATAGTCTGCAGCATTTCCTTTAATTGACTCAATAAGTGAGTCTTGGATTTAGCAGGCCCCCCCACCTTTTTTTTTTGTTTTTGGAGACAGAGTCTTGCTTTGTTGCCAGGCTGGAGTGCAGTGGCGCGATCTCGGCTCACCACAATCGCTGCCTCCTGGGTTCAAGCAATTCTCCTGCCTCAGCCTCCCGAGTAGCTGGGACTACAGGTGTGCGCACATGCCAGGCTAATTTTTGTATTTTTAGTAGAGACGGGGTTTCACCATGTTGGCCGGGATGGTCTCG…
3430245	brain	NM_002920	chr12	+	106994975	106995025	human	CTGGGCTTCTCCAAACTCCTGTGTGTCGCCACTGCCACCGGCAGGGAGCCA
3442995	brain	NM_018088	chr12	-	8375347	8375379	human	TTGCAAGCGGGCCAATGCCGGTCCACACAACCA
3442997	brain	NM_018088	chr12	-	8376055	8376096	human	GAAGCCGCTGCCAAATCAAAAAGGATCCACGGAATCTTCTGA
3442998	brain	NM_018088	chr12	-	8376109	8376152	human	CCACAAGACCCGCAGAGGAAGGCTCTCCTCCACATATTTTCCAG
3443002	brain	NM_018088	chr12	-	8378503	8378555	human	AGCAGAGGTCCCTCTCTGCCCCTTCCTCCGTCTTCCTGGATGCTGCATCGCTT
3455756	brain	NM_175078	chr12	-	53085732	53085756	human	GATGTCAGGAGAGCTGCAGAGCCAT
3456235	brain	NM_006301	chr12	-	53880242	53880304	human	CTGTGAAGAAGGTGCGAGACCTCAAAGAAACCGACATCAAGCACTTGCGAAAGCTGAAGCACC
3458179	brain	NM_148897	chr12	-	57317617	57317644	human	CCTTCCAAGGCCAGCGGACAGTGTCTAA
3458702	brain	NM_001478	chr12	-	58019739	58020228	human	GCCCAGAGGGACTCTAAGAACCTAAGGTGGAAACACTGTCCTCTCATCTTGGGACCGAGGGGGTGGGGAAGTTCCCCAACACATAATCCCAAGACTGTGCCCCTCATCTGCATCTTCAGATCCAGTACTCTGTGTACCTGCTCCAGCCCCACCCCCACAGAGAGAACTTGTGGCTCTGGGGCTGGGGTGAGGGCTGGTGGTTGGTGAAAGCCATTCTTAGTTGTGTCTCTGCAATGCTGTGGGCACAAAAGAAGGGGCACCAGAGTCCCTGTGCAAACACCTAGACTCACTTCATGGATTCCAAAGCTCTCAGCTTCATTTTATTAGTTACGTTAGGTAAGGGGGTTCAAGGGTCATGGTCCTCATCACACACATGTCATCAGGGCCCTCTGCACTCCA…
3458719	brain	NM_001478	chr12	-	58023940	58024011	human	GCTGGACCAACTCAACAGGCAACTACAACTGGTCACTTACAGCAGCCGAAGCTACCAGACCAACACAGCAGA
3467477	brain	NM_152788	chr12	-	99478708	99478746	human	GGCACAGACAAAGAATTCTACAGGCAATCCAGCTCCTTC
3468134	brain	NM_024312	chr12	-	102161827	102161921	human	TGTGCCAAACTGTGCCGAGGGCTGCCCAGGTTCCTGGATTAAGGATGGCTATTGTGACAAGGCTTGTAATAATTCAGCCTGCGATTGGGATGGTG
3488956	brain	NM_018283	chr13	+	48620416	48620687	human	CAACTTACAGGGAATAGGACAGGTCATTAGGGTGTATTTCCCAGGTTTCCAATTGAGAATCTAAACCAAGAGAAGTGAGACAAACCATCTAATATCTGTATCATGCTATTAATAGGCTGTGATGTTGAGTTTCTCACTTACTCTTTCTGAGGTCCAGGGTCCTTATATGAAGAGATTCATATATATGAAGAGATTCGTCTAGAGCAGTGGTTGTCAAAGTGTGGTCTGGGGGGGCCTCAAGAGCCTTTCAAGGGTATTCTAGGTCAAAGCTG
3498714	brain	AK095506	chr13	+	100557536	100557659	human	TGCAATGACCATTACTGTAGAGTTACAACAAGAGGGTAAAGTTCATACATGGCGACCTGTGTCAAATCCGTCCATTGATCTGCCCTCCAGCACACATTTACTGAGCTTCTGTTACGTGCCTGTG
3516457	brain	AK127969	chr13	-	64415674	64415708	human	CGTCGGCAGATTTGAGCTTTCTGCCTGGACACCTA
3518467	brain	NM_012158	chr13	-	77580575	77581146	human	TTGTTTATCGGAAGACCCATGAATGAGTTTTGGTCAGAAAATTCCACTTGTTTCCTTAGTGTAATAGCAGTCATATCTCCGAATTTTTTTTAATGTGGTTCGGATGTGAAATAACCAGTTATACGTATTAAACAGTTTACAGTCTAAAGGAAACAAAACCTATATGTTATAATATCCAAGAAGTACTAATAGGTTTTCTGAAATGTTATATTCTCTATGCATTTAAAAAAAAATGTAAACTTGACATTTTAGGGTCTTCAGTTACACATACACCTGTTATAAGGTGTTTAATATAGCTCAGGAAAGTGAGCATTTTGTGAGAAAAATGAATATATCATATCTAATGGAAAAGATTGGATGAATGTTCTCAAATGTTACAAAGCTGTTTAAAGAAAAAGG…
3522933	brain	NM_033132	chr13	-	100623909	100624065	human	TTTCCAAAATCTCGGTCCCACTGTGCAGCTCAAATGTGGTGTTCACTCTGCCAATCGCTGGAGGATAGAGTGGGAACAGGAATAAGCAGAGTTAAGAGGCCAGGACAAAAGAAGTTAAAGAGCGCCCAATACATACATGTTTTTGAAGGCGGGCAGA
3538336	brain	NM_016475	chr14	+	59961842	59961940	human	TGTCGAGTATTGATGCTTTCTGACTGGTACACGATGCTTTACAACCCAAGTCCAGATTACGTTACCACAGTACACTGTACTCATGAAGCCGTCTACCCA
3538345	brain	NM_016475	chr14	+	59971004	59971247	human	TCTGCTACACTGGAAGGCCGCTAGGAAGCCCTTGCTTCTCTCAACAGTTCAGCTGTTCTTTAGGGCAAAATCATGTTTCTGTGTACCTAGCAATGTGTTCCCATTTTATTAAGAAAAGCTTTAACACGTGTAATCTGCAGTCCTTAACAGTGGCGTAATTGTACTTACCTGTTGTGTTTCAGTTTGTTTTTCACCTATAATGAATTGTAAAAACAAACATACTTGTGGGGTCTGATAGCAAACA
3541127	brain	NM_022474	chr14	+	67799816	67800233	human	AGTGAGACGACAGTTCCCTTAGGCAGTTTGTGCATGGCATCCTTTATTCTCTATACATGGCTTTAGCGGTTCTTGCCTCATTTTGGGATTCTAAATGGAAGCTTTCAACAGAGCATTCCATTTTGTCCTGTTAAAACCTTTTGTTTTCACCTAAACCCTTTCTGCTTAGTTGTATCTCTGTGAAAAACTTGTATACACAAGCGTCCATGTCTCACACAAATATTGATGTGATTATTCTTAAGTGTTAAATCATTAACACTTAAATGACTTCATTGGGAATATTGAGCAGAGGGACTGTGCTTCTATGCACTGGGCAAGGCAGTATTTGCTTAGGAAACTAATTTAGTCATCAGAGATACTTTCCTAAAAAGGAAAAATAAAAAACAAAATGGTGCCACT…
3545937	brain	NM_004796	chr14	+	80164252	80164276	human	GTAAGAATCGCTCTACAGCCAGCAT
3551121	brain	U88895	chr14	+	99452092	99452138	human	TCCATGAGAAAGATCCACCTATGACCTCAGGTCCTCAGACCGACCAG
3551908	brain	NM_207117	chr14	+	100789755	100789779	human	GATTTTGTCGCTGGAGCCATCGGAG
3554913	brain	NM_025268	chr14	+	105995628	105995663	human	GTGGCGCTGGACCTGCTGGACCTGCTGGACATGCAG
3557597	brain	BC131533	chr14	-	23998919	23998945	human	TCCAGAGACAGTGCCAACCAGACCACG
3557598	brain	ENST00000382785	chr14	-	23998993	23999293	human	CTTCTGAGACGCTCACGGGACCTTGCAGTAATCCAGGAGCCCAGCAATGTCTGTGCTCAAGGAGCAAAACTGATTAAAGAAAGGGCTCATCAGGGGGAAGGGAGGCTGAGCCACGAGAGGCTAGGCACTTCCGCCCTCTTTGAGAACTCAGACCTGACCATCCTACTGACCCGGAGTCAGCCCTTGCCAAGCCTCACCTATCTACTGAGTTTCCTGCCCTTTCTCTAGTGCCCAACTCCCTACCCTGGAAGCTCTCTGCTACAAATCATCTTGAGGGCTGTCAGGGTTCCTTAATCTCCTC
3557599	brain	BC131533	chr14	-	23999332	23999403	human	GGAAGGCTCCTGTCACCCCCTTAGCTGAGCCACCCACCCCTGAGAAAGATGCCCAGAACAAGACAGAACAAT
3557600	brain	ENST00000382785	chr14	-	23999423	23999547	human	GGCTTTTCATACTCTCCTACCTGCTGATTGAGCCATCCATTTTCTCCTTCATTGACTGGCTGCTTGTCCTGCTTCCTCTGTCCTATGTCCTCCCTTCCCTGATGCCACACCTCTTTAAGCTGACT
3557601	brain	ENST00000382785	chr14	-	24001856	24002182	human	TGTTCCGCTGCCTAGTGTGCCAGGCCTTCAGCACAGACAGCCTGGAGCTGCTGCTCTACCACTGCAGCATAGGCCGGAGCCTCCCGGAAGCTGAATGGAAGGAGGTGGCTGGTGACACCCACCGCTGCAAGCTTTGCTGCTATGGCACCCAGCTCAAGGCCAACTTCCAACTCCACCTCAAGACTGACAAACATGCTCAGAAGTACCAGCTGGCAGCCCACCTGCGGGAGGGGGGTGGAGCCATGGGCACCCCTTCCCCAGCATCCCTGGGAGATGGGGCTCCTTATGGGTCTGTCTCCCCACTACACCTGCGCTGCAACATCTGTG
3557602	brain	BC131533	chr14	-	24002986	24004339	human	GGCCTCGTCCCACCAAAGGAGATTGGGGAGCCCCAGGAAGGGCCTGACTGTGGTCACTTCCCACCAAATGACCCAGGGGTGGAAAAGGACAAGGAGCAGGAGGAGGAAGAAGAAGGGCTCCCTCCCATGGACCTAAGCAACCACTTATTCTTCACAGCTGGAGGTGAGGCCTACCTAGTGGCCAAGCTGTCCCTGCCAGGTGGCAGTGAACTCCTGTTACCAAAGGGCTTCCCCTGGGGTGAGGCGGGCATCAAGGAAGAGCCCAGTCTGCCCTTCCTTGCCTACCCACCCCCCTCACACCTCACTGCCCTTCACATCCAACATGGCTTTGACCCAATCCAAGGCTTTAGCTCTTCTGACCAAATTCTGTCCCATGATACCTCAGCACCATCTCCGGCT…
3557604	brain	BC131533	chr14	-	24004551	24004583	human	GGTACTGGCTGTCACGCTGACATGAGCCCCCAG
3558283	brain	NM_001039771	chr14	-	24897092	24897186	human	CTGATGCTGAACACGTGGCCTGTCATCTCAGCCTTTGCCAATGATCCTGACGTGACCCGGGAGGCAGCCACCAGCTCTGTGCTACTGCCCTTGGA
3564303	brain	NM_015163	chr14	-	51491983	51492072	human	CTCTCCCAGGCGCTGAACGGACTGTCAGACAGGGCCAAAGAAGCCAAGGAGTTTCTGGTACAGCTGCGCAACATGGTCCAGCAGATCCAG
3567056	brain	NM_021136	chr14	-	60063469	60063498	human	GCTAAAATCCCAGGCGCTAAGAGGCATGCT
3571947	brain	NM_000428	chr14	-	74965829	74966357	human	GCTGATAGCCTATGATGGGTTCCAATGGGAAATGACTCTTTACTATTAAAAGACAAGGAAAGCTCTGACTTCGTACTTCTCTGATGAATGGCAATGTAAATGAACAAGGCTCCATGTGACTGGAGCATGGAAGTGAATGCTACTTTCTTAATTTAATCTGCCCTGTCCTACCTGCTCCTCTGATTGTTAGCCATCACATAACTTATTGAATGCTTGCCATGTGCCAGGCACTGTGCTGAGTGCCATACATACATTTCATTTAATTATCCAATAATCCTACTTACTATTGTTTATTCTCAATTTACAGGTGAGGAAACTGAGACATAGAAAGCTTAAATAATTTGCTCTAGGTCCCTATACTAATTGAGATGTTTTCAGCAGACAAAAATAAGTCACTCT…
3572932	brain	NM_174976	chr14	-	77598881	77599614	human	GGACCTAGAGGCTGGCAAATGTTTAAAATCACCACGTGTAAGAGGCAGCCAAGTCAGCTCTGCCAACTGCTAGGGGAGTTGGGAAAGAGTGGGTGTGTGTCCGCATCCCCTCTGTAGGAAAAAGAACTTAGTAGCTTGCTGCTCCCTCACCACCCCCCACCAGGTTCAAGACCCTTTTTCTGGGAGACAGCAATCAATGGCCTGCTTTTTCCAAATGTTATTCCCTGTCCACCCTGCCCCATCTGGCCGGCCCAGCCCAGTCCAGGACCTGGCTGGATGCTTCCTGTCCCTGGAACTCTTCCAGCCTTTCTACTTGATCTCCAGCCCCCAGGTCTTTGCCAGATGATGGGAAGGCAAGGAAGAAGGGACAGGGAAAGATAATTACTGATAAATGAAGGG…
3572940	brain	NM_174976	chr14	-	77605704	77605904	human	AACGCCCTGGGCAATTACGTCCTTGTCATCCAGAACTCCCCAGACGACCTGGGGGCCTGCCAGGGGGCCTCGGCCAGGAAGACTCCATGCCCCTCACCTAGCACCCACTTCTGCCGAGTGTGCGCCAGAGTCACCCTGAGGCACGACCATCACTGTTTCTTCACCGGCAACTGCATCGGCAGCAGGAACATGCGCAACTTC
3575373	brain	NM_183387	chr14	-	89081414	89082090	human	CTGCATGGTCAAGTGGTGCTAACCCAAGACTGTAACAGGGAGAAATGCCCAGAATCATCAAAATAGTGAAAGACTGATCTGTTCAAAATATTTGCTATATGCACTGGGTATAATCCGTAATCCATACACTGCCAGATAATGCCATTTCAAGGAAGGATCGAATACTTGATGGTAAAGGCCAAGTCCCCCTGTATTGGGAAGTGTGTGATTTCGGCAGACCTGCTGGGAAAATTTAGGGTAGAGCACTCTTTACAGAAGAACTCAAAAACCCAATTTGGATAATTTTCATTATCTTTTTAGCAAAATGGTTTCTTAATGTTTATATTTTATTTTCAAGGTTCATTGTTTAATGAAATATTTTATTCTTGCATTTCCATAAGGAAAGGGAAAGTCATGATC…
3575376	brain	NM_183387	chr14	-	89082494	89082571	human	TTCTTGGGTCATTCGCCCCATGTGACAAATATTCGATTTACCAGTGGTGATCGACATGTTGTTAGTGCTGGAGGTGAT
3575378	brain	NM_183387	chr14	-	89084572	89084666	human	GGCTGCTATAAACGGCATGTCTATGAAGTGCCTTCAGGAAAACATCTTATGGATCATGCCGCTATTGACAGAATTACTTGGGCTACATGGACTAG
3575381	brain	NM_183387	chr14	-	89085077	89085156	human	ATTTAGTCCGGATTCCCGGTATCTGGCAGTAGGTTCTAGTGAGAACTCAGTGGATTTTTATGACCTAACGCTGGGCCCCA
3575383	brain	NM_183387	chr14	-	89087135	89087245	human	GACATGCTGCTCGTACTGTGTGTTACAGCCCTGAAGGGGACATGGTGGCTATTGGAATGAAAAATGGAGAATTTATCATTTTACTAGTGAGTTCTCTAAAAATATGGGGAA
3575384	brain	NM_183387	chr14	-	89087458	89087638	human	TCCTTGTTGGGACAAGGAATGCTGAAATAATCGAAGTTGGAGAGAAAAATGCAGCTTGTAATATTTTAGTTAACGGTCATGTGGATGGGCCAATCTGGGGACTAGCAACACATCCTTCCAGGGATTTTTTCCTTTCTGCTGCAGAAGATGGGACAGTGAGACTTTGGGATATTGCTGATAA
3577220	brain	NM_014216	chr14	-	93542940	93542964	human	GAAGCGAGGGATGGAGGTTGTGCAG
3577589	brain	NM_016186	chr14	-	94758947	94758971	human	GCAGGACAAGCTCCAAGAACAGGAA
3592276	brain	NM_017434	chr15	+	45454534	45454564	human	GTCTTCAAGTCATCCGTCAGCTGCCAAGTGT
3592283	brain	NM_017434	chr15	+	45457211	45457757	human	CCCAACCTTGTTCCAGGTGGCCATAGTCAGTCACCATGTGTGGGCTCAGGGACCCCCAGGACCAGGATGTGTCTCAGCCTGGAGAAATGGTGGGGGGGCAGTGTCTAGGGACTAGAGTGAGAAGTAGGGGAGCTACTGATTTGGGGCAAAGTGAAACCTCTGCTTCCAGACTTCAGAAACAAATCTCAGAAGACAAGCTGACCTGACAAGTACTATGTGTGTGCATGTCTGTATGTGTGTTGGGGCGGTGAGTGTAAGGATGCAGTGGGAGCATGGATGCTGGCATCTTAGAACCCTCCCTACTCCCATACCTCCTCCTCTTCTGGGCTCCCCACTGTCAGACGGGCTGGCAAATGCCTTGCAGGAGGTAGAGGCTGGACCCATGGCAAGCCATTTACA…
3593038	brain	NM_205850	chr15	+	48429009	48429160	human	GAGAAGTGAACAACAGCCACTGATGGGCTGGGAAGATGAAGGTCAACCATTCATTCGTCGGCAATCAAGAACTGATAGTGGAATATTTTATGAAGATTCTGGCTACTCTCAGCTCTCTATAAGTTTACATGGCCTTAGTCAGGTTTCTGAAG
3598464	brain	NM_004727	chr15	+	65946168	65946416	human	CTTGCCTGTTCCTTGGTTGCTTTTCTCTCTTATCAATGGATTACAGCCAGTTCCAGTCAGCAGCAATGGCTTGTTTTGTGCAATTGTTTTGCTTTTTCTCATGCTTCTGTTTGTGATCTCTTCAATTGCGTCATGTAAATGGAGAATGAACAAGATCCTGGGCTTCACAATGTTCCTCCTTTACTTTGTATTCCTGATAATCAGTGTGATGTTAGAAGATCGAATCATATCCTGTCCTGTATCTGTCTG
3598468	brain	NM_004727	chr15	+	65946998	65947966	human	ATTCCACGTTTTGTAGCCCACTGCATCTGGATATATACCAGTATTTTCTTTTTTTTTTTTTTTGAGACAGAGTTTGGCTCTTGTTGCCCAGGCTGGTGTGCAATGGCGTGATCTCGGCACACCACAACCTTCACCTCCCCGGTTCAAGCAATTCTCCTGCCTCAGCCTGAAGTCGTGATCTGCCCGCCTCGGCCTCCCAAAGTGCTGGGATTACAGGCGTCAGCCACCGCGCCTGGCCTATACCAGTATTTTCTAGTTTAAAGGAGGACTACATTAACTCTTATTGTTGTGTTTCTGAAAAGTGAAATTTAAAAAGCAGCCTGAAAAATAAAAATTTATAATTTGCCCTTGAATTGGAAGGAATGGAGATTAGGGAAGGAAAACTACTCTAGAGGCCAT…
3602023	brain	NM_138967	chr15	+	75304134	75304180	human	TCAGGACAAAGAGGTGTGGGCAGGCCACTGGGCCAGCTGGTAACATC
3614015	brain	BC069077	chr15	-	25337448	25337523	human	TGGAGCCGATCTACAGGGTACTCTCCAGAAAGAAAATAAGCATCACCAACCTCCTCACAACTGACTTCCACTGCTG
3614230	brain	NM_000462	chr15	-	25653767	25653792	human	GAGAAGCTGCACCAGTGTTATTGGAA
3614231	brain	U84404	chr15	-	25653796	25653831	human	AGAGTTACAGTGGAGGTAAAAGGAGTGGCTTGCAGG
3614957	brain	NM_004667	chr15	-	28421669	28421731	human	TGGGGTGATGGTGACTTTGGAAAACTGGGCCGGGGCGGAAGTGAAGGCTGTAACATTCCCCAG
3615992	brain	NM_017762	chr15	-	31232396	31233610	human	GCTAACCTAGGCGTTTGAATCTCTAATAACTTTATATGTAAGAATAATAGTTGGAATTTGCACTAATATTTAAAAACATGTTGAATCATGCTTCTTTCACACTTATTTTAAGAGAGATGTAAATTTTGTTCCTGTCCTCTTTCTGTCATTACAGGTCTGGCTCTTGTAACCGTGATCAAACTGTTCATGTTGTCTGCTACATTTTTGTCTCCATCCATTTTTCCTACCACCTCCTGAAGGCTATCTGATAGTCAGTCACATTAGCAGCCCCAGGCAGCAGACAACAGGAAAGTTAGGAAATTTGTGTTTCGTGTCATTTTTAGGAGCATCTGATAAAACCTCCAGCAGGTTTTAGGAAGTATTCATGTATTTTTCTGGTTACTTTCTGTCGTCTCTAAT…
3617471	brain	NR_027409	chr15	-	34674019	34674057	human	GTGAAGCTGCTGGAGCTGCAGGAGATGGTGTTGCGGCTT
3620163	brain	NM_016642	chr15	-	42143991	42144047	human	ATGCAAAGGGTACCCCCACCATGGAGGGGTCTTTGGAGTTCAAGCAGCACCTGCTGC
3622297	brain	NM_138356	chr15	-	45467424	45467600	human	GCAACTCAGCCCTTGCCTCTGTATGACACACCCTATGAGCCAGAGGAGGATGGGGCCACCGCGGAAGGTGAGGGGGCCCCCTGGCCCCGGGAGTCCCGCCTGCCAGAGGATGATGAGAGGCCCCCTGAGGAGTATGACCAGCCCTGGGAGTGGAAGAAGGAGCGGATTTCCAAAGCC
3622303	brain	NM_138356	chr15	-	45470445	45470501	human	GCTATCCTAGAAGACTATGCGGACCCGTTTGATGTTCAGGAGACTGGCGAAGGCTCA
3624651	brain	NM_000259	chr15	-	52667503	52667608	human	TACTGGCGCATGTATGTGGTCCGCAGGAGGTACAAGATTAGACGAGCTGCCACTATCGTTCTTCAGTCTTACTTGCGAGGCTTCTTGGCCAGAAATAGGTATCGCA
3629969	brain	NM_032445	chr15	-	66206083	66206268	human	CCCAGCACTGGGTGCAGAGCGGCACTCGGTGGGTGCTGTCACAGGCATCATGCTCCTGTTATTCCTCATTGTGGTGCTGCTGGGCCTATTTGCCTGGCATCGGCGGCGGCAGAAAGAGAAGGGCCGAGACCTGGCTCCCCGTGTCTCCTACACACCTGCCATGAGGATGACCAGCACCGACTACTC
3633120	brain	NM_001099436	chr15	-	75130612	75130660	human	ATGCCCTGGACCTGTACCAGCACAGCCTGGGGGAGCTACTGCTGTTGCT
3636973	brain	NM_032856	chr15	-	85191137	85191185	human	ATTGCTGGTTACCAGTGGCCTTCCAGGTTGTTATCTGCAGGTGTGGCAG
3639033	brain	NM_003981	chr15	-	91510005	91510327	human	TGTGCCTAGACTGGACCTAATTATATGGGGGTGACTTTAGTTTTTCTTCAGCTTAGGCGTGCTTGAAACCTTGGCCAGGTTCCATGACCATGGGCCTAACTTAAAGATGTGAATGAGTGTTACAGTTGAAAGCCCATCATAGGTTTAGTGGTCCTAGGAGACTTGGTTTTGACTTATATACATGAAAAGTTTATGGCAAGAAGTGCAAATTTTAGCATATGGGGCCTGACTTCTCTACCACATAATTCTACTTGCTGAAGCATGATCAAAGCTTGTTTTATTTCACCACTGTAGGAAAATGATTGACTATGCCCATCCCTGGG
3643000	brain	BC016613	chr16	+	613357	613478	human	CAAGAAGCCACACTACATCCCGCGGCCCTGGGGCAAACCCTACAACTACAAATGCTTCCAGTGCCCCTTCACCTGCCTGGAGAAGTCACACCTCTACAACCACATGAAGTACAGCCTCTGCA
3644518	brain	NM_014353	chr16	+	2201863	2201892	human	TGCTGCTCTACGATGTCACCAACAAGGCCT
3644586	brain	NM_032271	chr16	+	2227098	2227581	human	GAGGCAACTCGTCACACCCAAGCTGCTGGCCTCCAGTCCCATCTCCCCCAACACATGTGCCCCCAAAAAGTGAGCCAGGCACCTCTGTTTCCTGCTGTTTATTGACAGCCGACGGCAGCGCCTTGCCCAGACCTCCCCTGCCCACCTGCTGGAGCCCAGCCTGTGCCGCCCTCTGAGGAGAGGCCTGGGGGGACAGCTGGGCACGTCCACTCGCAGGGAAACACGGGGTGAGACAGCAGGAAGGGGCCCTGCACGCCGGGACGCCACCTCCGCCAGCCGCCTCCACCCGCCCCACACCACAATCGCTGGTTTTCGGCATTTTTTAAATTTTTTTTTTAAGAAACGTCAAAGTTGTGCCCAACACTGTGGATCAGCAAACACGATAGAGGAGACCAGTCA…
3645483	brain	NM_152341	chr16	+	3021186	3021267	human	GGTGCCAATGACCATGCCCTGGGGTCAGCTGGGCAAGGATGGCTGGCTGGGAGGCACACATTGCGTGGCCTGCCTTGCACCC
3645664	brain	NM_003456	chr16	+	3165843	3165893	human	CCGGATCCCCGTGCTTTCCCGAGAGGGGAGGACCAGAGACCGGCAGATGGC
3651190	brain	NM_153208	chr16	+	19868056	19868579	human	GGACCAGTCTTCACTTTCTGCATTATCCCCACATTTTATTCATTCATCCAGATTACTTCTTCAGTGCCTCAGGAGTATTCTTCTACACCAGCTGCTGTTAAAATGTACAATGAACTCTAGTCCCAAGGAATACAGAAGTGCTCTTATTACCAGTTTTCCCACTTGTGGCCGCCTTTGCAAAGATCCATATTCTAATTTAAGTCCCCAACCTCTGAATTTGGTTTTAAGTTTACCTAGTGACTGACTACTCTCTTTATAAAAAAGACCTTATACTTAATGATCATTTCCAAAGGAGACCACTCCTTAACTTTTACTGCAAACCCAACAAGATGAGACACTTAAACCCAGACAGATGTAACAAAGGATTTTTGTTGTCTAAGTCCCAAAGTATTATATAGA…
3651673	brain	NM_145865	chr16	+	21245026	21245058	human	AGACATCTGGCCAAGTTCTGGTGAGCAGGAAAA
3651674	brain	NM_145865	chr16	+	21245059	21245087	human	ATGTCTACTCGTTACCACCAAGCTGCTAG
3660455	brain	NM_002136	chr16	+	51680836	51680984	human	GTGTATAGGCAAAAAACTCGAGGACTGTATTTGTGACTAATTGTATAACAGGTTATTTTAGTTTCTGTTCTGTGGAAAGTGTAAAGCATTCCAACAAAGGGTTTTAATGTAGATTTTTTTTTTTTGCACCCCATGCTGTTGATTGCTAA
3663330	brain	NM_020465	chr16	+	58537702	58537756	human	GAACATGACATCGAGACACCCTACGGCCTTCTGCATGTAGTGATCCGGGGCTCCC
3669613	brain	NM_020927	chr16	+	78005759	78005795	human	ATGCAGCGGATTCACGACCGAGGGAACATTGGCAAGT
3673459	brain	NM_153813	chr16	+	88599221	88599333	human	TCTCCACCACAAGGGACATCCTCTACAGCCACTTGGTCACCAACCACATGGTCTGCCAGCCTGGCTCCAAGGGTGAGATCTACTCGCCAGGGGCCGGACACCCAGCAACCAAG
3675036	brain	NM_183337	chr16	-	324043	324093	human	CTGGCCAAGAAGAACATCCGAAAACGGGGGACCCTGGTGGATTATGAGAAG
3675344	brain	ENST00000340261	chr16	-	774206	774243	human	AGGAGTGGCCCCAGACAGACACTAGCCTACCCTGACAG
3675348	brain	ENST00000340261	chr16	-	774876	774900	human	GCCCTGACTGCTTGGAGACCTGGAG
3676424	brain	NM_001009944	chr16	-	2139474	2139696	human	TCGGAGTGGACACCGCTCAGTATTACTTTCTGCCGCTGTCAAGGCCGAGGGCCAGGCAGAATGGCTGCACGTAGGTTCCCCAGAGAGCAGGCAGGGGCATCTGTCTGTCTGTGGGCTTCAGCACTTTAAAGAGGCTGTGTGGCCAACCAGGACCCAGGGTCCCCTCCCCAGCTCCCTTGGGAAGGACACAGCAGTATTGGACGGTTTCTAGCCTCTGAGATGC
3676472	brain	NM_001009944	chr16	-	2153408	2153606	human	AACCTCAGTGACGTGGTGCAGCTCATCTTTCTGGTGGACTCCAATCCCTTTCCCTTTGGCTATATCAGCAACTACACCGTCTCCACCAAGGTGGCCTCGATGGCATTCCAGACACAGGCCGGCGCCCAGATCCCCATCGAGCGGCTGGCCTCAGAGCGCGCCATCACCGTGAAGGTGCCCAACAACTCGGACTGGGCTG
3676480	brain	NM_001009944	chr16	-	2156092	2156221	human	TCTGTGTCTACAAGGGCAGCCTCTCCAGCTACGGAGCCGTGCTGCCCCCGGGTTTCAGGCCACACTTCGAGGTGGGCCTGGCCGTGGTGGTGCAGGACCAGCTGGGAGCCGCTGTGGTCGCCCTCAACAG
3676481	brain	NM_001009944	chr16	-	2156548	2156677	human	GGTGGGCTGCACGTACGTTCAGCAACAAGACGCTGGTGCTGGATGAGACCACCACATCCACGGGCAGTGCAGGCATGCGACTGGTGCTGCGGCGGGGCGTGCTGCGGGACGGCGAGGGATACACCTTCAC
3676500	brain	NM_001009944	chr16	-	2164327	2164902	human	CTCATGCTCCCTGGTGACCTCGTTGGCTTGCAGCACGACGCTGGCCCTGGCGCCCTCCTGCACTGCTCGCCGGCTCCCGGCCACCCTGGTCCCCGGGCCCCGTACCTCTCCGCCAACGCCTCGTCATGGCTGCCCCACTTGCCAGCCCAGCTGGAGGGCACTTGGGCCTGCCCTGCCTGTGCCCTGCGGCTGCTTGCAGCCACGGAACAGCTCACCGTGCTGCTGGGCTTGAGGCCCAACCCTGGACTGCGGCTGCCTGGGCGCTATGAGGTCCGGGCAGAGGTGGGCAATGGCGTGTCCAGGCACAACCTCTCCTGCAGCTTTGACGTGGTCTCCCCAGTGGCTGGGCTGCGGGTCATCTACCCTGCCCCCCGCGACGGCCGCCTCTACGTGCCCACC…
3676507	brain	NM_001009944	chr16	-	2166605	2166638	human	GCAGGATGCCGAGAACCTCCTCGTGGGAGCGCCC
3677229	brain	NM_152891	chr16	-	2836090	2836122	human	GAGCTGCTGGGACTCAGGGAAGGAAGTCTGCAG
3678196	brain	NM_013399	chr16	-	4561354	4562204	human	CCAGAGCAGTTAGCCAGTTAGTCCCCAGGCCTGTGGCCACAGGCGTTTCTGACCTGCTGGGCCGAGAATGGGTAAGTTGTCTGGAGTCAGGTGGGCCCACGTAGGACAGGGTCACAAAGCCTGGGTTTGTTTCTGGGTACTTTGCGCCTCTGGGGTGCTAGAGGTGGGGCATGGTGGCTGGAAGTAAAACTGCCAACTCTGGCCCTCAGAACTCTCAGGTATAGAAGCCCAGGATGTCTAATACCCTGTCCCAGTGCCCGAGAGCTGCCTGGTGTCAGGTAGAGAGGACACTGTACCTGGGTGAATGATCAGACCCTGGTAGCTAAGAAGGAACTTGTCCCTTTGAGTCAGTGTGCAGACCCCCTTTCAGGCCATGCCTCTGTGAACCCTGTATTGCTG…
3678569	brain	NM_201400	chr16	-	5139143	5139239	human	AAGCCATCATGTCGCTGGTCGGGGTCCTGCGGAGGCTGGCTGCCTGCCGGGAGCACCAGCGGGCTCCTGAGGTCTACGTGGCCTTTACCGTCCGCAA
3684720	brain	NM_173806	chr16	-	22006559	22006583	human	ATGGCAGAAGGTGAAGAGGAAGGAG
3690758	brain	NM_004352	chr16	-	49315120	49315322	human	GCCCGCGGGCAGAATGAGACGGAGCCCATCGTGCTGGAGGGCAAGTGCCTGGTGGTGTGCGACTCCAACCCCACGTCCGACCCCACGGGCACTGCCCTGGGCATCTCTGTGCGCTCTGGCAGCGCCAAGGTGGCTTTCTCTGCCATCAGGAGCACCAACCACGAGCCGTCCGAGATGAGTAATCGCACCATGATCATCTACTT
3693676	brain	NM_016284	chr16	-	58554212	58554827	human	GAGGTCTCACTGCACCGAGTTCATAAACTGACTGAAGAATCCTTTCAGCTCTTCCTGACTTTCCCAGCCCTTTGGTTTGTGGGTATCTGCCCCAACTACTGTTGGGATCAGCCTCCTGTCTTATGTGGGCACGTTCCAAAGTTTAAATGCATTTTTTTGACTCTTGGCCAAAATTTAGAAGATGCTGTGAATATCATTTTGAACTTGTGTAAATACATGAAAGAGAAAACCTTTGTCTGGAACTTCTTGGCTTTGTGCAAGCTGTGTCCAAGGCAAGTACATAAACTGGTACCTTGTAATGAAGAGGCAGCTGATGCCATGCACTTGTCTGAGGGCATAGCTCCATGTCTTCTGACATTCCTGGTGTCCCAAAGAATAGCAAAAAGCCAGTTTGAATAT…
3695828	brain	ENST00000414445	chr16	-	67698002	67698064	human	ATGGATGCAAAGGTCAGAAGGGCCAAGATGGCCAGGGTCTTGCAGCTTGAGCCCCAGACCTCA
3699139	brain	BC010453	chr16	-	74750538	74750569	human	GGAGTGGCCAGGGTTTGGCCAGCTGCCGGGGC
3701530	brain	NM_052892	chr16	-	81198258	81198283	human	CTCTGGAGGGCGGCCAGGAGCCCGTG
3702440	brain	NM_172347	chr16	-	84270534	84270566	human	GCCAAGCTGCACAGGGAGGACGTACTGAGGCAG
3703619	brain	NR_024568	chr16	-	87369764	87369867	human	TTTCGGACGTGGCTGAGGGAGGAATGGGGGCGCACGCTGGAGGACATCTTCCACGAGCACATGCAGGAGCTCATCCTGATGAAGTTCATCTACACCAGTCAGTA
3705503	brain	NM_024792	chr17	+	645348	645788	human	TCATCCATGGGTCAGAGTTGAATTCTTATGTCTATAGACTTCCAATCAGAAGTCTCACTGGTGGGGCTGGGGGTGGGGGCAGGCAGGAGGCATGGATGGGAACCTGAGTAGGTAGTGTGGCCAAGAGATCAGCACAACCTTTGCAGGCTGACTTGCTAAGTCTGACAGTGACAAACTTGTGAGCTTACTGCAGTCAGTCACAGAGGCTGTTCTTTTTCACACACCCCTTCATGCCCGGCTTTCCCCATATCCACATGCAGAGGGCGAGCTCATAAAACTACAGGGAAGCGTGAAATGATGGCTTTGGTAGCTGTTTACTGGGTAACCCCACTGTGACACTGTCCTTTTCATGTGATGTGGAAACCTACTTCTGTCCTCCAAACCATGAAATGTGTCATC…
3707684	brain	NM_004703	chr17	+	5284684	5284800	human	GCTACCGTTGAACAACTAATGTTTGAAGAGAAGAATAAAGCTCAGAGATTACAGACAGAATTAGATGTCAGTGAGCAAGTCCAGAGGGATTTTGTAAAGCTTTCACAGACCCTTCAG
3707688	brain	NM_004703	chr17	+	5287123	5287432	human	TACCTGAGAACCATAGGACTGTGGCAAACAAAACCAATTCATGAAGTGAATTAATGATGAGGATCTGAAAACTTGGCTGGGGCTATATATACTGGAAGTTGAAGGTTAAAGGAAAAGCACAAGAAACTTTGGAAGCACTTTTTCTGCATACTTAGATGATCTTCATGGGCCCACAGGGTACCAGGATAAAGCCGAACTGGTACCATCTACTCTTTTGAAGTGTTTTAGTCTAGTTATTGGATCAGTGAAAAACATTAGTATACGTTTTTAAATAGGCTAATTTTTCAACTTGGATCATTAGGCTTACGTA
3709423	brain	NM_001039130	chr17	+	7943245	7943273	human	CCCTGTGCTCCAGCAACAGCGCCAGGAGG
3709436	brain	ENST00000413444	chr17	+	7950984	7951017	human	TGAGGAAAGGCCAGCGCCCGAGGTGGCAGGCTGG
3712882	brain	NM_001130090	chr17	+	17907703	17907778	human	GGAACTGCCCAACATTGAGAAGATGATCCTAGAATGCAGTGCTGACATCAGTGAGTTGTTCGATGCGCTCATGACG
3716572	brain	NM_015594	chr17	+	28889901	28889930	human	ACTAACAAGGAAACATGGGGACCTGCCACC
3716576	brain	NM_015594	chr17	+	28890447	28890507	human	TGGGGTGAGGGTCAGCAGGAAAACATGAACAAATGTCTCTGTGTCATAAACAAGGTTAAGG
3718508	brain	NM_017559	chr17	+	33456473	33456616	human	GGTCAGTTTCTACCAGCTCCTGTTACAGGAGGTGGCCAAGACACAGGAGAATGAGTTGCCCGAGGCAAAGAATCGTCCATGGATCTTCAACAAGATTTTGGGCACTACTGTCAAGCTGATGGAGCTAAAGCCTAACACGTGTTA
3722885	brain	NM_001144825	chr17	+	42392121	42392189	human	AGCCATCATGCTGCGGGATGAAGCCACCATCCTCACCGGAATGCTGATCGGACTGAGCGCCATCGACTT
3723921	brain	NM_001006607	chr17	+	44408053	44408423	human	TGTTACTACCGTTCATTAAACTGCCAACCACAGGAAACAGCCTGGCAAAGATTCAAACTGTAGGCCAAAACCGGCAGAGAGTGAAGAGAGTCCTCATGGGCCCAAGGAGCATCCAGAAAAGGCACTTCAAAGAGGTAGGAAGGCAGAGCATCAGGAGGGAACAGGGTGCCCAGGCATCTGTGGAGAACGCTGCCGAAGAAAAAAGGCTCACGAGTCCAGCCCCAAGGGAGGTGGAACAGCCCCACACACAGCAGGGGCCTGAGAAGTTAGCGGGAAACGCCGTCTACACCAAGCCTTCGTTCACCCAAGAGCATAAGGCAGCAGTCTCTGTGCTGAAACCCTTCTCCAAGGGCGCGCCTTCTACCTCCAGC
3724639	brain	NM_152347	chr17	+	45479532	45479568	human	AGTAGTAAGGAATATGCGTGATGCTGCCAGGTTAGAA
3724658	brain	NM_152347	chr17	+	45517797	45517868	human	AAAGTGGCAAGGTTAGCATTCAAGAATTTATGACTAAATTATCCGATATATTGACAATTCCTAAAGCTGCAG
3724662	brain	NM_152347	chr17	+	45518232	45518649	human	CAGCGACTCTCTTGATCACACTTTTTAAACATTCATGCTTTTTGAGGTATAATGTACATATGGCAAAATTCACTCTTTTTAGGTATACAGTTCTTTGGATTCTTAAAAATAATGTAATGTAACCCTTACTATACACAACATATAGACTATATTATCCCCCAGAAGTCTCTTATGCCCTTTTGGTAATCCATTTCTTCCTCTACCCTGAGCCCCTGGCAACTACTGATTCATTCTTTGTCCCTCTAGTTTTGCCTTTTGTGGAATATCATGTAAATGATTAAATATGAAGTGGTTTGAGTTTGGCAGTCATTGCATGCATATACCTTGAATTTACTTTGTTTATACTCTCATTTATACTACCAACCCTCCCTAGAAAAAATGGATTCTGATTGGTTCTGG…
3734657	brain	ENST00000329783	chr17	+	73089702	73089726	human	GTGAGGCCGTGGCAGCGTCGGCAGC
3736706	brain	NM_001042573	chr17	+	77083706	77084065	human	CCCAGGCCACATAGGGCCAGTGGTAGGGGTTCCCTCTATGTCGGGCAGTGCTGAGGGCTGGGATGCTCTGTGACCCCAGCTGGAGCCCACACCTAAGGGCTGGCATCCACATCATTTCACCCTGCAGTGAGGGAAGAGGCCACCAGGTGGCAGCACAGCCACACCCGTTCCCACGTCAGAGGAGGGCAAGGCTGGGTACTCAGCAGCCACTCTGAGCCGGGGCTCCTTCCAGGAGCTGAAATCCACCTGTCTCCATCTTCCTTGCCTGCCTGGGTACTCATGCCAAGCAGAGACTGGGATTAGGGGTTCTGTGCTCTTGCCTAATTAGGAACATTCTCCCATGTCTCTTGTGTGGTCCCA
3737766	brain	NM_017451	chr17	+	79090115	79091172	human	AAGCACGTAATTCCCTGCAGGTCCGGCAGCTACACCTGGAGTGTGGGGCCTGGTCCCTCCCCATGCCCCTCGGTGGGGCTCTCCTGGGCCCCTCACTCCCACTGGCAATGTCACAAGGGCCTCCCCAGGCCCCTCCTGCCTCGGGCAGGCCCCAGCCCTCCTCCTTACCCAACCTCCCATCCAGAACCTTGCTGCCAGGGCCTCCCAGCTCGCTCCTGCGGCCAAAGGCCAGCTGTCAGGTGCTATGCGGGGTCACCAGCAGAGTGCCCGCTGGCAGGTGGGGGCTTCCCCGCTTCCGGGGTCTGCCCCAGGACTCCTGGGTGGACCTCCCCCCCCCACCTCCGCTGACTCCTGCAGGCACTGGGGAGCTCTGCTGGAATTGGGGGTTTTAAAACTTCA…
3738864	brain	NM_173620	chr17	+	80394546	80394612	human	CCGGGGTGCCGCAGCTGGTGGAGCCGGTGCTCTGGGACTACACGGCCGACCTGGATGTGCACGGCAA
3739153	brain	NM_022158	chr17	+	80698639	80698709	human	TCAAGCATCAAAACTTGGAGAGCAGATGGCAGATTTGCATCTTTACAACCAGAAGCTCAGGGAGAAGTTGA
3742154	brain	NM_001105538	chr17	-	4448610	4448637	human	CTGAACCCCGAGACCAGTGAGGATGAGA
3743418	brain	NM_001365	chr17	-	7107330	7107361	human	GGGAGATGGAATACGAGGAAATCACATTGGAA
3750697	brain	NM_080669	chr17	-	26729275	26729334	human	GGGTTGCTTTTCCTGTCATTAGTCATCACACCTGTCATCCGGGCTAAACTCTCCAAGCTG
3752021	brain	NM_015986	chr17	-	29110155	29111158	human	CTCAGCCCAGCGTAGTTGTAATTGCTTTAAAAAAAAAGTTGAATTCATCTCTAACTTAGGCCATTGGAAAGTGTTTACTGGATTCATTTTGTAATATTTTAGCAAAAAGAGACTTCAATGTTGTGGACAAAATCATACAATTCAGTCAATTTTATTTTTAGCATACTGTTAAATATCACATCACAATAAAAATCAAATTGGCATTAAAAGTATAGAAGATATAGGAAGTTCTATACCCTTCCACTGTACTTCTCAAAGTTGGTTATTAGACCAGGAAAACTTAATGTAATATTATTTTTAAAATCATCTTAAAGGATCCAAGTCCATGTAACTCTTTAGAACAAGAGGAATAGGTCAGATAGAAGAAGCTGTGTAATGTATTAATACATCCGTTCATGT…
3752031	brain	NM_015986	chr17	-	29124329	29124361	human	TACCAAAAAGGCCTCGCACATTCAGTTGGACAG
3758874	brain	NM_005474	chr17	-	42164871	42164925	human	AGAGCACACAGGAAGACCTGGAGGAGGAGGACGAGGAAGACGATGGGGAGGAGGA
3760292	brain	ENST00000448026	chr17	-	44388540	44388568	human	TTCAGGGGCAAAATCTAGAGAATCTGAAA
3760293	brain	ENST00000448026	chr17	-	44388587	44388621	human	CCCACACCAAGCTCCTCCATACAAGACCTCGGACT
3762832	brain	NM_001082533	chr17	-	50235494	50235534	human	GTCTCGTTTTTGCTGGAAGAGCCCAGTGTTGGTGGCTTCAG
3764297	brain	NM_004758	chr17	-	56381731	56381760	human	AGAACGAGGAGGAGAAGAGTCCAGTGCTAG
3764559	brain	NM_004574	chr17	-	56604298	56604322	human	GGACACCACGGATGATGGAGAACTG
3769972	brain	NM_001098832	chr17	-	71204112	71204996	human	TGTGTCACTATTCCACCAGAGTCTGCACCTCAGACTTTAGTAGGAAACATGGCACAGTTCTGCAAGTAAAGTAATATGTAATGACTTTTTGTCCTACAAACTTGGTCAGTCAGCAGCTTACATGATCTCATTGACAATTCCACCTTGTAGTGTCAACAATTAAGGTGTTGTTGAACGCTGATAAAATGTAAGCTACCTGAACTGATGTCTAAAGCAACAAGTATTGTGAAATTTTGGGACAAGGATTAACTTGATGCTTAAAGTAACCCCCAACAGTAACTAGGGGGCCACATTCCATCAGTGAAACTGGAAAGATTGGTGTGGCTGAGAATCAGATGAGCAGAGGCACCTTTAGAAGAAATAATGTGGTAGTATTTATTTAGGGAGAGACAGATGTGT…
3770373	brain	NM_139018	chr17	-	72700782	72700944	human	GTCACTCAAATCACCGGTCCAACAACAGTGAATGGCTTGGAGCGGGGCTCCTTGACCGTGCAGTGTGTTTACAGATCAGGCTGGGAGACCTACTTGAAGTGGTGGTGTCGAGGAGCTATTTGGCGTGACTGCAAGATCCTTGTTAAAACCAGTGGGTCAGAGC
3773435	brain	NM_002522	chr17	-	78449814	78449983	human	CTGCGAGAGCCAGAGCACGCTGGACCCCGGAGCCGGCGAGGCCCGGGCGGGCGGCGGCCGCAAGCAGCCCGGCTCGGGCAAGAACACCATGGGCGACCTGTCCCGGACACCGGCCGCCGAGACGCTCAGCCAACTCGGGCAAACTTTGCAATCGCTCAAAACCCGCCTGG
3778069	brain	BC040542	chr18	+	8831648	8831761	human	TCTCCAGGCCCGAGAGACCAGCAAACCGTCGCCCTCCGTCCCGTTGGGCCCCACATTCCCCCACTGCCTCACAGCCTCAGTCACCCGGAGACCCGACGTCCTTGGAGGAGCATG
3781141	brain	NM_020774	chr18	+	19345754	19345889	human	TGTGTGATACCTGCCGCCAGCAACCAATCATTGGCATTCGATGGAAGTGTGCAGAGTGTACAAATTATGATTTGTGCACAGTGTGTTATCATGGAGATAAACATCATTTAAGACATCGCTTTTACCGAATTACTAC
3781145	brain	NM_020774	chr18	+	19353600	19353677	human	GACTGGAGTGCATCAAGCCCACATAGCGCAGCATATGTCCTCTGGGATAATGGTGCTAAGAACCTTTACAGAGTTGGC
3803884	brain	NM_001112734	chr18	-	32833763	32834300	human	TTGTTGAATGTGTAGCCTCAGCAGCTATGATATCGCCGGGAAAACTTCCTGGAGAAACACATTCCCAACGGATAGCTGAAGAAGCTTTGGGAGGTCTGGACAACTCTAAGAAGCAAAAGGGAAATGCTGCAGGGAACAAAATCAGTCAGCTTCCTTCCCAGGACAGACATTTCAGTCTGGCAACCTTCAACAGAAGAATCCCCACAGAACACAGTGTCCTTGAATCTCATGAGAGTGAAGGAAGTTTCAGTATGAATTCAAATGATATTACACAACAGAGCGTTGACACTAGGGAAAAGCTCTATGAGTGCTTTGACTGTGGGAAGGCCTTTTGCCAGAGCTCAAAGCTGATTAGACATCAGAGAATTCATACTGGAGAGAGACCTTATGCATGTAAAG…
3805622	brain	NM_020783	chr18	-	40857247	40857275	human	AGCACCTCGGACAGAACACGCAGTAAAAA
3806640	brain	NM_145653	chr18	-	44554828	44554854	human	TCTGTGGCCAAGACGCCTTATGATGCT
3806642	brain	NM_145653	chr18	-	44554902	44554943	human	AGCAGCGGCTGCGAGTAGTGACCACGAAAATCCGATCCGCAC
3806647	brain	NM_145653	chr18	-	44555348	44555456	human	GCGCTGATTCCGCCGGGCCGAAAACGGTGCCCAGCCATGTCTTCTCGGAGCTCTGGGACCCCTCAGAGGCCTGGATGCAGGCCAACTACGATCTGCTGTCCGCTTTTGA
3806665	brain	NM_016427	chr18	-	44561466	44561589	human	TGCGTCTGGCCACTAAGACGGAGCCGAAAAAGCTAGAGAAATATTTGCAGAAACTCTCCGCCTTGCCCATGACGGCAGACATCCTGGCGGAGACTGGAATCAGAAAGACGGTGAAGCGCCTGCG
3815126	brain	NM_002579	chr19	+	727662	727694	human	GAAGACACGGCTGCTGGAGGACTCGGTGTCCAG
3816369	brain	NM_000479	chr19	+	2250871	2250895	human	CTGCAGGCACTGCTGTTCGGCGACG
3824546	brain	NM_001161357	chr19	+	17865126	17865170	human	ATGGGGAAACTGAGGCACGGAGCTGGACAGTGACTCAGACACCAG
3830415	brain	NM_005303	chr19	+	35843308	35843350	human	TGAAGACAGTGTGTGCGGCAAGAACGCAAGGGGGCAAGTCCCA
3837905	brain	EF107108	chr19	+	49128229	49128256	human	AGGAGGAGGCAGAATCCGGGCAGAGGGC
3839312	brain	NM_002691	chr19	+	50902236	50902309	human	AGATGGAGGCAGAACACAGGCTGCAGGAGCAGGAGGAGGAGGAGCTGCAGTCAGTCCTGGAGGGGGTTGCAGAC
3842819	brain	NM_020828	chr19	+	57066010	57066034	human	GTGCGGAGTGTGGAAAATCCTTCAG
3843285	brain	NM_001098491	chr19	+	58001520	58001553	human	TGTGGCTGCAGACTTGCTTACAGACCATGAGGAG
3843678	brain	AF210651	chr19	+	58447536	58448074	human	AGGCCTCCAATCCTATGAAGGACTGGTGCACAACCAATCAGAGGCTGAAGTGGAGACTTCTGTCTTGTTACCACAGGAGTGAGGACGTGGCCTGTGTGCTGCCTCATCTTGCCTAGAACTAGCTGCACCTGCTGTTCTTTTGCTTATGCCTTCATTCTTGGTTACCCTAATTCCCTATTCTCCTGCCTCACTCTGAGGCATTAGAGTTGGTTTTTCAGTCTGCCAGGGACAAAAGAGAACTAATCCAGATAGGACCATGCCAAGGAAGATAGAGGAGAGGCTAAAGAAAGAGTACAAAGGTCAATCAGTCGTTCCCATGGAAAAACAACTCTCCTGCTTATATAGTCAATTATTGTGTCCAATTCATTCAGCAAAACATTTATTCATGTAATATCCCTT…
3845491	brain	NM_138813	chr19	-	1811680	1811714	human	ACTCCCAGGAGCACCAGAGCTGGCCCTGAGCCAAG
3847965	brain	NM_006087	chr19	-	6494753	6495060	human	ACCCTAACAATACCTTTGGAGCTCGCTTTACCTCTGGCTACTTCATCTCCGACCCTGGCTCCCCTTTGAGCCCTAATTTATCTTTAACCCCCTTGAGCTCTTCCAACCTTGACATTCCCAGGAGGAGCCCCGCTTCACCCCTTCTGACTCTGGAAACCGCACCTTTAACTTTGCAGACCTTCCTTCACCCCTGACTTCTGCTTCACCTTTGACCTCTGCCCCCCATGAATCCCATTTTACCTCTAGACCTATAAGTTCTGGTTTATGTTTGACCCCTCCCTCTGAGCTGCACTTCACCGCTGACCTTG
3847972	brain	NM_006087	chr19	-	6501539	6501584	human	CCATGGGGACAGTGACCTGCAACTGGAGAGGATCAACGTGTACTAC
3847973	brain	NM_006087	chr19	-	6501593	6501633	human	TTTGGGAGGTTATCAGTGACGAACATGGCATCGACCCCACA
3852145	brain	NM_000068	chr19	-	13319717	13319784	human	ACCTGCCGTCGAAGGAGCGGGACCAGGAGCGGGGCCGGCCCAAGGATCGGAAGCATCGACAGCACCAC
3852267	brain	NM_000068	chr19	-	13616816	13617037	human	TGGCCCGCTTCGGAGACGAGATGCCGGCCCGCTACGGGGGAGGAGGCTCCGGGGCAGCCGCCGGGGTGGTCGTGGGCAGCGGAGGCGGGCGAGGAGCCGGGGGCAGCCGGCAGGGCGGGCAGCCCGGGGCGCAAAGGATGTACAAGCAGTCAATGGCGCAGAGAGCGCGGACCATGGCACTCTACAACCCCATCCCCGTCCGACAGAACTGCCTCACGGTTA
3854212	brain	NM_015692	chr19	-	17132842	17132875	human	GTGAGCCGGTGGTGCAGAGCCAGGGAGCCATCCT
3855654	brain	NM_001001524	chr19	-	19381216	19381246	human	GCTGTCTTCGCCTTCACCTCGGTTGTGGACC
3857553	brain	BC068609	chr19	-	29217206	29217244	human	GCAAGAAAACTGAGGCACAGAGAGATTGTCACACAGCCA
3862437	brain	AK054935	chr19	-	40722258	40722854	human	GGCCATTTCTCATCTACCGTCATTGCCACATCTGATATCTCCTATTCACCTGCTCAGTCACTTCCCTATCCACCCACTGTCATCTCCATTACCCCGTCCCACCCCTGCCTACCGCACACACTCATTCCTCCACTCACCCATTCACGCACACCTATTCATTCACTTCCTGCACCATCCACTCATCCACTCGGGTGGACGATGCCAGGAAATTGGGGTGTGTGTGTGTGTGCGTGCATGTGTGCACTTACACACATGAGTGCAGGAGGGCAGACACAACACTCAGTTTTGTATTAAGAGCCAATGAAGAAGGAAGAGGGATTACAACAGGTGCAGGGTTGTGGGAGCCGAGACGAGATTAGTTTTCCTGTTAAGTGGCTCGGAGAGAACAGACTTCTTGCA…
3865855	brain	NM_005091	chr19	-	46522545	46522611	human	GAGCCCTGAGGTCCAACTATGTGCTCAAAGGACACCGGGATGTGCAGCGTACACTCTCTCCAGGCAA
3866665	brain	NM_001101419	chr19	-	48036191	48036219	human	TGGGTCCTTTGGCATCTGTGTGGTGAAGG
3868262	brain	NM_052884	chr19	-	50453461	50453485	human	GCATGAATGCTCGGCAGGCAGCTCC
3870087	brain	NM_198893	chr19	-	53594692	53594717	human	AGCTCTTCTTGCAGCCACTGGAAGCT
3870402	brain	NM_033297	chr19	-	54309001	54309030	human	GGAGGCCCAGATGGGGAGGATCACTTGACC
3872638	brain	NM_025027	chr19	-	58514346	58514628	human	CTCAGCCGTCGAGCTTCACAGAGAAGGGTAGCTCGAATTAGGTTCCTTATCTTAAAGAGAATAACAGCAGTCACTTTCTCACAATCTTGCGAACGCCAAATGGAAGGATCCCTCGAGAGCGCTGAGAACTCGCCGAGCTCCTCCCGGGAAACCCGGTACCACGAGGCGCCATTTTGCGGATGGGCAAACCGAGGCCCGCGGGGCCGCGACTTACCCAGGCCTTTTTGCAGTGGGAGGCGACGGTGGAGGAGGGTGGTCTGGGACCGGGACAACAAAGTCCATC
3873027	brain	M58297	chr19	-	59074942	59075622	human	TCTTTGGCGACTTATGGACTTTCTCTCACCACTAAAAGCCCTCACTGCTCTCTCAGTCTTCTTGATTTAACCTCCTCCAGGCTTCCGCCTTCTCCAGGCCCTGATTCTCAGTTGGAGTTGCTGGTGCCTCCTCCTTCACCCAGCGTCTGACGCTGGAGTGCTCACAGTGTGGCTGGGACCCACTTCTCTCCTCTGTAGATACCCACCCCTGTGTTGATCACTTGCAGGCCCGGGTTCTGTGTGCCATGTGTATGCCCTAGAGCCCTTGCTCACGTTTCCCCACAGCCTTCATGAAGTCTGTGTTCCTCAGATGCCCCACAGACATCACAAGCAAGGCACATCCAAACCCCAGACCACTATCCAGGAGCCTGCACCCTCTTTCTGTTGGCTCCACCTCCA…
3874759	brain	NM_000311	chr20	+	4680134	4680185	human	GGTCAAGGAGGTGGCACCCACAGTCAGTGGAACAAGCCGAGTAAGCCAAAAA
3875990	brain	NM_000933	chr20	+	9388585	9388671	human	GAGCAGGCGTGGATGGCATCTTATAAATATGTAGGTGCTACCACTAATATCCATCCATATTTGTCCACAATGATCAACTACGCCCAG
3876289	brain	NM_003081	chr20	+	10286873	10287242	human	TGCTGTCGGGCAAGATAGCTCCTTCATGCTTTTCTCATGGTATTATCTAGTAGGTCTGCACACATAACACACATCAGTCCACCCCCATTGTGAATGTTGTCCTGTGTCATCTGTCAGCTTCCCAACAATACTTTGTGTCTTTTGTTCTCTCTTGGTCTCTTTCTTTCCAAAGGTTGTACATAGTGGTCATTTGGTGGCTCTAACTCCTTGAGGTCTTGAGTTTCATTTTTCATTTTCTCTCCTCGGTGGCATTTGCTGAATAACAACAATTTAGGAATGCTCAATGTGCTGTTGATTCTTTCAATCCACAGTATTGTTCTTGTAAAACTGTGACATTCCACAGAGTTACTGCCACGGTCCTTTGAGTGTC
3879115	brain	NM_002196	chr20	+	20348921	20348964	human	GGCTTCCTGGTGAAGCGCAGCAAGAAGTCCACGCCCGTTTCCTA
3879121	brain	NM_002196	chr20	+	20349732	20349807	human	AGGAGTACGCCGACCCGTTCGCGCTGGCGCAGCACAAATGCTCGCGCATCGTGCGTGTGGAGTACCGCTGTCCCGA
3879125	brain	NM_002196	chr20	+	20349971	20350034	human	CCCGGCGGCGTGTCCGAGTCGGGCTCCGAGGACGGGCTCTACGAGTGCCATCACTGCGCCAAGA
3881020	brain	NR_004846	chr20	+	25999801	25999838	human	TGTAATGATGGAGAACTATAGCAGCCTGGTCTCACTAG
3883447	brain	NM_003116	chr20	+	34204153	34204220	human	TCAGCAGAAGCCAGCGCCTCGGAGCCACAACTGGCAGACAGCCTGTGGCGCGGCAACCGTGAGGGGCG
3887244	brain	NM_001134771	chr20	+	44663603	44663675	human	GGAAAGCAGTCCCTTCATCAACAGCACCGACACAGAGAAGGGAAAGGAGTATGATGGCAAGAACATGGCCTTG
3893546	brain	NM_016434	chr20	+	62309507	62309535	human	TGGAGCTGGAAGACATTGCAAAGCTGAAG
3893725	brain	ENST00000425180	chr20	+	62447163	62447314	human	GCATAGGTGCAGTGAGTGCAGGTGAGCACAGGTGCAGTGAGTGCAGGTGCAGGTGGGCGCAGGTCCAGTGGGTGCAGGTGCAGTGGGCACAGGTACAGTGGACACAGGTGGGCACAGGTGCAGTGGGTGCAGGTACAGTGGGCACAGGTGCA
3894013	brain	NM_004535	chr20	+	62839723	62839834	human	GTGCGCACAGTCTGCGAGCCGGGCTGCCCGCCTGCCGAGCAGAGCCAGCTGGGCCTGGGAGAGCCAGGGAAGGCAGCAAAGCCCCTGGACACTGTGCGGAAGAGTTACTACA
3894021	brain	NM_004535	chr20	+	62851066	62851198	human	TCTGTGGATATCGAGGTAGACGAAAATGGAACCCTGGACTTGAGCATGCACAAACACCGCAAACGAGAAAATGCTTTCCCCAGCAGCAGCAGCTGCAGCAGCAGCCCCGGTGTGAAGTCTCCCGACGCCTCCC
3895366	brain	NM_032034	chr20	-	3218242	3218291	human	CACAGGAGGTCCAGGGCTTGGTCCATGGGGCTGGTGACCTTTCTGCTTCC
3901215	brain	NM_022080	chr20	-	23375776	23375822	human	AGGCTATCAACTGCTTAAATGCAGCCATCGACATTTACACAGACATG
3902375	brain	AK127732	chr20	-	29515822	29516200	human	CCTTGAGCCGACTTCCACCGATGGAGCGGGAGCTTCAGGAGGCTTGCTGTGTTCTCAGGACTCCCCTTCAGATCCATTTTGGCCTGCTGAATGAGATAGGATGGGCTCACTACATCTGGTGAGGCCGTAGGGCCTCGCTGCAGCACAGAATAATCCCATAAGTCTCAAGGCCTAGTGTCAGCTGCACTTTCACTGATCCATCAGCCCTCTGCTTCCTTCCTCCTTTGAAAGAGCAGTGGCCTGCCCCGCTTCTAAAAGCCCTGGGGCTCCGGAAAGCCGACCGCGCTTTATGGGACTGGTAGAAAGAGGATCAGGGGTGAATCCGAGATGGAGACCATGTGACCACGCGTGGCACTGGTGTATCCCACAGCAGATGGTG
3912092	brain	NM_014258	chr20	-	58442834	58442859	human	TCCTTGGGAGACCTGGCAAAATGAAT
3912093	brain	NM_014258	chr20	-	58443468	58443529	human	AGCAAACTTGCTTCCCAAAAAACTGTGTAAAATTGAAGATGCAGATCATCATATCCACAAAA
3912095	brain	NM_014258	chr20	-	58443890	58443979	human	AAAGTCATTTAGCATCTTCATTATCCAAGTCTAGTGAAGGAAGAGAGAAAACGTGGTTTGACATGCCCTGTGATGCTACTCATGTATCAG
3912098	brain	NM_014258	chr20	-	58450337	58450509	human	TCCAGAATGAAAACGGTAAAGCTACCAAAGAAACAACAGAAAGTCTTCTGTGCTGAAACAGAAAAGGAACTATCAAAACAATGGAAAAACTCATCTCTACTAAAAGATGCTATACGAGATAATTGCCTTGACTTATCTCCCAGATCTTTATCTGGCAGTCCATCATCTATAGA
3912110	brain	NM_014258	chr20	-	58468198	58468254	human	GTGAACTCCAGGATGTTATACCAGATTCACAGGCAGCGGAAAAAAGAGATCATACTA
3922714	brain	NM_018964	chr21	+	43985946	43985984	human	TTCTCCACCGTCAGCAAGATGGGGCTTGAGGCCACCATC
3928735	brain	NM_003253	chr21	-	32649195	32649224	human	GTTTTTGGCGCATTCTCACAGACTTAGATG
3934354	brain	ENST00000430662	chr21	-	45587974	45588083	human	CTCTACTGAAAGGTGGCGTGGATCCTACAGCTTCTCGTGTACGGAAAGGCGGCGTGGATCCTACAGCTTCTCGTGTACGGAAAGGCGGTGTGGATCCTACAGCTTCTCTA
3936252	brain	NM_031481	chr22	+	18072864	18072984	human	ACTCTGGATTCAGGAGGGACCATCTGCCTTCATGAAAGGCGCTGGCTGCCGGGCACTGGTCATAGCACCTCTCTTTGGGATTGCTCAAGGGGTCTATTTTATTGGGATTGGAGAGCGCATC
3939432	brain	NM_153615	chr22	+	24033177	24033981	human	CCCTACTGGCTCTGTCTTGAAGATGCACCTCTCGGAGCCTCGGTTGGCTCCTCTGGAACAGGGAGTAGTGAGAAGACGAACCTCACAGGGTTCTTGTAGGGACTCAATGATCTAAGACACAGCAAACAAAGGGGTCCCTAGAGCCTAAAACTCTGGAAAATCTGCTGGGGGTGCTGTGATTCATGTTTGTTACTTTTCTCTTCCCCCTCACTTGAAGCAGCTCTCAGCATTCTGCCTCAATGGCCTGTATCACTCACTGTTTGGAAAAACACATAGAAACCAAGTCTGCGATGGCACTGGTAAAGGATGTCTGAGATTCCTTCTGGCTGGTCTTTCTCCTTGACACAGACAGAAGAGGGGTCCCTTGGTGCTGAAAAAGGAGCCACAGGCCCACTCAGA…
3939437	brain	NM_153615	chr22	+	24034871	24035098	human	CTGGGCAACACGCATTAACAATGCCGGCCCTGGAGCCAGCACCACCACTGCTGGCGGACCTGGGGCCTGCTCTGGAGCCAGAGTCACCTGCAGCCCTGGGTCCACCAGGATATCTACATTCAGCACCAGGGCCAGCACCAGCACCAGGGGAAGGGCCCCCTCCAGGGACAGTGCTGGAGCCACAGTCAGCCCCAGAGTCCTCCTGTCCCTGTCGTGGGTCTGTAAAGA
3939953	brain	NR_003714	chr22	+	24647646	24647899	human	CTCCTTCCTGTTCGGGCCCAGGCCGAGGACCTGCCAGTAGGGCTCAGTTGCCTGGAGCCCGTTCAGCCCATCCCCCAGTTCACTTTGCCTGTGGGATCTCCCCGTTGCTCCTGCCCGTGGACTGAGTGGCAGGCCATCCTACAAGCACCCGGACACTTGACATCAGTGGTGTCAAGACAACTCTAAGAAGGTTTTCCGTGATCCTGCAAGCCCTGCGTTCCTTCCTGGGATCCTGCCTTCAATTTGATTGCACA
3947235	brain	NM_145733	chr22	+	42377702	42377836	human	AGGCCTAAGCCAGCGGTGCCCATGAAGCCCATGAGCATCAACTCCAACCTGCTGGGCTACATCGGCATCGACACCATCATCGAGCAGATGCGCAAGAAGACCATGAAGACCGGTTTCGACTTCAACATCATGGTC
3947988	brain	NM_015380	chr22	+	44351428	44351457	human	CTCTGCGAGGCAGCGGCTGGAGAGGGAACC
3958067	brain	AK294232	chr22	-	32334053	32334101	human	CTCTGAAAGTCTAGGATATTTTGCCACTGGAAGACCAGCAGACAATGTC
3958131	brain	NM_006605	chr22	-	32586901	32587239	human	CCTTGCCGAGAGATTTGACGTGTCCGTTTGCATCCTGGGCTCCCCTCGCTTTACCTGTGGCCGCCACTGCTGGGAGGTGGACGTGGGAACAAGCACAGAATGGGACCTGGGAGTCTGCAGAGAATCTGTTCACCGCAAAGGGAGGATCCAGCTGACCACAGAGCTTGGATTCTGGACTGTGAGTTTGAGGGATGGAGGCCGCCTCTCTGCCACCACGGTGCCGCTGACTTTCCTCTTCGTAGACCGCAAGTTACAGCGAGTGGGGATTTTTCTGGATATGGGCATGCAGAACGTTTCCTTTTTTGATGCTGAAAGTGGTTCCCATGTCTATACATTCAG
3963914	brain	BC009388	chr22	-	46451786	46452346	human	CTTCCCGAGACAGGCCCATGAAATCATGCAGGCTTGAGCCCGGCTTCTAGAAGGAGCACGCCTCTGGCCAGGGTGGCTGGTGGAAACCAGTCCTGGCCAAGGGAGCCCCGGCCAGGCTGCCAGGTAGGCAGCAGGCGGCAGGGGGTTAATGTGGGGAGCGGGCAGGGGTGGGGTGGGAAGCCAGCTGGGGAAATGGGGGCTGCAGGGCCCAGCCCGACCAGGCACAGACACAGGGGGCTCTGTCTGCTTGCCCGCTGCCCTGGCACTGTGACTAACCGCCCCACTATTGTGAGTCTGAAGTCAGCCCTTTGTGTCGTCCCCTGGCGTCTGGGAGCACAGCCGAAGAACCCTTTCCAGCAGCCCCCCTCATTCTGGAACCTGCAGCCCCAACATCCATTC…
3966531	brain	NM_002183	chrX	+	1460624	1460658	human	GCACCTCTGTCCTGCGTTCCGGAGCTGCGTTCCCG
3966532	brain	NM_002183	chrX	+	1460660	1460696	human	TGGTCCTCCTTTGGCTCACGCTGCTCCTGATCACCCT
3966533	brain	NM_002183	chrX	+	1464236	1464327	human	GGATGAAAGCAAAGGCTCAGCAGTTGACCTGGGACCTTAACAGAAATGTGACCGATATCGAGTGTGTTAAAGACGCCGACTATTCTATGCCG
3984635	brain	NM_021637	chrX	+	100333942	100333982	human	AGCGGGTGCGCAAATCAGAAGGATTAGTTGGGACCTGCCTT
3988599	brain	NM_173798	chrX	+	117958302	117958327	human	GCCATCAAAGCCGCATCTGAACTTGA
3994821	brain	NM_000252	chrX	+	149807442	149807466	human	AAAGTTTAACGTGGATGGATGGACA
3996053	brain	NM_000054	chrX	+	153171573	153171801	human	TATGTCACCTGGATTGCCCTGATGGTGTTCGTGGCACCTACCCTGGGTATCGCCGCCTGCCAGGTGCTCATCTTCCGGGAGATTCATGCCAGTCTGGTGCCAGGGCCATCAGAGAGGCCTGGGGGGCGCCGCAGGGGACGCCGGACAGGCAGCCCCGGTGAGGGAGCCCACGTGTCAGCAGCTGTGGCCAAGACTGTGAGGATGACGCTAGTGATTGTGGTCGTCTATG
4002090	brain	NM_001168465	chrX	-	20031199	20031241	human	CCCAAAGTGGGGGTCCAGCCTGCTGTGTGTGTGGAAAAGAAGA
4004117	brain	NM_004022	chrX	-	31366721	31366751	human	GTGGCCGTCGAGGACCGAGTCAGGCAGCTGC
4007703	brain	NM_004979	chrX	-	48826679	48826704	human	TCTCCCTGGGCTTGGGGAGTGGCACG
4010153	brain	NR_002308	chrX	-	56763710	56763825	human	CATTAAGAGTGCATTGGACCTGACCATGAAGCATCAGATCTTGCCTAAAGAGCAGTGGACCAAATATGAAGAGGAAAATTTCTACCTTGAACTGTATGTGCAAGAGGTTATTCGGG
4011953	brain	NR_002226	chrX	-	70711977	70712012	human	ACTGTTCCAGATGCCGGGGAAAGAACGATGGGCAAA
4016364	brain	NM_022052	chrX	-	102347924	102347951	human	ATGTCACTGCCTTCAGGACACACTACGG
4026763	brain	NM_032512	chrX	-	153070565	153070648	human	GAAGGACAGCGACCGGGATGACTTCCTGGATGACTTTGGCTCTGAGAATGAGGGGGAGCTGCGTGCTCGTAAACTGAAATCACC
4028164	brain	NM_002183	chrY	+	1410660	1410696	human	TGGTCCTCCTTTGGCTCACGCTGCTCCTGATCACCCT
4028165	brain	NM_002183	chrY	+	1414236	1414327	human	GGATGAAAGCAAAGGCTCAGCAGTTGACCTGGGACCTTAACAGAAATGTGACCGATATCGAGTGTGTTAAAGACGCCGACTATTCTATGCCG
4030335	brain	NM_004679	chrY	+	16168140	16168166	human	CGACCGTTGCGAGACGTTGAGCTGCGG
4035169	brain	NM_004679	chrY	-	16098324	16098350	human	CGACCGTTGCGAGACGTTGAGCTGCGG
4054491	brain	NM_000815	chr1	+	1960998	1961156	human	ACGGTGCTGACGATGACCACGCTCATGGTCAGTGCCCGCTCCTCCCTGCCACGGGCATCAGCCATCAAGGCACTGGACGTCTACTTCTGGATCTGCTATGTCTTCGTGTTTGCCGCCCTGGTGGAGTACGCCTTTGCTCATTTCAACGCCGACTACAGG
4054497	brain	NM_000815	chr1	+	1959022	1959084	human	CTCCACTGTGGCCTGCGACATGGACCTGGCCAAATACCCCATGGACGAGCAGGAGTGCATGCT
4054499	brain	NM_000815	chr1	+	1957037	1957131	human	TCTGGACAGCCGCTTCGTGGACAAGCTGTGGCTGCCCGACACCTTCATCGTGAACGCCAAGTCGGCCTGGTTCCACGACGTGACGGTGGAGAACA
2318799	brain	---	chr1	+	8028707	8028780	human	ATGGGACCACAGGTGTGCACCACCACACCCAGCTAATTTTCATATTTTTAGTAGAAATGGGGGTTTTGCCATGT
2320142	brain	---	chr1	+	11080829	11080928	human	GGTGTGGTGGTGCACGCCTGTGGTCCCAGCTACTCTGGAGCCTGAGGCAGGGGAATCGCTTGAACCCAGGAGGCGGAGGTGGCAGTGAACTGAGATCACA
2328595	brain	---	chr1	+	32502927	32503026	human	CCACACTACTCAGGAGGCTGGGGCAAGAGAATTGCTTGAACCCAGGAGACGGAAGTTGCAGTGAGCCGAGATCATGCCACTGCACTTCAGCCTGGGAGAT
2431891	brain	---	chr1	-	144611012	144611670	human	CACCAATTGCTTTTAGGGGCCTTGTACCTGCTTCATTGCATGTATTGTTAAGCATGTAATGATTCTGGCTGTTAATCTCTATTATGTTTTATTGAATTTCATTTTCTAGCTGCTAATTGCTAGTATGGAGAAATTAAGATGATGAAATCAACTTTATAAAGGCATAATTTCGGTACAACAGACTGCACCACTTTAAAATGTGTAATTCAATGCACGTTTACAAATGGATACACTAACGGAACTACTGCCACAACCAAGATAGAGGAAATTCCCTATGCCCCAAAGTTTCTTGTACCCCTTTGCAGTTCATCAGCCTTTCAACCCTCAGCCCCAAGGAGCCACTGTCACTTCAGGTCCGTTTGCATTTTTAACCATTTTCTATAAATGAAATGATACCTG…
2621542	brain	---	chr3	+	48098598	48098644	human	GTGCCCACTAGCTCATTGAGAACGGGCCAGGATGACAATGGCGGCTT
2674333	brain	---	chr3	-	49406605	49406635	human	AAGTACGAAAAATTAGCCAAGCGTGGTGGCG
2674375	brain	---	chr3	-	49417140	49417210	human	CTGGGAGAGACAGGCAGGAGGATCGCTTGACCTCAGGAGTTTGAGAGCAGCTGGGGCAACGTGGTGAAACC
2674420	brain	---	chr3	-	49427666	49427694	human	TCAGAAGGCTGGGACACAAGAATCGCTTG
2674424	brain	---	chr3	-	49428361	49428391	human	GCATGAGCCACTGCATCCAGCCTAATTTTTG
2844383	brain	---	chr5	+	179153138	179153211	human	AATTAGCCAGGCGTGGTGGTGGGCACCTGTAATCCCGGCTACTCCGGAGGCTGAGGTAGGAGATCCACTTGAAC
2874719	brain	---	chr5	-	130495664	130495814	human	CAGCACTTTGGAAGTTAAGGTGGGCAGATTGCCCAAGCGCAGGAGTTCGAGACCAGCCTGGACAACATTGGAGAAGCCCCATCTCAACAAAAAAATACAAAAATTAGCCGGGTGTGGTGGCATGTGCTTGTAGTCCCAGCTCCTTGGGTGG
2968333	brain	---	chr6	-	108550665	108550759	human	CACACCTCATATTCCAGCACTTTGGGAGGCTGAGGTGGAAGGATCCCTTGAGCCCAGGAGTTCAAGACCAGCCTGAGCAACTTAGGGAGACCCTG
2993698	brain	---	chr7	+	26248241	26248318	human	TGTTTGTTTGTTTTTTTGAGATGGAGTCTTGCTCTTGTCGCCCAGGCTGGAGTGCAATGGCATGATCTTGGTCACTGC
3206320	brain	---	chr9	-	41568807	41568848	human	AATGTTAAATGCTGGTCAGCTGTGCCTGAATTCCAAAGGAAC
3306517	brain	---	chr10	-	112052571	112052597	human	AATGGGTGTTTGTAGATTTTTGGTGGA
3337741	brain	---	chr11	+	68390726	68390780	human	CCTGTTCTTTGCTCCGTGAGAAAGATCCACCTATGACCTCAGGTCCTCAGACCAA
3470390	brain	---	chr12	-	108935549	108935578	human	ACTTTCGGAGCCCAAGGCAGGTGAATCATG
3475060	brain	---	chr12	-	121757257	121757289	human	TGAGGCGGGCGCATCACTTGAAGTCAGGAGTTT
3551808	brain	---	chr14	+	100726793	100726844	human	CACACATATATGTATTTTTTTTTTTTTTCTTTTTTGAGACAGAGTCTCGCTC
3556252	brain	---	chr14	-	21720690	21720725	human	CCAAGGTGGGCACATCACTTCAGGCCAGGAGTTCGA
3619159	brain	---	chr15	-	40307248	40307277	human	ATGATGTGGTCAATGAAATCCAGGCTGAGG
3740554	brain	---	chr17	-	1559413	1559484	human	AGCACTTTGGGAGGCTGAGTTGGGTGAATCACCTGAGGTCAGGAGTTTGAGATCAGGCTGGCCAACATGACG
3740570	brain	---	chr17	-	1562418	1562479	human	GGCGTGGTGGTCCACGCCTGTAGTCCCAGCTACTCAGAAGGTTGAGGTGGGAGAATTACTTG
3740630	brain	---	chr17	-	1584557	1584646	human	TCTCAGCACTTTGGGAAGCTGAGGCAGGAGGATTGCTTGAGCCCAGAAGTTTGAGACCAATCTGGGCAAAATGGCAAAACCCTATCTTTA
3823585	brain	---	chr19	+	16252751	16252841	human	TCAGGTGTGGTGGTGTGTGCCTGTAGTCCCAGCTACTTGGGAGCCTGAGGCAGGAGGATCACTTGAGTCCAGCAGTTCAAGACTGCAGTGA
3825170	brain	---	chr19	+	18672067	18672097	human	AACAAGGTAAAGTAGCCTGGGCGCGGTGGCT
3831296	brain	---	chr19	+	36722971	36723062	human	GATGCACACCTATCGTCCCAGCTACTCGGGAGGCTGAGGCAGGAGAATCGGTTGAACCTGGGAGGCGGAGGTTGCAGTGAGCTGAGACTGCA
3857873	brain	---	chr19	-	30389712	30389742	human	CGGGCCAGGATGACAATGGCGGCATTGTGGA
3860740	brain	---	chr19	-	37599250	37599282	human	TATTCTGCTAGTGAGAGCAAGGGAAGGCGTGTG
3893724	brain	---	chr20	+	62446992	62447148	human	GTACAGGTGGGCATAGGTGCAGTGAGTGCAGGTGGGCATAGGTGCAGTGAGTGCAGGTGCAGGTGGGCGCAGGTCGAGTGGGTGCAGGTGCAGTAGGTGCAGGTGAGCACAGGTGCAGTGGGTACAGGTGGGCACAAGTGCAGAAGGTGCAGGTGCA
3904346	brain	---	chr20	-	34547356	34547384	human	CCTCCTTGTCTTCCACCACGATTGTGAGG
3922454	brain	---	chr21	+	43636216	43636257	human	GCTCTCTCTCTTGTCTGCCGCCATGTGAGACATGCCTTTCAC
3922455	brain	---	chr21	+	43636266	43636294	human	ATGATCATGAGGCTTCCCCAGCCACATGG
3996048	brain	---	chrX	+	153170380	153170407	human	TCTGTGCATCCGTCTGTCTGACCATCCC
2453015	colon	NM_002644	chr1	-	207107779	207108006	human	CTCCTCGTACGAGAAATACTGGTGCAAGTGGAATAACACGGGCTGCCAGGCCCTGCCCAGCCAAGACGAAGGCCCCAGCAAGGCCTTCGTGAACTGTGACGAGAACAGCCGGCTTGTCTCCCTGACCCTGAACCTGGTGACCAGGGCTGATGAGGGCTGGTACTGGTGTGGAGTGAAGCAGGGCCACTTCTATGGAGAGACTGCAGCCGTCTATGTGGCAGTTGAAGA
2453020	colon	NM_002644	chr1	-	207112493	207112643	human	CGGAGGGCTACGTCTCCAGCAAATATGCAGGCAGGGCTAACCTCACCAACTTCCCGGAGAACGGCACATTTGTGGTGAACATTGCCCAGCTGAGCCAGGATGACTCCGGGCGCTACAAGTGTGGCCTGGGCATCAATAGCCGAGGCCTGTC
2453024	colon	NM_002644	chr1	-	207113887	207113928	human	ATTGCACAGGAGAAGTCGGCCTGAGTGGTGCGGCGCTCGGGA
2694888	colon	NM_015103	chr3	-	129302478	129302511	human	TGTACCAGCTGCCTGTCGGCACAGTGGCCCTGTT
2725341	colon	NM_018126	chr4	+	41937295	41937327	human	TGCGGGTGCCCTGGATCCAGTCGGCTGCACCAG
2832655	colon	NM_018914	chr5	+	140800813	140800871	human	CGCGGGGACCGCAGTCGGCTGCTGCTGCTGCTGTGCATTTTCCTGGGGACGCTGCGGGG
2842641	colon	NM_001171976	chr5	+	175995976	175996011	human	AAAGTCACCATCTCCGTGAGCGACCCCTACATCCAG
2845759	colon	NM_006598	chr5	-	1112113	1112139	human	GGCCGGGACGGGGACTGTCGGCTGCAG
2879786	colon	NM_182960	chr5	-	145214788	145214814	human	ATGGGGGTCTCGGTGGATGTGCACCAG
2914012	colon	NM_015571	chr6	+	76357450	76357517	human	AGAATACCCACCTCATGTCCAAAAAGTTGAAATTAATCCTGTAAGGTTAAGTCGGCTCCAAGGTGTTG
2930421	colon	NM_005715	chr6	+	149068633	149068662	human	GGCGCCCCTCCGGGCCTGGGCAGCTGGAAG
2941353	colon	AF548113	chr6	-	9933475	9933510	human	AGCAGAAGAAATCCAAGTCGGCTGAATTTCTGATGG
2953544	colon	NM_024807	chr6	-	41166002	41166035	human	GTGAGCCTGGCTTTGCCCGAGTCTGGGTGAAAGG
2986055	colon	NM_182552	chr6	-	170065584	170065609	human	GCTGGTCACCGGGTGTGCTGACGGCC
3021274	colon	NM_057168	chr7	+	120969374	120969427	human	GCCCGCTTGTGCGCGCTGTGGGCAGCCCTGCTCGTGCTGTTCCCCTACGGAGCC
3116616	colon	NM_003235	chr8	+	133879284	133879309	human	CATCTGCTGGGTGTCGGCCAATATCT
3264352	colon	NM_016234	chr10	+	114154676	114154704	human	GTCTGAATTTCCTGCTGCTGTTCACAAAG
3358214	colon	NM_021924	chr11	-	619021	619046	human	CCCTCTGGCACAACTCTGAGGCCACC
3397131	colon	NM_032531	chr11	-	126870572	126870603	human	AACAGGCAGTTTGTGTCGGCTGGCTGCAGATA
3454076	colon	NM_175736	chr12	-	50100854	50100882	human	ATGCCTGAGCCCTGTGAGCTGGAGGAAAG
3548864	colon	NM_153646	chr14	+	92790226	92790257	human	ATGCTGCCGCAGCAAGTCGGCTTCGTGTGCGC
3651310	colon	NM_017888	chr16	+	20439149	20439177	human	CCAACCATCTTTCGGCTGCTTGTGCAGGA
3690427	colon	NM_033226	chr16	-	48134861	48134885	human	TGGAGAATGTCAGCCGGTCACCCTG
3721888	colon	NM_170607	chr17	+	40719219	40719251	human	GGGCGGGTCGGGCTCGTGCACGTAGGGGGGCCG
3854150	colon	NM_015692	chr19	-	17010288	17010335	human	TGAAGAGGTATGAAGTGGCTGGACGCCGAGTGCTCTTCTACTTTGATG
3861331	colon	NM_033557	chr19	-	38795292	38795343	human	TGGCGAGAGCCCCTTACCTTCACATCCGTGTCCGAATCGCTGGAGCTGCTGC
3861577	colon	NM_006149	chr19	-	39303090	39303150	human	TACTACCAGCCCATCCCGGGCGGGCTCAACGTGGGAATGTCTGTTTACATCCAAGGAGTGG
4037797	colon	NM_004406	chr10	+	124339097	124339180	human	CTGAATCCAGTTTGGCCCTGAGGCTGGTGAATGGAGGCGACAGGTGTCGAGGCCGAGTGGAGGTCCTATACCGAGGCTCCTGGG
4037802	colon	NM_004406	chr10	+	124341309	124341341	human	ATACTTGGCCGACCTCACATGCATCAACAGCAG
4037819	colon	NM_007329	chr10	+	124351962	124352081	human	GAAATGCCCGGTTTGGCCAGGGCTCAGGACCCATTGTTCTGGATGATGTGCGCTGCTCAGGACACGAGTCCTACCTGTGGAGCTGCCCCCACAATGGCTGGCTCTCCCACAACTGTGGCC
4037823	colon	NM_007329	chr10	+	124354012	124354044	human	ATACTTGGCCGACCTCACATGCATCAACAGCAG
4037834	colon	NM_004406	chr10	+	124360509	124360539	human	ACTTGGCCAACCTCACATGCATCAACAGCAG
4037836	colon	NM_004406	chr10	+	124361316	124361603	human	CTGAATCCAGTTTGGCCCTGAGGCTGGTGAATGGAGGTGACAGGTGTCAGGGCCGAGTGGAGGTCCTATACCGAGGCTCCTGGGGCACCGTGTGTGATGACTACTGGGACACCAATGATGCCAATGTGGTTTGCAGGCAGCTGGGCTGTGGCTGGGCCATGTCAGCCCCAGGAAATGCCCGGTTTGGCCAGGGTTCAGGACCCATTGTCCTGGATGATGTGCGCTGCTCAGGACATGAGTCCTATCTGTGGAGCTGCCCCCACAATGGCTGGCTCTCCCACAACTGTG
4037838	colon	ENST00000368915	chr10	+	124364568	124364598	human	ACTTGGCCAACCTCACATGCATCAACAGCAG
4037841	colon	ENST00000368915	chr10	+	124365375	124365632	human	CTGAATCCAGTTTGGCCCTGAGGCTGGTGAATGGAGGTGACAGGTGTCAGGGCCGAGTGGAGGTCCTATACCGAGGCTCCTGGGGCACCGTGTGTGATGACTACTGGGACACCAATGATGCCAATGTGGTTTGCAGGCAGCTGGGCTGTGGCTGGGCCACGTCAGCCCCAGGAAATGCCCGGTTTGGCCAGGGTTCAGGACCCATTGTCCTGGATGATGTGCGCTGCTCAGGACATGAGTCCTATCTGTGGAGCTGCC
4037844	colon	NM_007329	chr10	+	124368627	124368657	human	ACTTGGCCAACCTCACATGCATCAACAGCAG
4037847	colon	NM_007329	chr10	+	124369434	124369721	human	CTGAATCCAGTTTGGCCCTGAGGCTGGTGAATGGAGGTGACAGGTGTCAGGGCCGAGTGGAGGTCCTATACCGAGGCTCCTGGGGCACCGTGTGTGATGACTACTGGGACACCAATGATGCCAATGTGGTTTGCAGGCAGCTGGGCTGTGGCTGGGCCACGTCAGCCCCAGGAAATGCCCGGTTTGGCCAGGGTTCAGGACCCATTGTCCTGGATGATGTGCGCTGCTCAGGACATGAGTCCTATCTGTGGAGCTGCCCCCACAATGGCTGGCTCTCCCACAACTGTG
4037853	colon	NM_004406	chr10	+	124373548	124373780	human	AGTGGAGGTCCTATACCGAGGCTCCTGGGGCACCGTGTGTGATGACTACTGGGACACCAATGATGCCAATGTGGTTTGCAGGCAGCTGGGCTGTGGCTGGGCCACGTCAGCCCCAGGAAATGCCCGGTTTGGCCAGGGTTCAGGACCCATTGTCCTGGATGATGTGCGCTGCTCAGGACATGAGTCCTATCTGTGGAGCTGCCCCCACAATGGCTGGCTCTCCCACAACTGTG
4037855	colon	NM_004406	chr10	+	124376746	124376776	human	ACTTGGCCAACCTCTCGTGCATCAACAGCAG
4037858	colon	NM_004406	chr10	+	124378824	124378852	human	CTGCTCAGTCCCAGTCAACGCCCAGGCCA
2328716	heart	NM_175852	chr1	+	32645922	32645946	human	TCCTGACCCAGCATCGCTCATCACA
2333682	heart	NM_003780	chr1	+	44445135	44445163	human	AGCCCTGCCCAAGTCGGAGCGGCGTCCCC
2348814	heart	NM_019083	chr1	+	100613607	100613879	human	CCCTGTGGCTGGCATTGTTATTGCACTCTGTTGTCACCACAGGTGTGATTGGAGACATTATGTGGGCAAAGAATATTTCAGGGCTCTAGGCCTTGGAGCAGTGGAATTCCATTATTTCCAGCGAATGAGTAGTTGGGCAACTTGTGGGATGCGGAAAACATCTTTGGAAACCTCAAATAGTACCACAAAGAGGCAAGATAATCAGAATGATGATAGTGAAGAGCATGATGATGGAGGATACAGAATCACAGATGATGGCGCTGATTGTTTGCC
2354438	heart	NM_000198	chr1	+	119958043	119958067	human	ATGGGCTGGAGCTGCCTTGTGACAG
2386989	heart	NM_001103	chr1	+	236914790	236914944	human	GCAGTTCAAGGCCACGCTGCCCGAGGCGGACGGAGAGCGGCAGTCCATCATGGCCATCCAGAACGAGGTGGAGAAGGTGATTCAGAGCTACAACATCAGAATCAGCTCAAGCAACCCGTACAGCACTGTCACCATGGATGAGCTCCGGACCAAGT
2387128	heart	NM_001035	chr1	+	237205826	237205869	human	CCGATGGGGGCGAGGGCGAAGACGAGATCCAGTTCCTGCGAACT
2387181	heart	NM_001035	chr1	+	237433799	237433906	human	TGATGAAGTGGTTCTGCAGTGCACCGCAACCATCCACAAAGAACAACAGAAGCTATGCTTGGCAGCAGAAGGATTTGGCAACAGACTTTGTTTCTTGGAGTCCACTTC
2387189	heart	NM_001035	chr1	+	237494221	237494276	human	AGTCCCTCTCTGTCCGGGCGCTGCAGGAGATGCTGGCTAACACCGTGGAGAAATCA
2387205	heart	NM_001035	chr1	+	237538041	237538066	human	CGGTCTTCAACTGATAAGCTGGCTTT
2387313	heart	NM_001035	chr1	+	237837413	237837511	human	CTGCTGGTGCCCTATGATACACTGACAGCCAAAGAGAAAGCCAAGGATAGAGAAAAAGCACAGGACATCCTCAAGTTCTTGCAGATCAATGGATATGCT
2418349	heart	BX647210	chr1	-	74646430	74646454	human	GAAAATGAAGCATAGTGAGGTTTAG
2426480	heart	AF118886	chr1	-	108328129	108328177	human	TGTGATGCCGTGGACCCCTTCTTGAACCCCCAAGCTCGTCTTGCATTTG
2429585	heart	NM_001232	chr1	-	116280876	116280954	human	AATTGAAGACCCAGTGGAGATCATCAGCAGCAAACTGGAAGTCCAAGCCTTCGAACGCATTGAAGACTACATCAAACTC
2431920	heart	NM_014644	chr1	-	144855777	144855882	human	TGCTAGGCAGCAAAGGTATTCATGAGCTTCGGAGCAGCACCAGTGCCCTGCACCATGCCCTAGAGGAGTCAGCTTCCCTCCTCACCATGTTCTGGAGAGCGGCCCT
2431937	heart	NM_014644	chr1	-	144868092	144868133	human	TGAGCAACGACTTGGAAGCCGACTCTTCCTACTACCTCAACT
2432011	heart	NM_014644	chr1	-	144955241	144955292	human	AACATTGAGCTGAAGGTTGAAGTGGAGAGCTTGAAACGAGAACTCCAGGACA
2434825	heart	NM_001178061	chr1	-	151108591	151108627	human	TGCAGGAGTAGGGGGAGCTGCCTTGTTCTCCTCTTCC
2439420	heart	NM_003126	chr1	-	158619702	158619735	human	ATTGAATTCCCGCTGGGGTTCTTTGCAGAGGCTT
2459851	heart	NM_001100	chr1	-	229569754	229569834	human	CGGACAGCGCCAAGTGAAGCCTCGCTTCCCCTCCGCGGCGACCAGGGCCCGAGCCGAGAGTAGCAGTTGTAGCTACCCGCC
2500632	heart	NM_032824	chr2	+	112838999	112839029	human	ATCCAGTTCTGGATTGCAGCTGTTATTTTTT
2528650	heart	BC073912	chr2	+	220381919	220381989	human	GTTCTGCTTGGTCTCCAGGCTAGGAGGCGGTGCCTGGAGGATACAGGAACGGGGATCCTCTGATCAAGGCT
2536811	heart	NM_152783	chr2	+	242680462	242680498	human	CTGCTGAGGCCACGGACGTCGGAGGAGGTGTCCCACA
2536972	heart	ENST00000457972	chr2	+	242946569	242946593	human	ACACAGTGTCTTTGGCCCAGCTCGG
2549615	heart	NM_021097	chr2	-	40655630	40655875	human	TCTACACTTGCTTGCCTCGGATCTCCCTCCACTGCCACTGTAACTATTTTTGATGATGACCACGCAGGCATTTTTACTTTTGAGGAACCTGTGACTCATGTGAGTGAGAGCATTGGCATCATGGAGGTGAAAGTATTGAGAACATCTGGAGCTCGAGGAAATGTTATCGTTCCATATAAAACCATCGAAGGGACTGCCAGAGGTGGAGGGGAGGATTTTGAGGACACTTGTGGAGAGCTCGAATTC
2549616	heart	NM_021097	chr2	-	40656107	40657018	human	TCTAACCTGACCTTGATGGCCCTGGGATCTTCTGCTCCTGAGATTCTCCTTTCAGTAATTGAAGTGTGTGGCCATAACTTCACTGCAGGAGACCTCGGTCCTAGCACCATCGTGGGAAGTGCTGCATTCAATATGTTCATCATTATTGCACTCTGTGTTTATGTGGTGCCTGACGGAGAGACAAGGAAGATTAAGCATTTGCGTGTCTTCTTTGTGACAGCAGCCTGGAGCATCTTTGCCTACACCTGGCTTTACATTATTTTGTCTGTCATATCTCCTGGTGTTGTGGAGGTCTGGGAAGGTTTGCTTACTTTCTTCTTCTTTCCCATCTGTGTTGTGTTCGCTTGGGTAGCGGATAGGAGACTTCTGTTTTACAAGTATGTCTACAAGAGGTATCGA…
2568718	heart	NM_001450	chr2	-	106002844	106002969	human	CTGAGCGCTTTGACTGCCACCATTGCAACGAATCTCTCTTTGGCAAGAAGTACATCCTGCGGGAGGAGAGCCCCTACTGCGTGGTGTGCTTTGAGACCCTGTTCGCCAACACCTGCGAGGAGTGTG
2589292	heart	NM_133378	chr2	-	179391002	179391737	human	AGGGCCTGTGCCCTTATACTCTACACTCATTCTTAACTTTTCGCAAACGTTTCACACGGACTAATCTTTCTGAACTGTAAATATTTAAAGAAAAAAAAGTAGTTTTGTATCAACCTAAATGAGTCAAAGTTCAAAAATATTCATTTCAATCTTTTCATAATTGTTGACCTAAGAATATAATACATTTGCTAGTGACATGTACATACTGTATATAGCCGGATTAACGGTTATAAAGTTTTGTACCATTTATTTTATGACATTTTACAATGTAAGTTTTGAAACTAACTGTTGGTAGGAGAAAGTTTCTTATGGAACGAATACCCTGCTCAACATTTAATCAATCTTTGTGCCTCAACATACTGTTGATGTCTAAGTATGCCTCAGTGGGTTGAGAAAATC…
2617675	heart	NM_004803	chr3	+	38354493	38354517	human	TCTCCCGGAGTCCCCGCGGTGGCTG
2623930	heart	NM_015136	chr3	+	52536034	52536083	human	GCGCTGAGACCCCATGCAATGGCCACGGGACCTGCTTGGATGGCATGGAC
2628817	heart	NM_198159	chr3	+	69928358	69928533	human	CGCCAGCAACTCATGCGTGAGCAGATGCAGGAGCAGGAGCGCAGGGAGCAGCAGCAGAAGCTGCAGGCGGCCCAGTTCATGCAACAGAGAGTGCCCGTGAGTCAGACACCAGCCATAAACGTCAGTGTGCCCACCACCCTTCCCTCTGCCACGCAGGTGCCGATGGAAGTCCTTAA
2636501	heart	NM_017699	chr3	+	113302259	113302288	human	AAGGATTTTCCAGGCGAGCAGTTCTTCGTG
2670893	heart	NR_027753	chr3	-	42742642	42742674	human	GGCCTTGGCAGGAGCGGTTTTGGCAGAGGGTGG
2673603	heart	NM_001407	chr3	-	48680450	48680474	human	GCTCGGGCTGCCTGGATGCCAGCCT
2693392	heart	NM_001008485	chr3	-	125769793	125769817	human	AGATGACACTGGCATCCAGACTCTC
2720255	heart	NM_022346	chr4	+	17814559	17814587	human	ATGCAGTGAGATTTAGAGTGTGCCTGCTC
2741224	heart	NM_016599	chr4	+	120072089	120072193	human	TTATCCCATCTCAGTAACCGTGGTGCCAGGCTATTTAAGATGCGTCAAAGAAGATCTGACAAATACACATTTGAAAATTTCCAGTATCAATCTAGAGCACAAATA
2768298	heart	NM_152995	chr4	-	47886363	47886450	human	AGCCTACAGGCCCTTGGGAACAGCCTTCTGAGCCAGCATTTATTCAGACTGCATTACCGTGTCCTCCATGTCAAGTTCCTATTCCTAT
2773372	heart	NM_002994	chr4	-	74863761	74863785	human	TTGTCTTGATCCAGAAGCCCCTTTT
2775024	heart	NM_058172	chr4	-	80929708	80929770	human	TCTAACGGGATCGCAGCCATCATTGTTATTTTGGTGTTACTGCTACTCCTGGGGATCGGTTTG
2797064	heart	NM_003603	chr4	-	186548013	186548080	human	GACTAGCCCAGGCCGAGTGGACCTCCCAGGATCAAGCACCACTCTTACAAAGTCTTTCACTAGCTCTT
2797081	heart	NM_003603	chr4	-	186570622	186570744	human	TTTCCAAAAGCCACTCCGACAACAGCCCCAATGCCTTTAAGGATGCGTCCTCCCCAGTGCCTCCCCCACATGTTCCACCTCCAGTCCCGCCGCTTCGACCAAGAGATCGGTCTTCAACAGAAA
2800050	heart	NM_139056	chr5	+	5222946	5222971	human	TGAGACTAAATTTATGCCAGCAGCAG
2805795	heart	NM_152295	chr5	+	33441202	33441228	human	GAGAAGGCCAGCAGTCCTTCAGGGAAG
2818049	heart	NM_001825	chr5	+	80548542	80548622	human	AACAACTGCATGGCCGAGTGCCTCACCCCCGCCATTTATGCCAAGCTTCGCAACAAGGTGACACCCAACGGCTACACGCTG
2833970	heart	NM_152550	chr5	+	145439464	145439720	human	CCCACTCTCGTGGTAGGCTCCCTCAGACGCAGCCCCACCATGGTCCTTCGGCCTCAGCAGTTCCAATTCTACCAGCCACAGGGGATCCCCTCCTCCCCCTCAGCCGTGGTGGTGGAGATGGGGTCCAAGCCTGCCCTCACGGGGGAGCCCGCCCTCACGTGCATCAGCAGGGGCAGTGAGGCCTGGATCCACTCCGCGGCCAGCTCCCTCATTATGGAAGACAAAGAAATCCCCATCAAGAGTGAGCCTCTGCCAAA
2844898	heart	NM_197975	chr5	+	180429689	180429769	human	TCACCTTGGCGCCTGGCTTCTATTTTACTCGGGTTACTCTGTGGTGCCCTGTGTGGTGTTGTCATGGGGATGATAATTGTT
2845269	heart	AK126844	chr5	-	200317	200367	human	CATGCGGTGGAAGGCGGAGGGCTTCTGTGGCAGCTTCGCAGGTCTCTCATC
2881268	heart	NM_002609	chr5	-	149504363	149504393	human	ACGCACCCTCGGCTCTGGGGCCTTTGGGCAG
2902600	heart	NM_021246	chr6	+	31683133	31683187	human	ATGAAACCCCAGTTTGTTGGGATCTTGCTCAGCTCCCTGCTAGGGGCTGCCTTGG
2910222	heart	AY424286	chr6	+	52238350	52238381	human	TCTTGCCTGCTGTGTACTGCTTTTACTGCCAG
2928519	heart	NM_020455	chr6	+	142738425	142738471	human	TGGTGTCAGTTGTTCTAGCGAGCAGAAACAACAATGAAGTCTATGGA
2950407	heart	NM_080680	chr6	-	33135591	33135624	human	TGCTGGCTCGCCTGGTTCCGAGGGGCGACAAGGA
2955291	heart	NM_181356	chr6	-	44796683	44797377	human	TTGTTTACTAGATGGGCTGTTCAGCTAATTAATGGCAGGATGTTTAGGATAGTCTGTAGGTGGACAAGAATGCAGATCACACAGTTTTGAAATTTTAATTTGAGTAGATTTACTGCCCTCAGCTCACATACCTTAAAAGCAGTGGTTGCCCCCGTCCAGCGTTTTGTCTGCATTTTATTTGATATATTTTATAATCCAGGTTTGGAACAAGGAAACAAAATTAAAAGGACAGTGAGTTTTCGCCTTCCCTTACACCACCAACTTTACTTTCCAACATTTGTTGACATGTGTTTTAGTGACAGCTATCCATTTTATAAACTTACAGTAATCAAAGATCTAACAGACCTGATAAATCACCTGTTCCCACCTCCTTTCCCCTTCACTCCACTTATAGTATGT…
2984272	heart	NM_144980	chr6	-	165723051	165723075	human	ATGGCGGAGGAGCGGGAGCCTGAAT
3014435	heart	NM_003496	chr7	+	98507749	98507773	human	AGTCAGAACTTGGAGCCGTGGAAGC
3023158	heart	NM_001458	chr7	+	128477479	128477584	human	CCCAACGTGGATGAGCATTCTGTTATGACCTACCTGTCCCAGTTCCCCAAGGCCAAGCTCAAACCTGGTGCCCCTGTTCGATCCAAGCAGCTGAACCCCAAGAAAG
3023171	heart	NM_001458	chr7	+	128482902	128482977	human	CTGACATTGACTTCGACATCATCAAGAATGACAACGACACCTTCACCGTCAAGTACACGCCACCAGGGGCGGGCCG
3023177	heart	NM_001458	chr7	+	128484832	128485280	human	GCCAAGATCGAGTGCCAGGACAATGGTGATGGCTCATGTGCTGTCAGCTACCTGCCCACGGAGCCTGGCGAGTACACCATCAACATCCTGTTTGCTGAGGCCCACATCCCTGGCTCGCCCTTCAAAGCCACCATTCGGCCTGTGTTTGACCCGAGCAAGGTGCGGGCCAGTGGACCGGGCCTGGAGCGCGGCAAGGTCGGTGAGGCAGCCACCTTCACTGTGGACTGCTCAGAGGCAGGCGAGGCGGAGCTGACCATTGAGATCCTGTCGGATGCCGGGGTCAAGGCCGAGGTGCTGATCCACAACAACGCGGATGGCACCTACCACATCACCTACAGCCCTGCCTTCCCTGGCACCTACACCATTACCATCAAGTATGGCGGGCATCCCGTGCCCAAA…
3044676	heart	NM_005020	chr7	-	32109906	32110004	human	TGGAGTCGCCAACCAAGGAGATTGAAGAATTTGAGAGCAACTCTCTGAAATACCTGCAACCGGAACAGATCGAGAAAATCTGGCTTCGGCTCCGCGGGC
3045032	heart	NM_016489	chr7	-	33080484	33080516	human	TTTGCTGGTGTAGCTCGTCCGGTTACCTTCAGG
3083032	heart	NM_003970	chr8	+	2041805	2041917	human	TGCACGGCTTAACCACGGGAGAGCAGTACATCTTCCGAGTCAAGGCGGTCAATGCTGTGGGGATGAGTGAAAATTCCCAGGAATCAGACGTCATAAAAGTGCAGGCCGCACTC
3083071	heart	NM_003970	chr8	+	2092597	2092736	human	CTGACCTGCACGGTGTTTGGAAACCCTGACCCCGAAGTGATTTGGTTCAAGAACGACCAGGACATCCAGCTCAGCGAGCACTTCTCGGTGAAGGTGGAGCAGGCCAAGTACGTCAGCATGACCATCAAAGGCGTGACCTC
3117385	heart	NM_006558	chr8	+	136469715	136469796	human	CGCGCGGCGTGCAGGTCGCAGCTGTGGCTCGGGTGCTGGCAGGTGCTGGCGGGACTGGCGGGGATCGCCGTGGACTGCCTCA
3143432	heart	NM_019098	chr8	-	87645062	87645094	human	TCGAACTTTAATTACCATTGGTGGCCTTCCAGA
3176716	heart	NM_001145197	chr9	+	84603693	84603717	human	CTCAGTGCTCAGTTGCTTCAGGCAG
3181603	heart	NM_024642	chr9	+	101570267	101570331	human	AGAGCGTGCGGCTGCACCAGATTAACATCTACCTCAGCGACCGCATCTCACTGCACCGCCGCCTG
3185693	heart	NM_130795	chr9	+	116263764	116263788	human	GCTCATGCCAGGCTGACGGGTCCAG
3203542	heart	NM_001170	chr9	-	33386990	33387043	human	TGGGAGCTACCTTGGTGTCAACTTGGGTTTTGGCTTCGGAGTCACCATGGGAGT
3222599	heart	NM_198188	chr9	-	119449350	119449382	human	ACGCCCATGGGCGAAAGGGACCTGCTCAAGTTC
3250887	heart	NM_003901	chr10	+	72630825	72630861	human	CAGGAACACTGCCATGCTCGTCTGTTCTACCCCACAG
3256002	heart	NM_001080114	chr10	+	88446853	88447007	human	CAGTGCCCTGAAGGACTCGGCCCTGTCCACCCACAAGCCCATCGAGGTGAAGGGGCTGGGCGGCAAGGCCACCATCATCCATGCGCAGTACAACACGCCCATCAGCATGTATTCCCAGGATGCCATCATGGATGCCATCGCTGGGCAGGCCCAAG
3256021	heart	NM_001080115	chr10	+	88459189	88459456	human	ACACAGATCTGGCATGTGAGCCCCACGGTGATGCTTGACAATGTATAACTCTGCTGGGGGCACCTCTGATGGCCAACCGCAGCATTTCTGTCCTCTGCCCACCCCAGAGCTGATGCTGGGGCCCAGCCCCCTGCAGCTCTGTACCCACCAAACCTCCCCAGGGCAACCCTCGCCACCCCCCAAATAGCCCGTAGCCCAATCCCCTGCCCTCTGCACAGGGCCTTAGCTGTAGACCAGAGAGGGCAGGAGGGGTTTGCTGGCATAACAC
3307613	heart	NM_006175	chr10	-	115380391	115380466	human	ACCAATACAGGGCAGATGTGAAGTGGATGAAAGGCATGGGCTGGGTCGCCACCGGGTCATTAAATGTGGAGCAGGC
3323183	heart	NM_182964	chr11	+	20065633	20065783	human	GTTCCAAGTGGAGGCGGAATCCTTCTGATGTGTCTGACGAGTCCGACAAAAGCACGTCGGGCAAGAAGAATCCTGTCATCTCCCAGACAGGCTCATGGCGGCGAGGCATGACAGCTCAGGTGGGCATCACCATGCCAAGGACGAAGCCTTC
3338344	heart	NM_018043	chr11	+	69957830	69957864	human	GCCAATGGTGTGTACGCGGCTGCATACCCACTGCA
3343066	heart	NM_173556	chr11	+	85584262	85584287	human	TAAAGGAAGATGCCGTGGAGCAATTC
3353421	heart	NM_019604	chr11	+	122709274	122709298	human	GCTTGCTGGCATGGTTCCCCTTGCA
3372149	heart	NM_000256	chr11	-	47360084	47360196	human	AGACCACCAAGGACCGCAGCATCTTCACGGTCGAGGGGGCAGAGAAGGAAGATGAGGGCGTCTACACGGTCACAGTGAAGAACCCTGTGGGCGAGGACCAGGTCAACCTCACA
3372150	heart	NM_000256	chr11	-	47360884	47360912	human	ACACAGGTGACAGCGATGAGTGGGTGTTT
3372161	heart	NM_000256	chr11	-	47368994	47369027	human	TAGCCATGAGGACACTGGGATTCTGGACTTCAGC
3375235	heart	NM_152718	chr11	-	61049336	61049380	human	ACGAGTGTCGGAGGCCATTGGAGAGGCGAGTCTGTCACCATTCCT
3405225	heart	NM_030766	chr12	+	12247495	12247520	human	TCCACAGGATGGTTTGATGGCCTGCA
3422388	heart	NM_173353	chr12	+	72332768	72332794	human	TGCAGCCAGCAATGATGATGTTTTCCA
3429469	heart	NM_001093771	chr12	+	104651818	104651857	human	CTGTGTGTTCCTTATTTTGTGCTTGAACTTGATCAAACAG
3431485	heart	NM_170665	chr12	+	110719596	110719699	human	TGGAGAACGCGCACACCAAGACGGTGGAGGAGGTGCTGGGCCACTTCGGCGTCAACGAGAGTACGGGGCTGAGCCTGGAACAGGTCAAGAAGCTTAAGGAGAGA
3435591	heart	NM_003959	chr12	+	123342919	123342978	human	GAGGCCTTGGATGCCGTGAGCACCCTGGAGGAGGGCCACGCCCAGTACCTGACCTCCTTG
3514366	heart	NR_003923	chr13	-	51581126	51581249	human	ATTGAGAGGGGTGAAATTGAAGTGAAAGGTAAAGGGAGAATGACCACATACTTTTTGATCCAGAACTTGAATGCCACAGAGGATGAGATCATGGGGAGATCTAAAACCCCAGTTGATCACAAGG
3526535	heart	NM_138430	chr13	-	114098740	114098827	human	CGGCCAGACCCAGCTACCATTGAAGGCTGTGCTCAGCTAAAGCCCAATAACTACCTTCTCGCCTGGCACACACCGTTCAATGAAAAAG
3526536	heart	NM_138430	chr13	-	114098873	114098903	human	CTACTGGTGCCTGGATGATCTGTACCGGGAG
3539939	heart	NM_182913	chr14	+	64682009	64682067	human	GAAATCCCTGAAAATCCTGAGGCATATCTTAAAATGACCACAAAAACTTTGAAAGCGTC
3557447	heart	NM_002471	chr14	-	23857400	23857475	human	GGAGAAGACCAAGCACCGGCTACAGAATGAGATAGAGGACTTGATGGTGGACGTAGAGCGCTCCAATGCTGCTGCT
3557455	heart	NM_002471	chr14	-	23859360	23859526	human	GCCACGTCCGTGCAGATCGAGATGAACAAGAAGCGCGAGGCCGAGTTCCAGAAGATGCGGCGGGACCTGGAGGAGGCCACGCTGCAGCACGAGGCCACTGCCGCGGCCCTGCGCAAGAAGCACGCCGACAGCGTGGCCGAGCTGGGCGAGCAGATCGACAACCTGCA
3557477	heart	NM_002471	chr14	-	23873508	23873537	human	AAGACTGTCCGGAACGACAACTCCTCCCGC
3557480	heart	NM_002471	chr14	-	23874439	23874555	human	CCCTACAAGTGGCTGCCGGTGTACAATGCCGAGGTGGTGGCCGCCTACCGGGGCAAGAAGAGGAGTGAGGCCCCGCCCCACATCTTCTCCATCTCCGACAACGCCTATCAGTACATG
3557525	heart	NM_002471	chr14	-	23889148	23889314	human	GCCACGTCCGTGCAGATCGAGATGAACAAGAAGCGCGAGGCCGAGTTCCAGAAGATGCGGCGGGACCTGGAGGAGGCCACGCTGCAGCACGAGGCCACTGCCGCGGCCCTGCGCAAGAAGCACGCCGACAGCGTGGCCGAGCTGGGCGAGCAGATCGACAACCTGCA
3557536	heart	NM_000257	chr14	-	23894510	23894582	human	GACGAGAGGCTGAGCCGCATCATCACGCGTATCCAGGCCCAGTCCCGAGGTGTGCTCGCCAGAATGGAGTACA
3557545	heart	NM_000257	chr14	-	23896811	23897017	human	CCACCTGGGCAAATCCGCCAACTTCCAGAAGCCACGCAATATCAAGGGGAAGCCTGAAGCCCACTTCTCCCTGATCCACTATGCCGGCATCGTGGACTACAACATCATTGGCTGGCTGCAGAAGAACAAGGATCCTCTCAATGAGACTGTCGTGGGCTTGTATCAGAAGTCTTCCCTCAAGCTGCTCAGCACCCTGTTTGCCAACTA
3557551	heart	NM_000257	chr14	-	23899045	23899122	human	AACGCTTTTGATGTGCTGGGCTTCACTTCAGAGGAGAAAAACTCCATGTATAAGCTGACAGGCGCCATCATGCACTTT
3557560	heart	NM_000257	chr14	-	23901855	23901986	human	TGTGTCACCGTCAACCCTTACAAGTGGCTGCCGGTGTACACTCCTGAGGTGGTGGCTGCCTACCGGGGCAAGAAGAGGAGCGAGGCCCCGCCCCACATCTTCTCCATCTCCGACAACGCCTATCAGTACATG
3557563	heart	NM_000257	chr14	-	23902742	23902902	human	CCCTACCTGCGCAAGTCAGAGAAGGAGCGGCTAGAAGCGCAGACCAGGCCTTTTGACCTCAAGAAGGATGTCTTCGTGCCTGATGACAAACAGGAGTTTGTCAAGGCCAAGATCGTGTCTCGAGAGGGTGGCAAAGTCACTGCCGAGACCGAGTATGGCAA
3563914	heart	AF390028	chr14	-	50864306	50864354	human	GACAAGTACCCGCATTGATGCTGGCACTGGGAACGGGACGGATGATAAA
3595452	heart	NM_001018090	chr15	+	57910236	57910361	human	TGACCTGAGCAATGGAGAACCTACCAGGAAACTTCCTCAGGGTGTTGTTTATGGTGTGGTGCGAAGATCAGATCAAAATCAGCAGAAAGAAATGGTGGTGTATGGGTGGTCCACCAGTCAGCTGAA
3607785	heart	NM_020212	chr15	+	90260142	90260167	human	AACTCCCTTGGTCCCATTTCTGCAGA
3617793	heart	NM_014691	chr15	-	35202480	35202514	human	GCAATCTGAATATGGCGGTGTAGTGTTTGGTGGTT
3659860	heart	NM_153261	chr16	+	50059227	50059251	human	ATGAACTCGCTGGAGCAGGCGGAAG
3666010	heart	NM_017803	chr16	+	68088478	68088514	human	GGACTTCAGACGCAGAGCGAGCCCTTGCTGTGGCCAG
3673725	heart	NM_016209	chr16	+	88923559	88923590	human	ATGGCGGTGTGCATCGCGGTGATTGCCAAGGA
3677975	heart	NM_001098814	chr16	-	4247814	4247903	human	CTCCAAGCCCATGGTACTGTTCCTGGGACCGTGGAGTGTTGGTAAATCTACCATGATAAACTACCTCCTTGGGCTGGAAAATACTCGCTA
3677978	heart	NM_001098814	chr16	-	4253175	4253252	human	GCGGCTTCGGAAGATCTACCACTCATCCATCAAGCCTCTGGAGCAGTCCTACAAGTACAATGAGCTCCGGCAGCATGA
3689999	heart	NM_182493	chr16	-	46762943	46763028	human	GATCAACATCATGAACCAGCTCAGCCACGTGAACCTGATCCAGCTCTATGACGCCTTCGAGAGCAAGCACAGCTGCACCCTTGTCA
3690003	heart	NM_182493	chr16	-	46766157	46766186	human	GCTCCGGTGAGAGCTGAAGCAGTAAGGAGG
3705933	heart	NM_001163809	chr17	+	1638908	1638998	human	CCCTGACTGCGGTGGCTGTCATGCCCGCCCCCCACACCAGCATCACCATGGCCAGCTCTGACTCTACCCTGCGCTTTGTGGACTGCAGGAA
3713662	heart	NM_152351	chr17	+	18918391	18918500	human	CTGGCGGCGCTCATGTCGTCGCTGACCTCCATCTTCAACAGCAGCAGCACCCTCTTCACTATGGACATCTGGAGGCGGCTGCGTCCCCGCTCCGGCGAGCGGGAGCTCCT
3718529	heart	NM_173167	chr17	+	33496858	33496933	human	ACTCTGTAAGCTCGGCTCTGCAGGTGGCACAGACTACGGTCTCAGGCAGTTTGCGGAAGGGTCGACAGAAAAACTG
3720384	heart	NM_003673	chr17	+	37821628	37821676	human	CTGAGCTGCGAGGTGTCGGAGGAGAACTGTGAGCGCCGGGAGGCCTTCT
3720385	heart	NM_003673	chr17	+	37821987	37822350	human	GGACACCCAGAGACATGAGACCTACCACCAGCAGGGGCAGTGCCAGGTGCTGGTGCAGCGCTCGCCCTGGCTGATGATGCGGATGGGCATCCTCGGCCGTGGGCTGCAGGAGTACCAGCTGCCCTACCAGCGGGTACTGCCGCTGCCCATCTTCACCCCTGCCAAGATGGGCGCCACCAAGGAGGAGCGTGAGGACACCCCCATCCAGCTTCAGGAGCTGCTGGCGCTGGAGACAGCCCTGGGTGGCCAGTGTGTGGACCGCCAGGAGGTGGCTGAGATCACAAAGCAGCTGCCCCCTGTGGTGCCTGTCAGCAAGCCCGGTGCACTTCGTCGCTCCCTGTCCCGCTCCATGTCCCAGGAAGCA
3722834	heart	NM_177441	chr17	+	42266356	42266388	human	GCTCTGCTGATGCTGTCCCCCTTTGTTCCTGCA
3735726	heart	NM_144677	chr17	+	74944894	74944920	human	GTGGCCTTGTGCCAGGGCTGTCTGTGA
3756985	heart	NM_006771	chr17	-	39594823	39594853	human	CTGCAGGACATGTCCTGCTCCGAGGAGCTGC
3759023	heart	NM_000342	chr17	-	42327070	42327097	human	CAGAGAGAGGCGTCCTGGTGAGGACAAG
3760940	heart	NM_145798	chr17	-	45897699	45897729	human	CCCCGTCAGGAGCAGGTGACATCCTTCCCCT
3766562	heart	NM_000334	chr17	-	62022367	62022396	human	ATCATGTATGCAGCCGTGGACTCCCGGGAG
3771177	heart	NM_001080542	chr17	-	73913888	73913923	human	GAGCGGCTGGGCCAGCAGCAGCGGGACATGGAGGAG
3775050	heart	AF269290	chr17	-	80402478	80402507	human	GTGGGCGGGGATGGCTCGGCCACTGACCGT
3777312	heart	NM_001010000	chr18	+	6870648	6870679	human	TCTTATTCAGAAATGGTTACGGAGGCTCTAAA
3791517	heart	NM_194449	chr18	+	60506106	60506139	human	CACAGAATACTTAAGGTGGCTGCGACAAGTCTCC
3815088	heart	NM_020637	chr19	+	643410	643488	human	CGACTCTACACCGTGGACTGCAGGTTCCGGGAGCGCATCGAAGAGAACGGCCACAACACCTACGCCTCACAGCGCTGGC
3817225	heart	NM_170678	chr19	+	3933670	3933695	human	ATGAAGCTCATCGTGGGCATCGGAGG
3817226	heart	NM_170678	chr19	+	3936576	3936663	human	GACCAACGGCGGCAAGACCACGCTGACCAACAGCCTGCTCAGAGCCCTGCCCAACTGCTGCGTGATCCATCAGGATGACTTCTTCAAG
3822103	heart	NM_152654	chr19	+	13080482	13080536	human	TTGGCCAGCTATCCACTCTTCTGTGCCTGCTTAGCGGGGCCCTGCCTACAGGCTC
3831515	heart	AK298556	chr19	+	37178560	37178588	human	CGCGGAGAAGGCGGGTGACGGTGTGACCC
3841631	heart	NM_006847	chr19	+	55175666	55175690	human	CTGCCGAGTCCTCTTGTGACCTCAG
3841884	heart	NM_004829	chr19	+	55417663	55417690	human	GTCTGAGTCAGAGGATCAGCGCCCAGCA
3846387	heart	NM_004886	chr19	-	3760272	3760299	human	CTGCCTGAAGATGCCGGCCTAAGCCTGG
3855897	heart	NM_016573	chr19	-	19751124	19751152	human	AGCACCATGAAGATCGCTGAAGCTGGCAA
3867723	heart	NM_002152	chr19	-	49657512	49657680	human	GGCACCAAGGCCACGGGATTGAAGAGGATGAAGATGTCTCAGATGGACACCATCATCGCGACCCCAGCCACAGGCACCGAAGCCATGAAGAAGATGACAATGATGATGATGATGTCTCCACTGAGTATGGACACCAGGCCCACAGGCACCAAGACCACAGAAAGGAAGA
3867724	heart	NM_002152	chr19	-	49657795	49657880	human	CTCCACTGAGTATGGACACCAGGCCCACAGGCACCGAGGCCATGGGAGTGAAGAGGATGAGGATGTCTCAGATGGACACCATCATC
3869086	heart	NM_053003	chr19	-	52001383	52001407	human	CAGTCCTCGAACCTTGGGGTGCTGG
3869090	heart	NM_053003	chr19	-	52002795	52002823	human	CCACTATCACTCGCTCCTCGATGCTCAGC
3870485	heart	NM_206818	chr19	-	54600157	54600183	human	CCAGCCCAGCGATGTCCTGGAGCTGCT
3871202	heart	NM_002842	chr19	-	55698922	55698950	human	AGCCAGTCTCAGATGGTGGCTTCGGCTTC
3878706	heart	NM_020689	chr20	+	19665892	19665917	human	TGGCTGAGGCTGGCAACGAAACAGAG
3893958	heart	NM_182647	chr20	+	62724089	62724130	human	CCCGCGCCGTTCTGGGAGGTTATCTACGGCAGCCACCTTCAG
3966081	heart	NR_027928	chr22	-	51014630	51014764	human	TACCTAGAGTCTGTGCGCCCCTTGTTGGATGATGAGGAATATTACCGCATGGAGTTGCTGGCCAAAGAATTCCAGGACAAGACTGCCCCCAGGCTGCAGAAATACCTGGTGCTCAAGTCATGGTGGGCAAGTAAC
3969096	heart	NM_016562	chrX	+	12903756	12903784	human	AAAGAACCATGTGATCGTGGACTGCACAG
3984127	heart	NM_013347	chrX	+	96139312	96139341	human	GAGTAAGAGTGGGTTTGGGAGCTATGGCAG
3995120	heart	NM_005140	chrX	+	150912912	150912939	human	ATGACTACCTGTCTGATGGGATGAACAG
4026107	heart	NM_000808	chrX	-	151532914	151532938	human	AGAACCCGGGGACTTTGTGAAGCAG
4043951	heart	NM_005540	chr1	-	38332137	38332176	human	GAACATATCAGGGACTGCTTGGATACTGGAATGATTGATA
4046505	heart	NM_152783	chr2	+	242680462	242680498	human	CTGCTGAGGCCACGGACGTCGGAGGAGGTGTCCCACA
2464130	heart	---	chr1	-	243788571	243788600	human	TTAGCTTGGCTTGGTGGCATGCGTCTGTAA
2901797	heart	---	chr6	+	30555213	30555242	human	GAGTTTGAGACCAACATGAAGAAACCCCAT
3470260	heart	---	chr12	-	108918926	108918956	human	CCTGTGACCAGCAGCATACGGGCTTTGGGGT
3740612	heart	---	chr17	-	1579399	1579465	human	GTGACAGCAGGGAATGGCGTCATCCTCAGAGTCCAAAGAAAGAAGGTGTAGCCCCAGTCTTTCCTGG
3743542	heart	---	chr17	-	7153436	7153461	human	GGTAGTGGTGGTTGATTTAACTGATT
3959676	heart	---	chr22	-	36911075	36911101	human	AAACTTGCAATGGTGGCAGAAAGCAAA
2323369	kidney	NM_002584	chr1	+	18962808	18962832	human	GAGGACGACGGCGAAAAGAAGGCCA
2347648	kidney	NM_001114106	chr1	+	95307556	95307669	human	TTGTCTGCGGTGTTTTATGGTGGCTGTATTATGACTATACCAACGACCTCAGCATAGAATTGGACACAGAAAGGGAAAATATGAAGTGCGTGCTGGGGTTTGCTATCGTATCCA
2479704	kidney	NM_000341	chr2	+	44502924	44503056	human	ATACCTCGGGAGATCCTCTTCTGGCTCACAGTGGCTTCTGTGCTGGTGCTCATCGCGGCCACCATAGCCATCATTGCCCTCTCTCCAAAGTGCCTAGACTGGTGGCAGGAGGGGCCCATGTACCAGATCTACC
2547164	kidney	NM_000379	chr2	-	31599956	31599982	human	GCTATGGTGGAATGGCCAACAGAACCA
2735055	kidney	NM_001040058	chr4	+	88896838	88896941	human	TAAATTCTGGGAGGGCTTGGTTGTCAGCAGCAGCAGGAGGAGGCAGAGCACAGCATCGTCGGGACCAGACTCGTCTCAGGCCAGTTGCAGCCTTCTCAGCCAAA
3005686	kidney	NM_153033	chr7	+	66093990	66094014	human	GAGTGCCCGGGGCCGCCGCCTCCGC
3260800	kidney	NM_003987	chr10	+	102587765	102588059	human	TGTGACACACAATCAGCGCGGACCGCAGCGCGGCCCAGCCCCGGGCACCCGCCTCGGACGCTCGGGCGCCAGGAGGCTTCGCTGGAGGGGCTGGGCCAAGGAGATTAAGAAGAAAACGACTTTCTGCAGGAGGAAGAGCCCGCTGCCGAATCCCTGGGAAAAATTCTTTTCCCCCAGTGCCAGCCGGACTGCCCTCGCCTTCCGGGTGTGCCCTGTCCCAGAAGATGGAATGGGGGTGTGGGGGTCCGGCTCTAGGAACGGGCTTTGGGGGCGTCAGGTCTTTCCAAGGTTGGGA
3352678	kidney	NM_014619	chr11	+	120744793	120744827	human	TTTGATGCTGTCTATGCTGTGGTGACTGCGGTGCA
3365514	kidney	NM_001040697	chr11	-	18610160	18610201	human	ATGGAGTTCGACTGCGAGGGCCTGAGACGGCTGCTTGGCAAG
3401922	kidney	NM_017417	chr12	+	4829891	4829926	human	TCTGGCCATTGCTGTCAATCTCCTTCTGGTATTTTC
3418516	kidney	NM_138396	chr12	+	58149271	58149295	human	GCCCCCCTTGCACGCTGCCCCCCGC
3441904	kidney	NM_001038	chr12	-	6471252	6471392	human	TCGGACTGCTTCTACCAGACATACTCATCAGGGGTGGATGCGGTGAGGGAGTGGTACCGCTTCCACTACATCAACATCCTGTCGAGGCTGCCAGAGACTCTGCCATCCCTGGAGGAGGACACGCTGGGCAACTTCATCTTC
3456238	kidney	ENST00000444144	chr12	-	53880941	53880967	human	AGCCGCCCCCTGAGCCTTTTGCCAACA
3558309	kidney	NM_020195	chr14	-	24911976	24912006	human	CTTTACGCAGGCGCGTTAGGTCCTAGTCGCT
3572813	kidney	NM_015305	chr14	-	77279143	77279170	human	ATGATCGCGTCGTGCTTGTGTTACCTGC
3593112	kidney	NM_000338	chr15	+	48551400	48551484	human	CCAGTGCATTGTCTTAACAGGGGGACCCATGACAAGACCTGCTCTCCTGGACATAACTCACGCCTTTACCAAGAACAGTGGCCTT
3662791	kidney	NM_153837	chr16	+	57601403	57601489	human	CCTGCAGAGTTGCTGGCACCTCTTACGTACATCTCCCTCGTGGGCTGCAGCATCTCCATCGTGGCCTCGCTGATCACAGTCCTGCTG
3671787	kidney	NM_014861	chr16	+	84494268	84494397	human	TAGAGCCCGTTGACAAAGACGCCTTCAGGCAGCCACCACGGAGTGTGCGGGACACCATCCTCAGCAGAGCCCTCATCCTGAAGATCCTCATGTCCGCGGCCATCATCATCAGCGGGACCCTCTTTATCTT
3675378	kidney	NM_022493	chr16	-	782301	782373	human	GAGAAGTTTTCAGGTTGCTGGAGGAAGAGGGCGTCTCCCTCCCCGACCTGGAACCAGCCCCTCTGGACAGCCT
3678575	kidney	NM_201400	chr16	-	5143507	5143538	human	CACCCGCCGTCCGTCAAATATGCCCGGTGCTT
3683560	kidney	NM_003361	chr16	-	20355370	20355492	human	GAATGAAACCCATGCCACTTACAGCAACACCCTCTACCTGGCAGATGAGATCATCATCCGTGACCTCAACATCAAAATCAACTTTGCATGCTCCTACCCCCTGGACATGAAAGTCAGCCTGAA
3695321	kidney	NM_004062	chr16	-	66944171	66944288	human	ACCATGGCTTGATCGTGAGTGGACCCAGCAAGGACCCCGATCTGGCCAGTGGGCACGGTCCCTACAGCTTCACCCTTGGTCCCAACCCCACGGTGCAACGGGATTGGCGCCTCCAGAC
3696537	kidney	NM_022341	chr16	-	69364354	69364378	human	CACGGCCGCCCCGGACGGCGTCGAG
3749056	kidney	NM_014683	chr17	-	19752683	19752715	human	TGCAATGGTGGAGACCTCGCAGATTATTTGCAA
3756752	kidney	NM_031854	chr17	-	39279769	39279793	human	GTGCTGTGCCTCCTCTTGCTGCTAA
3771817	kidney	NM_003016	chr17	-	74733210	74733234	human	CGGCCGCCCCCCTCCCGATGTGGAG
3796404	kidney	NM_014646	chr18	-	3011743	3011841	human	TCAGTTGTTGGAGGGCAGTCATCCTCAGGCCGTACCCAGCCAGAGAAGAAAAAGAACAGTGTGAAGCCACGTGTGATAGCCGTCCAACATCGGCTCTTC
3893366	kidney	NM_020882	chr20	+	61945176	61945243	human	CGCTTGGCCGCGTGCTCCATTACTGGCTCACCTACGCCCCCGCCTCTGGCTTGGGACCCGAGAAATCC
3920875	kidney	NM_170736	chr21	+	39671800	39672137	human	TCTTGATTCAGTGCCAGCTCTCTGGCAAGCTCCTGCAGACCCACGTCACCAAGGAGGGGGAGCGGATTCTCCTCAACCAAGCCACTGTCAAATTCCACGTGGACTCCTCCTCTGAGAGCCCCTTCCTCATTCTGCCCATGACATTCTACCATGTGCTGGATGAGACGAGCCCCCTGAGAGACCTCACACCCCAAAACCTAAAGGAGAAGGAGTTTGAGCTTGTGGTCCTCCTCAATGCCACTGTGGAATCCACCAGCGCTGTCTGCCAGAGCCGAACATCTTATATCCCAGAGGAAATCTACTGGGGTTTTGAGTTTGTGCCTGTGGTATCTCTCTCC
3942030	kidney	NM_021076	chr22	+	29884851	29884878	human	GGTGAAGAGTGTCGGATTGGCTTTGGCC
3995689	kidney	NM_021949	chrX	+	152815061	152815087	human	GTATGACCGTGGTCCAGTCCTACCTAG
4053506	kidney	NM_032129	chr1	+	906260	906293	human	CCCACTGCCCGCACCCCTCCTGGTGCTCTGCCCC
2320073	liver	NM_007375	chr1	+	11084255	11084385	human	GGATTCATCACCTGTCATGCATTGACACCTGATACCCAGACTTAATTGGTATTTGTTCTTGCATTGGCCAAAGTGAAAATTTTTTTTTTTCTTTTGAAATCTAGTTTTGAATAAGTCTGGGTGACCGCACC
2320075	liver	NM_007375	chr1	+	11084455	11084606	human	ATGGCCTGTGTAAATCTCCATTGGGAAGTCATGCCTTCTAAAAAGATTCTTATTTGGGGGAGTGGGCAAAATGTTGATTATTTTCTAATGCTTTGTAGCAAAGCATATCAATTGAAAAGGGAATATCAGCACCTTCCTAGTTTGGGATTTGA
2320076	liver	NM_007375	chr1	+	11084666	11085160	human	GAAATCCATTAAGAGGCCTGATAGCTTTAAGAATTAGGGTGGGTTGTCTGTCTGGAAGTGTTAAGTGGAATGGGCTTTGTCCTCCAGGAGGTGGGGGAATGTGGTAACATTGAATACAGTTGAATAAAATCGCTTACAAAACTCACACTCTCACAATGCATTGTTAAGTATGTAAAAGCAATAACATTGATTCTCTGTTGTACTTTTTTGTAACTAATTCTGTGAGAGTTGAGCTCATTTTCTAGTTGGAAGAATGTGATATTTGTTGTGTTGGTAGTTTACCTAATGCCCTTACCTAATTAGATTATGATAAATAGGTTTGTCATTTTGCAAGTTACATAAACATTTATCAATGAAGTCATCCTTTAGACTTGTAATCGCCACATTGTTTCATTATTC…
2320710	liver	NM_001243	chr1	+	12186240	12186275	human	AGCTCCACCTGTGCTACCCGGTCCAGACCTCCCAGC
2331824	liver	NM_005857	chr1	+	40723950	40724066	human	ATGTGGGCATCGCTGGACGCTTTGTGGGAGATGCCGGCCGAGAAGCGTATCTTCGGGGCCGTGCTGCTCTTTTCCTGGACAGTGTATCTTTGGGAGACCTTCCTAGCACAGCGGCAG
2336655	liver	AY358294	chr1	+	53529203	53529231	human	GCTGATCTGCAGGCGCACAGCATTCCGAG
2337807	liver	NM_000562	chr1	+	57372340	57372438	human	GTATTACCAGCAGAGATATCACGACATGTTTTGGAGGCTCCTTGGGCATTCAATATGAAGACAAAATAAATGTTGGTGGAGGTTTATCAGGAGACCATT
2339799	liver	NM_002633	chr1	+	64095096	64095130	human	ATCGGTCGCTTGGTTATCGGACAGAATGGAATCCT
2339800	liver	NM_002633	chr1	+	64095172	64095213	human	CCATTGGTGGGATCATTCTGACAGCCAGTCACAACCCAGGGG
2341670	liver	NM_001902	chr1	+	70877197	70877255	human	CTCCAGGGCTGTAGTGCCCCCCATCTCACTGTCCACCACGTTCAAGCAAGGGGCGCCTG
2348062	liver	NM_021190	chr1	+	97189120	97189150	human	AATCGTCACTGAGGTTGCAGTTGGCGTGAAG
2362655	liver	NM_001639	chr1	+	159557941	159558165	human	GTAAACTTGATCACACCGCTGGAGAAGCCTCTACAGAACTTTACCTTGTGTTTTCGAGCCTATAGTGATCTCTCTCGTGCCTACAGCCTCTTCTCCTACAATACCCAAGGCAGGGATAATGAGCTACTAGTTTATAAAGAAAGAGTTGGAGAGTATAGTCTATACATTGGAAGACACAAAGTTACATCCAAAGTTATCGAAAAGTTCCCGGCTCCAGTGCACATC
2362656	liver	NM_001639	chr1	+	159558204	159558330	human	TTGGATCAATGGGACACCTTTGGTGAAAAAGGGTCTGCGACAGGGTTACTTTGTAGAAGCTCAGCCCAAGATTGTCCTGGGGCAGGAACAGGATTCCTATGGGGGCAAGTTTGATAGGAGCCAGTCC
2371594	liver	NM_030806	chr1	+	184588753	184589219	human	ATCTTTGCAAAGGTCGGTTCTATTCAGCGAACAGCACTATAGCAAAAGAAGATCGTTCCATATTGTACGCCCCATTAAATTACAGTGTTTCTTAATGAACTTGCAAAGGAATATTGCTAAAAACAAACAAAAAAAACTGTTATCGAACTTTCTTTGTTGCTGCTAGTTAAAACTTGTTGCAACTTTTCACTTCTCTTGTGTCCAGGTATGCAGCAAAATTCTGCAATTTCACCTTAAAGATACTGTTGGTTTTACAGATGCTCTCCAACCTATTTTCTATAAGATGAGGTAGTGGTGAACTCAGATAACAAACTTCTCTTCTAAACTGGTTCTGCTTCTAAGACAAGCATCTCCTGCCCTCTCTCCTTCCTCCCCATCTCTCGCACGCAGTCTAGAGAT…
2371595	liver	NM_030806	chr1	+	184589517	184590672	human	AGTTGAGCCCTCCTTTGCATTGACACTGATAATTAGCCTATAGGGCTCCCTACCCTTCCATTAAGAATCTACCAAGCATTAGCAAGGCTGAAAGTGGTCTAAGAGGTGAGGGGACATCCTATGACTTTTTAGGAAGGCCTGAAACCACCTTGTTACCTTTCATTTTGTTAGCAAATAAACCATCCTATTTTGTAACTCTCCCCCTTCAAAATGCTACATGAGCCTTGCCACTTCCTTTTTCTCTTACTTCCAGCACACTAGACATAGCAAAAGTGTTTGCCTACTCAAAAACATAATACTTTTATGCTGATGATGGTATTTGGAGATGTGAAAGCCAAAAGCCCCTGGCAGTGGTGGGGAATGTTGACTGAGTGTTCAGCAGAGTTTATTTTTCCATAC…
2371596	liver	NM_030806	chr1	+	184591075	184592439	human	TGGGTCCGCACGAAATGCTTGATTATGTCAGCAACACCCAACACTGTCTGTTTTCCATTTGTTGGTTTTAATCATAAAATTGTCAAGTGATTCGTGTTTGTACTTTATTTTTTTGTGCCTTCTGAAAGGATCTAAAACAAAAATATTTTGCCTTTTTTTCCCCACGTGTATCTGAACATTAAGCAGATTGGCTCAGACACAATGAAAAGGATAATCCAATGTACGTGCTGGTGCACTCTGCTAGTTGTTATCTCTGTAGGGCTCAGGAAGCTGGAAGGAGGAAGGGAGGGTAAGTGGCCTGGTGAGTGGAGGTAGAAAAATGATGAGAAATGAACTGAGAGCATTAAGCAGAGAGGGTTGATAGGCTGGCCGTGTCCGGGGTGAAATTGGAAATCCAGC…
2372109	liver	NM_005807	chr1	+	186270724	186270828	human	AGCTTTCCTGTAAAGGCCGCTGCTTTGAGTCCTTCGAGAGAGGGAGGGAGTGTGACTGCGACGCCCAATGTAAGAAGTATGACAAGTGCTGTCCCGATTATGAGA
2372120	liver	NM_005807	chr1	+	186278155	186278251	human	GGAGAAACACCTCATATGCTTCTCAGGCCCCATGTGTTCATGCCTGAAGTTACTCCCGACATGGATTACTTACCGAGAGTACCCAATCAAGGCATTA
2373373	liver	NM_000186	chr1	+	196694292	196694424	human	CCTGATCGCAAGAAAGACCAGTATAAAGTTGGAGAGGTGTTGAAATTCTCCTGCAAACCAGGATTTACAATAGTTGGACCTAATTCCGTTCAGTGCTACCACTTTGGATTGTCTCCTGACCTCCCAATATGTA
2373414	liver	NM_021023	chr1	+	196757492	196757528	human	TTGCAAAATGGATGGTCAGCACAACCAATTTGCATTA
2373433	liver	NM_002113	chr1	+	196797202	196797226	human	ACTTCCTGTGTGAATCCGCCCACAG
2373502	liver	NM_005666	chr1	+	196927074	196927195	human	TCATTCCTGTTGTCAGTATATGCTCCAGGTTCATCAGTTGAGTACCAGTGCCAGAACTTGTATCAACTTGAGGGTAACAATCAAATAACATGTAGAAACGGACAATGGTCAGAACCACCAAA
2373525	liver	NM_030787	chr1	+	196973852	196973970	human	ATTATCAGTATATCCTCCAGGGTCAACAGTGACGTACCGTTGCCAGTCCTTCTATAAACTCCAGGGCTCTGTAACTGTAACATGCAGAAATAAACAGTGGTCAGAACCACCAAGATGCC
2376900	liver	NM_003582	chr1	+	206810995	206811022	human	GTTGGGGGATGGTGTCTATGACACCTTC
2377174	liver	NM_000715	chr1	+	207288761	207288833	human	ACAAACGATGCAGACACCCAGGAGAGTTACGTAATGGGCAAGTAGAGATTAAGACAGATTTATCTTTTGGATC
2377175	liver	NM_000715	chr1	+	207297277	207297311	human	ATTGGCTCAACCACTAGTCGTTGTGAAGTCCAAGA
2377176	liver	NM_000715	chr1	+	207297569	207297669	human	TGAAGAAAATTTCTACGCATACGGCTTTTCTGTCACCTACAGCTGTGACCCCCGCTTCTCACTCTTGGGCCATGCCTCCATTTCTTGCACTGTGGAGAATG
2377177	liver	NM_000715	chr1	+	207300061	207300222	human	TCACCTGTCGCAAGCCAGATGTTTCACATGGGGAAATGGTCTCTGGATTTGGACCCATCTATAATTACAAAGACACTATTGTGTTTAAGTGCCAAAAAGGTTTTGTTCTCAGAGGCAGCAGTGTAATTCATTGTGATGCTGATAGCAAATGGAATCCTTCTC
2382974	liver	NM_000120	chr1	+	226013104	226013222	human	CAAGGAGTAATCAGAGGGTGAGAACGTGGAGCCTGGTGGACAGGTGAAAGCACTGGGATCTTTCTGCCCAGAAAGGGGAAAGTTGCACATTTATATCCTAGAGGGAAGCGACAGCAGTG
2393727	liver	NM_020710	chr1	-	3703700	3703748	human	GGCTGCCAGACCAGATCCATCCTGGAGTACCTGCGCGTCGGAGGCCGTG
2399746	liver	NM_012067	chr1	-	19609225	19609257	human	GTTACTCACGAATGTCCCAACTACTTCCGCTAG
2400266	liver	NM_020816	chr1	-	21012539	21012573	human	AAGCCGAGGCGGCTGATGACTTCCCGCCCAGGCCT
2402888	liver	NM_021969	chr1	-	27239970	27240328	human	CCCGTAGCCGCTGCCTATGTAGGCAGCACCGGCCCGTCCAGCTATGTGCACCTCATCGCACCTGCCGGGAGGCCTTGGATGTTCTGGCCAAGACAGTGGCCTTCCTCAGGAACCTGCCATCCTTCTGGCAGCTGCCTCCCCAGGACCAGCGGCGGCTGCTGCAGGGTTGCTGGGGCCCCCTCTTCCTGCTTGGGTTGGCCCAAGATGCTGTGACCTTTGAGGTGGCTGAGGCCCCGGTGCCCAGCATACTCAAGAAGATTCTGCTGGAGGAGCCCAGCAGCAGTGGAGGCAGTGGCCAACTGCCAGACAGACCCCAGCCCTCCCTGGCTGCGGTGCAGTGGCTTCAATGCTGTCTGGAG
2413856	liver	NM_176782	chr1	-	55085566	55085596	human	TGGAGGTCACCTGGTACCACGCAGCCAACAG
2414540	liver	NM_000066	chr1	-	57425749	57425788	human	CAGATGCGGAGTGTGGATGTTACCCTGATGCCCATTGATT
2414541	liver	NM_000066	chr1	-	57425795	57425842	human	AGGCCACATTCCTTTGGGTCAAATGCAGTCAACAAGAGCTTTGCTAAG
2434736	liver	NM_181746	chr1	-	150941405	150941564	human	GCTCCAGACCTTGTATGATTACTTCTGGTGGGAACGTCTGTGGCTGCCTGTGAACTTGACCTGGGCCGATCTAGAAGACCGAGATGGACGTGTCTACGCCAAAGCCTCAGATCTCTATATCACGCTGCCCCTGGCCTTGCTCTTCCTCATCGTTCGATAC
2434741	liver	NM_181746	chr1	-	150947126	150947171	human	TCGGGGCCTCGGAGCAACCACCCGAGCAGACGGAGTACACGGAGCA
2437377	liver	NM_000298	chr1	-	155269898	155270047	human	CCAGTGTGGCCCAACTGACCCAGGAGCTGGGCACTGCCTTCTTCCAGCAGCAGCAGCTGCCAGCTGCTATGGCAGACACCTTCCTGGAACACCTCTGCCTACTGGACATTGACTCCGAGCCCGTGGCTGCTCGCAGTACCAGCATCATTG
2438433	liver	NM_006617	chr1	-	156646274	156646469	human	CGTGGCACACATGGAGACGTCGCTGGGCCAGGCCCGCGAGCGGCTGGGCCGGGCGGTGCAGGGTGCCCGCGAGGGCCGCCTGGAGCTGCAGCAGCTCCAGGCTGAGCGCGGAGGCCTCCTGGAGCGCAGGGCAGCGTTGGAACAGAGGTTGGAGGGCCGCTGGCAGGAGCGGCTGCGGGCTACTGAAAAGTTCCAG
2439717	liver	NM_000567	chr1	-	159682733	159683123	human	TGGTCTGGGAGCTCGTTAACTATGCTGGGAAACGGTCCAAAAGAATCAGAATTTGAGGTGTTTTGTTTTCATTTTTATTTCAAGTTGGACAGATCTTGGAGATAATTTCTTACCTCACATAGATGAGAAAACTAACACCCAGAAAGGAGAAATGATGTTATAAAAAACTCATAAGGCAAGAGCTGAGAAGGAAGCGCTGATCTTCTATTTAATTCCCCACCCATGACCCCCAGAAAGCAGGAGGGCATTGCCCACATTCACAGGGCTCTTCAGTCTCAGAATCAGGACACTGGCCAGGTGTCTGGTTTGGGTCCAGAGTGCTCATCATCATGTCATAGAACTGCTGGGCCCAGGTCTCCTGAAATGGGAAGCCCAGCAATACCACGCAGTC
2439718	liver	NM_000567	chr1	-	159683330	159683393	human	TCCTAATGTCCTGAACTGGCGGGCACTGAAGTATGAAGTGCAAGGCGAAGTGTTCACCAAACCC
2439719	liver	NM_000567	chr1	-	159683395	159683428	human	GAGATTAACACCATCTATCTTGGCGGGCCCTTCA
2439720	liver	NM_000567	chr1	-	159683431	159683455	human	ATGTGGGACTTTGTGCTGTCACCAG
2439721	liver	NM_000567	chr1	-	159683458	159683632	human	TCCGCCTCAGGGATCGTGGAGTTCTGGGTAGATGGGAAGCCCAGGGTGAGGAAGAGTCTGAAGAAGGGATACACTGTGGGGGCAGAAGCAAGCATCATCTTGGGGCAGGAGCAGGATTCCTTCGGTGGGAACTTTGAAGGAAGCCAGTCCCTGGTGGGAGACATTGGAAATGTGA
2439722	liver	NM_000567	chr1	-	159683652	159683729	human	GGATATAGGATACAGTTTTACAGTGGGTGGGTCTGAAATATTATTCGAGGTTCCTGAAGTCACAGTAGCTCCAGTACA
2439723	liver	NM_000567	chr1	-	159683761	159683792	human	GTACAGTATTTTCTCGTATGCCACCAAGAGAC
2439724	liver	NM_000567	chr1	-	159683800	159683902	human	CCCAAAGAGTCGGATACTTCCTATGTATCCCTCAAAGCACCGTTAACGAAGCCTCTCAAAGCCTTCACTGTGTGCCTCCACTTCTACACGGAACTGTCCTCGA
2439725	liver	NM_000567	chr1	-	159684215	159684261	human	GTGTTTCTTGGTCTTGACCAGCCTCTCTCATGCTTTTGGCCAGACAG
2444536	liver	NM_000488	chr1	-	173878707	173879017	human	GGAGAGTCGTGTTCAGCATCTATGATGTACCAGGAAGGCAAGTTCCGTTATCGGCGCGTGGCTGAAGGCACCCAGGTGCTTGAGTTGCCCTTCAAAGGTGATGACATCACCATGGTCCTCATCTTGCCCAAGCCTGAGAAGAGCCTGGCCAAGGTAGAGAAGGAACTCACCCCAGAGGTGCTGCAAGAGTGGCTGGATGAATTGGAGGAGATGATGCTGGTGGTCCACATGCCCCGCTTCCGCATTGAGGACGGCTTCAGTTTGAAGGAGCAGCTGCAAGACATGGGCCTTGTCGATCTGTTCAGCCCTGA
2444541	liver	NM_000488	chr1	-	173883730	173883975	human	GCCAAGCCGCGGGACATTCCCATGAATCCCATGTGCATTTACCGCTCCCCGGAGAAGAAGGCAACTGAGGATGAGGGCTCAGAACAGAAGATCCCGGAGGCCACCAACCGGCGTGTCTGGGAACTGTCCAAGGCCAATTCCCGCTTTGCTACCACTTTCTATCAGCACCTGGCAGATTCCAAGAATGACAATGATAACATTTTCCTGTCACCCCTGAGTATCTCCACGGCTTTTGCTATGACCAAG
2451598	liver	NM_001276	chr1	-	203148600	203148682	human	GCGCCATGGTATGGGCCCTGGACCTGGATGACTTCCAGGGCTCCTTCTGTGGCCAGGATCTGCGCTTCCCTCTCACCAATGCC
2451606	liver	NM_001276	chr1	-	203151868	203151976	human	TGAAGGCCGAATTTATAAAGGAAGCCCAGCCAGGGAAAAAGCAGCTCCTGCTCAGCGCAGCACTGTCTGCGGGGAAGGTCACCATTGACAGCAGCTATGACATTGCCAA
2451613	liver	NM_001276	chr1	-	203155444	203155473	human	GCTTTGTGGTCCTGGTGCTGCTCCAGTGCT
2451614	liver	NM_001276	chr1	-	203155727	203155751	human	ATGGGTGTGAAGGCGTCTCAAACAG
2452092	liver	NM_002646	chr1	-	204412545	204412574	human	GTCCGGGAGGCAGCCCCATCTGCAAGGCAG
2460307	liver	NM_000029	chr1	-	230846071	230846339	human	CCAGCTGGTGCTAGTCGCTGCAAAACTTGACACCGAAGACAAGTTGAGGGCCGCAATGGTCGGGATGCTGGCCAACTTCTTGGGCTTCCGTATATATGGCATGCACAGTGAGCTATGGGGCGTGGTCCATGGGGCCACCGTCCTCTCCCCAACGGCTGTCTTTGGCACCCTGGCCTCTCTCTATCTGGGAGCCTTGGACCACACAGCTGACAGGCTACAGGCAATCCTGGGTGTTCCTTGGAAGGACAAGAACTGCACCTCCCGGCTGG
2498771	liver	NM_182588	chr2	+	108508017	108508326	human	CATTATGTTGTCAGAGCCCTAGAGCTGGCTAATGTAACACTGACTATGAGTAGGTGGGCCCACCACTTGAGTTGAGGTGATTTCATGGTGTCTTTCCAGGCTCTTGATAGGGTGTCACTGCATGCAAGCCATGAATCTGTTTTGAGAATCCTCTCCATTTTCCCAAATAAAAACCTATCCCAACAGTGACTATATCACTCAGCATTGGATCTAAATATAAAAGTGGTGCTTTCAGTGTTTTTGGCAGATAGTGTTCCATAAGCTTTCCATCAGAAGGGATTTTAGACACCTTAGAGGTCCGTGCTACATC
2499661	liver	NM_182588	chr2	+	110614375	110614981	human	TCCAGGCTCTTGATAGGGTGTCACTGCATGCAAGCCATGAATCTGTTTTGAGAATCCTCTCCATTTTCCCAAATAAAAACCTATCCCAACAGTGACTATATCACTCAGCATTGGATCTAAATATAAAAGTGGTGCTTTCAGTGTTTTTGGCAGATAGTGTTCCATAACCTTTCCATCAGAAGGGATTTTAGACACCTTAGAGGTCCGTGCTACATCTTCACAGTTCCTCCGAATAACCTTAGGTGGTAGTGTTACTTGCCTTTGACACCTGTGCATATGTTTTAATGACTAGATCCAAACTGTGTTGTTCTTAAATCAAAAATTGGATAATTTTTAATATTTATGTATTAATCACACAGTGTGCTCTCTGAAGTTCTCTTAAGCCTTCAGTTTATACTC…
2509340	liver	NR_026904	chr2	+	147346065	147346096	human	TAAAATTGTGGCCAGCAAGCCATTGCATGTAG
2512759	liver	NM_006593	chr2	+	162272923	162272954	human	TGCAGCTGGAGCACTGCCTTTCTCCTTCTATC
2513493	liver	NM_021007	chr2	+	166171986	166172010	human	AGCTGCAGCCGCATCTGCTGAATCA
2522151	liver	NM_015535	chr2	+	201283986	201284015	human	AAAGAAGCAAGTCCAAGCAGCATCAAGGCA
2522254	liver	NM_001159	chr2	+	201457878	201457907	human	AAAAATGTCGATCCTGAAACAATGCTGTTG
2522258	liver	NM_001159	chr2	+	201462123	201462220	human	TCACCCAGCCAATGCCTGTCTGATTCCCATCTGTTCTCTGTATGGTGCTGCCGTCACCACAGTAGAAGGCATAGGAAGCACCCACACCAGAATTCATC
2522259	liver	NM_001159	chr2	+	201464384	201464467	human	CACACCTGGGATGGTGATGTCCATCTACACGCTGCTCAGGAACCACCCAGAGCCCACTCTGGATCAGTTAACTGATGCCCTTGG
2522261	liver	NM_001159	chr2	+	201467007	201467053	human	GTAACCTGTGCCGTTGCACTGGATACAGGCCCATAATTGATGCATGC
2522262	liver	NM_001159	chr2	+	201468021	201468060	human	GGGTTTGCTGTTTGGATCAAGGAATCAATGGATTGCCAGA
2522298	liver	NM_001159	chr2	+	201515697	201515916	human	GTGCGAATCATAAACATGTACAAGGAAATTGATCAAACACCCTACAAACAAGAGATCAATGCCAAGAACCTAATCCAGTGTTGGAGAGAATGTATGGCCATGTCTTCCTACTCCTTGAGGAAAGTTGCTGTGGAAAAGTTCAATGCAGAGAATTATTGGAAGAAGAAAGGACTGGCCATGGTCCCCCTGAAGTTTCCTGTTGGCCTTGGCTCACGTGCTG
2522302	liver	NM_001159	chr2	+	201521569	201521630	human	CTGCCTTGGTTCACATTTATCTTGATGGCTCTGTGCTGGTCACTCACGGTGGAATTGAAATG
2522304	liver	NM_001159	chr2	+	201523896	201524013	human	CCGTGAATTAAGAATGCCAATGTCGAATGTCCACCTGCGTGGAACAAGCACAGAAACTGTCCCTAATGCAAATATCTCTGGAGGTTCTGTGGTGGCAGATCTCAACGGTTTGGCAGTA
2522306	liver	NM_001159	chr2	+	201524734	201524785	human	TTCTAAAACGCCTCGAACCCATCATCAGCAAGAATCCTAAAGGAACTTGGAA
2526025	liver	NM_001122633	chr2	+	211456606	211456691	human	TGCTCAGAATCATGGCTATGCCTTGGACAACACCCTCCCTGCTGGCTGGAAACCACTTTTTGTGAATGTCAACGATCAAACAAATG
2526034	liver	NM_001122633	chr2	+	211465281	211465372	human	GTGGAACTATTCAAGAGAGGTGTGCTCAAGGAATATGGTGTGAAAGTCCTGGGAACTTCAGTTGAGTCCATTATGGCTACGGAAGACAGGCA
2526036	liver	NM_001122633	chr2	+	211466957	211467048	human	TTGGCTACCCAGTGATGATCCGTTCCGCCTATGCACTGGGTGGGTTAGGCTCAGGCATCTGTCCCAACAGAGAGACTTTGATGGACCTCAGC
2526040	liver	NM_001122633	chr2	+	211471458	211471649	human	ACTCAGTTGTTGTGGCTCCTGCCCAGACACTCTCCAATGCCGAGTTTCAGATGTTGAGACGTACTTCAATCAATGTTGTTCGCCACTTGGGCATTGTGGGTGAATGCAACATTCAGTTTGCCCTTCATCCTACCTCAATGGAATACTGCATCATTGAAGTGAATGCCAGACTGTCCCGAAGCTCTGCTCTGG
2526041	liver	NM_001122633	chr2	+	211473155	211473260	human	TCCGGGAAGACATCAGCCTGTTTTGAACCTAGCCTGGATTACATGGTCACCAAGATTCCCCGCTGGGATCTTGACCGTTTTCATGGAACATCTAGCCGAATTGGTA
2531392	liver	NM_003113	chr2	+	231307671	231307803	human	GGTGTAGATGACAGGCTGCTCTATGACATTGTATTCAAGCACTTCAAAAGAAATAAGGTGGAGATTTCAAATGCAATAAAAAAGACATTTCCATTCCTCGAGGGCCTCCGTGATCGTGATCTCATCACAAATA
2533101	liver	NM_019093	chr2	+	234637866	234637934	human	TTGGTGGTGCCCATTGATGGCAGCCACTGGCTCAGCATGCGGGAGGTCTTGCGGGAGCTCCATGCCAGA
2533120	liver	NM_000463	chr2	+	234669107	234669667	human	TGTCCTAGCACCTGACGCCTCGTTGTACATCAGAGACGGAGCATTTTACACCTTGAAGACGTACCCTGTGCCATTCCAAAGGGAGGATGTGAAAGAGTCTTTTGTTAGTCTCGGGCATAATGTTTTTGAGAATGATTCTTTCCTGCAGCGTGTGATCAAAACATACAAGAAAATAAAAAAGGACTCTGCTATGCTTTTGTCTGGCTGTTCCCACTTACTGCACAACAAGGAGCTCATGGCCTCCCTGGCAGAAAGCAGCTTTGATGTCATGCTGACGGACCCTTTCCTTCCTTGCAGCCCCATCGTGGCCCAGTACCTGTCTCTGCCCACTGTATTCTTCTTGCATGCACTGCCATGCAGCCTGGAATTTGAGGCTACCCAGTGCCCCAACCCATTCTC…
2533124	liver	NM_000463	chr2	+	234676495	234676581	human	GTCCTGTGGCGGTACACTGGAACCCGACCATCGAATCTTGCGAACAACACGATACTTGTTAAGTGGCTACCCCAAAACGATCTGCTT
2533275	liver	NM_024080	chr2	+	234915521	234915596	human	CTCTGGCATGGGAGGGTGTCATGAAGGAAAACTACCTTGTCAAGATCAACACAAAAGCCAACGACACCTCAGAGGA
2535979	liver	NM_000030	chr2	+	241808372	241808443	human	TTCCAACCTGCCTCCTCGCATCATGGCAGCCGGGGGGCTGCAGATGATCGGGTCCATGAGCAAGGATATGTA
2535981	liver	NM_000030	chr2	+	241808605	241808740	human	GAAGGCATCCAGTACGTGTTCCAGACCAGGAACCCACTCACACTGGTCATCTCTGGCTCGGGACACTGTGCCCTGGAGGCCGCCCTGGTCAATGTGCTGGAGCCTGGGGACTCCTTCCTGGTTGGGGCCAATGGCA
2535983	liver	NM_000030	chr2	+	241810061	241810094	human	GAGCCCGAGTGCACCCGATGACCAAGGACCCTGG
2535985	liver	NM_000030	chr2	+	241810804	241810861	human	CCACGGGGAGTCGTCCACCGGCGTGCTGCAGCCCCTTGATGGCTTCGGGGAACTCTGC
2543169	liver	NM_000384	chr2	-	21227141	21227186	human	TGAAGATGACGACTTTTCTAAATGGAACTTCTACTACAGCCCTCAG
2543172	liver	NM_000384	chr2	-	21228065	21228942	human	GTTCAGGTCCATGCAAGTCAGCCCAGTTCCTTCCATGATTTCCCTGACCTTGGCCAGGAAGTGGCCCTGAATGCTAACACTAAGAACCAGAAGATCAGATGGAAAAATGAAGTCCGGATTCATTCTGGGTCTTTCCAGAGCCAGGTCGAGCTTTCCAATGACCAAGAAAAGGCACACCTTGACATTGCAGGATCCTTAGAAGGACACCTAAGGTTCCTCAAAAATATCATCCTACCAGTCTATGACAAGAGCTTATGGGATTTCCTAAAGCTGGATGTAACCACCAGCATTGGTAGGAGACAGCATCTTCGTGTTTCAACTGCCTTTGTGTACACCAAAAACCCCAATGGCTATTCATTCTCCATCCCTGTAAAAGTTTTGGCTGATAAATTCATTATT…
2543173	liver	NM_000384	chr2	-	21229177	21229609	human	GCAGTACAAATTAGAGGGCACCACAAGATTGACAAGAAAAAGGGGATTGAAGTTAGCCACAGCTCTGTCTCTGAGCAACAAATTTGTGGAGGGTAGTCATAACAGTACTGTGAGCTTAACCACGAAAAATATGGAAGTGTCAGTGGCAACAACCACAAAAGCCCAAATTCCAATTTTGAGAATGAATTTCAAGCAAGAACTTAATGGAAATACCAAGTCAAAACCTACTGTCTCTTCCTCCATGGAATTTAAGTATGATTTCAATTCTTCAATGCTGTACTCTACCGCTAAAGGAGCAGTTGACCACAAGCTTAGCTTGGAAAGCCTCACCTCTTACTTTTCCATTGAGTCATCTACCAAAGGAGATGTCAAGGGTTCGGTTCTTTCTCGGGAATATTC…
2543174	liver	NM_000384	chr2	-	21229819	21229937	human	CGGCATTCGGCTATGTGTTCCCAAAAGCAGTCAGCATGCCTAGTTTCTCCATCCTAGGTTCTGACGTCCGTGTGCCTTCATACACATTAATCCTGCCATCATTAGAGCTGCCAGTCCTT
2543176	liver	NM_000384	chr2	-	21231520	21231544	human	AGTTCCTGACCTTCACATACCAGAA
2543178	liver	NM_000384	chr2	-	21232626	21233394	human	GGAAAACTCCCACAGCAAGCTAATGATTATCTGAATTCATTCAATTGGGAGAGACAAGTTTCACATGCCAAGGAGAAACTGACTGCTCTCACAAAAAAGTATAGAATTACAGAAAATGATATACAAATTGCATTAGATGATGCCAAAATCAACTTTAATGAAAAACTATCTCAACTGCAGACATATATGATACAATTTGATCAGTATATTAAAGATAGTTATGATTTACATGATTTGAAAATAGCTATTGCTAATATTATTGATGAAATCATTGAAAAATTAAAAAGTCTTGATGAGCACTATCATATCCGTGTAAATTTAGTAAAAACAATCCATGATCTACATTTGTTTATTGAAAATATTGATTTTAACAAAAGTGGAAGTAGTACTGCATCCTGG…
2543179	liver	NM_000384	chr2	-	21233691	21235470	human	GGGTCTCTACGCCACAAATTTCTAGATTCGAATATCAAATTCAGTCATGTAGAAAAACTTGGAAACAACCCAGTCTCAAAAGGTTTACTAATATTCGATGCATCTAGTTCCTGGGGACCACAGATGTCTGCTTCAGTTCATTTGGACTCCAAAAAGAAACAGCATTTGTTTGTCAAAGAAGTCAAGATTGATGGGCAGTTCAGAGTCTCTTCGTTCTATGCTAAAGGCACATATGGCCTGTCTTGTCAGAGGGATCCTAACACTGGCCGGCTCAATGGAGAGTCCAACCTGAGGTTTAACTCCTCCTACCTCCAAGGCACCAACCAGATAACAGGAAGATATGAAGATGGAACCCTCTCCCTCACCTCCACCTCTGATCTGCAAAGTGGCATCATTAAA…
2543180	liver	NM_000384	chr2	-	21236074	21236405	human	CGATGGCCGGGTCAAATATACCTTGAACAAGAACAGTTTGAAAATTGAGATTCCTTTGCCTTTTGGTGGCAAATCCTCCAGAGATCTAAAGATGTTAGAGACTGTTAGGACACCAGCCCTCCACTTCAAGTCTGTGGGATTCCATCTGCCATCTCGAGAGTTCCAAGTCCCTACTTTTACCATTCCCAAGTTGTATCAACTGCAAGTGCCTCTCCTGGGTGTTCTAGACCTCTCCACGAATGTCTACAGCAACTTGTACAACTGGTCCGCCTCCTACAGTGGTGGCAACACCAGCACAGACCATTTCAGCCTTCGGGCTCGTTACCACATGA
2543181	liver	NM_000384	chr2	-	21237346	21237442	human	GGCATCTGGGAGTCTTCCTTATACCCAGACTTTGCAAGACCACCTCAATAGCCTGAAGGAGTTCAACCTCCAGAACATGGGATTGCCAGACTTCCAC
2543183	liver	NM_000384	chr2	-	21238248	21238347	human	AGTGAGATCCTCGCCCACTGGTCGCCTGCCAAACTGCTTCTCCAAATGGACTCATCTGCTACAGCTTATGGCTCCACAGTTTCCAAGAGGGTGGCATGGC
2543184	liver	NM_000384	chr2	-	21239325	21239514	human	GCAGACTGAGGCTACCATGACATTCAAATATAATCGGCAGAGTATGACCTTGTCCAGTGAAGTCCAAATTCCGGATTTTGATGTTGACCTCGGAACAATCCTCAGAGTTAATGATGAATCTACTGAGGGCAAAACGTCTTACAGACTCACCCTGGACATTCAGAACAAGAAAATTACTGAGGTCGCCCTC
2543185	liver	NM_000384	chr2	-	21241873	21241968	human	GGCCTACAGGAGAGATTGAGCAGTATTCTGTCAGCGCAACCTATGAGCTCCAGAGAGAGGACAGAGCCTTGGTGGATACCCTGAAGTTTGTAACTC
2543186	liver	NM_000384	chr2	-	21242652	21242773	human	ACATTACATTTGGTCTCTACCACCAAAACGGAGGTGATCCCACCTCTCATTGAGAACAGGCAGTCCTGGTCAGTTTGCAAGCAAGTCTTTCCTGGCCTGAATTACTGCACCTCAGGCGCTTA
2543189	liver	NM_000384	chr2	-	21245763	21245906	human	TGAACTGGTGGCAAAACCCTCCGTGTCTGTGGAGTTTGTGACAAATATGGGCATCATCATTCCGGACTTCGCTAGGAGTGGGGTCCAGATGAACACCAACTTCTTCCACGAGTCGGGTCTGGAGGCTCATGTTGCCCTAAAAGC
2543198	liver	NM_000384	chr2	-	21251332	21251409	human	ACCAGGAGGTTCTTCTTCAGACTTTCCTTGATGATGCTTCTCCGGGAGATAAGCGACTGGCTGCCTATCTTATGTTGA
2543199	liver	NM_000384	chr2	-	21252515	21252619	human	TCCAGAACTCAAGTCTTCAATCCTGAAATGTGTCCAAAGTACAAAGCCATCACTGATGATCCAGAAAGCTGCCATCCAGGCTCTGCGGAAAATGGAGCCTAAAGA
2543200	liver	NM_000384	chr2	-	21252818	21252887	human	CTATCATAAGACAAACCCTACAGGGACCCAGGAGCTGCTGGACATTGCTAATTACCTGATGGAACAGATT
2543201	liver	NM_000384	chr2	-	21255232	21255384	human	GAAACGTGTGCATGCCAACCCCCTTCTGATAGATGTGGTCACCTACCTGGTGGCCCTGATCCCCGAGCCCTCAGCACAGCAGCTGCGAGAGATCTTCAACATGGCGAGGGATCAGCGCAGCCGAGCCACCTTGTATGCGCTGAGCCACGCGGT
2543202	liver	NM_000384	chr2	-	21256197	21256377	human	GGGCCTCGCATTTGAGAGCACCAAATCCACATCACCTCCAAAGCAGGCCGAAGCTGTTTTGAAGACTCTCCAGGAACTGAAAAAACTAACCATCTCTGAGCAAAATATCCAGAGAGCTAATCTCTTCAATAAGCTGGTTACTGAGCTGAGAGGCCTCAGTGATGAAGCAGTCACATCTCTC
2543203	liver	NM_000384	chr2	-	21257722	21257773	human	GAATAAGTATGGGATGGTAGCACAAGTGACACAGACTTTGAAACTTGAAGAC
2543204	liver	NM_000384	chr2	-	21258506	21258541	human	TGTCAGTACACACTGGACGCTAAGAGGAAGCATGTG
2543205	liver	NM_000384	chr2	-	21259976	21260109	human	TGCTCCACTCACTTTACCGTCAAGACGAGGAAGGGCAATGTGGCAACAGAAATATCCACTGAAAGAGACCTGGGGCAGTGTGATCGCTTCAAGCCCATCCGCACAGGCATCAGCCCACTTGCTCTCATCAAAGG
2543207	liver	NM_000384	chr2	-	21260877	21260977	human	GCTCAAGCTGGCCATTCCAGAAGGGAAGCAGGTTTTCCTTTACCCGGAGAAAGATGAACCTACTTACATCCTGAACATCAAGAGGGGCATCATTTCTGCCC
2582605	liver	NM_001105	chr2	-	158675040	158675068	human	GGAGCATTGGTAAGCGTCACACTGCCAAA
2591661	liver	NM_000393	chr2	-	189909913	189909955	human	TCTCGGGGTCCTATAGGACCACCTGGTCGAGCTGGGAAACGTG
2598217	liver	NM_173076	chr2	-	215919297	215919385	human	GATTCTGAGAAAGTCATCCAACCTGGATAAGGACAGCAGTTTATCATTCCAGAGCACCCAAGTTCCAGAAAGAAGGCATGCATCACTAG
2605662	liver	BC031945	chr2	-	239063059	239063084	human	GAAGCTTCCACTCACGGTGGCAGGGG
2619414	liver	NM_145166	chr3	+	42701097	42701128	human	GGCCGCCAGCCACTGATGGGCTGGGGGCCAAG
2624149	liver	NM_002215	chr3	+	52811658	52811747	human	GCTGCTGTTGTGCATGTACCTGGTATCTCTCCTCATCCTGCAGGCCATGCCTGCCCTGGGCTCGGCTACAGGCAGGTCCAAGAGCAGCGA
2624150	liver	NM_002215	chr3	+	52812373	52812490	human	CATCCGGAGTTTGAAAGTCAACTGCAAAGTCACCTCTCGCTTCGCCCACTATGTTGTCACCAGCCAAGTGGTCAACACTGCCAATGAAGCCAGGGAAGTGGCCTTCGACCTGGAAATC
2624151	liver	NM_002215	chr3	+	52812967	52813038	human	TGGAAACGCATTTATCGGAGACATAAAGGACAAGGTGACTGCATGGAAGCAGTACCGGAAAGCAGCTATCTC
2624152	liver	NM_002215	chr3	+	52813451	52813587	human	CTCGGGGAGAACTATGGAGCAATTCACCATCCACCTCACCGTCAATCCCCAGAGCAAGGTCACGTTTCAGCTGACTTATGAGGAAGTGCTGAAGAGAAACCATATGCAGTATGAAATTGTCATCAAAGTCAAGCCCA
2624157	liver	NM_002215	chr3	+	52815957	52816080	human	GTCATGTGCTGTTCCGTCCCACCGTGAGCCAGCAGCAGTCCTGCCCCACATGCTCTACATCCTTACTGAACGGGCACTTCAAGGTGACCTACGATGTCAGTCGAGACAAGATCTGCGACCTCCT
2624159	liver	NM_002215	chr3	+	52817034	52817121	human	TTCTTTTTGGGACTCGAGTACAATCGTGGAAGGGCTCGCTGGTGCAAGCATCTGAGGCCAACCTACAAGCAGCTCAAGACTTTGTGCG
2624162	liver	NM_002215	chr3	+	52819097	52819209	human	ATGTGGATTTGCAGTACCCCCAGGATGCTGTCTTGGCCCTGACCCAGAACCACCATAAACAGTACTACGAAGGCTCAGAGATTGTGGTGGCCGGGCGCATTGCTGACAACAAA
2624180	liver	NM_002217	chr3	+	52830505	52830600	human	TGGCATCGAGGTCTACAGTACCAAAATCAACTCCAAGGTGACCTCCCGTTTTGCTCACAATGTTGTCACCATGAGAGCCGTCAACCGTGCAGACAC
2624182	liver	NM_002217	chr3	+	52830756	52830842	human	ACCATCGACGGTGTTACCTACCCTGGGAATGTCAAGGAGAAGGAAGTTGCCAAGAAGCAGTATGAAAAGGCTGTGTCCCAGGGCAAG
2624183	liver	NM_002217	chr3	+	52831140	52831211	human	GAGAAGTTCACAGTCTCGGTCAACGTGGCTGCAGGCAGCAAAGTCACCTTCGAGCTAACCTACGAGGAGCTG
2624184	liver	NM_002217	chr3	+	52831228	52831281	human	GCAAGTACGAGATGTACCTCAAGGTCCAGCCTAAGCAACTGGTCAAACACTTTG
2624185	liver	NM_002217	chr3	+	52831841	52831933	human	AGACATCTTCGAGCCTCAGGGAATCAGCATGCTGGATGCTGAGGCCTCTTTCATCACCAACGACCTCCTGGGAAGCGCCCTCACCAAGTCCTT
2624187	liver	NM_002217	chr3	+	52832995	52833106	human	TCAAGCCCAGCTTAGACCAACAGCGTTCATGCCCAACCTGTACAGACTCCCTCCTCAATGGAGATTTCACTATCACCTATGACGTGAACAGAGAATCTCCTGGCAACGTGCA
2624189	liver	NM_002217	chr3	+	52833788	52833899	human	GAATCCTGGAAGATATGCAAGAGGAAGACTATCTGAATTTCATCCTGTTCAGTGGAGATGTGTCCACATGGAAAGAGCACTTAGTCCAGGCCACGCCCGAGAACCTCCAGGA
2624191	liver	NM_002217	chr3	+	52834554	52834615	human	TGACCAACATCAATGACGGGCTGCTGAGGGGCATCAGTATGCTGAACAAGGCCCGAGAGGAG
2624195	liver	NM_002217	chr3	+	52837931	52838021	human	CAAGTATCACTTTGTGACTCCACTGACCTCAATGGTGGTGACCAAGCCTGAGGACAACGAGGATGAGAGGGCCATTGCCGACAAGCCTGGG
2635750	liver	NM_198196	chr3	+	111296353	111296383	human	ACAGCAGCACGGATTCTTGGGTCCTTCTTTC
2656573	liver	NM_016306	chr3	+	186288711	186288749	human	TTTTGCCTGTTGCTGCTATACCTCATCGGGGCGGTGATT
2656658	liver	NM_000412	chr3	+	186390604	186390645	human	TGGACTTCTCTGTGCGGAACTGCCCCAGACACCATTTCCCCA
2656662	liver	NM_000412	chr3	+	186395202	186395378	human	CATCCTCATGAACATGATACCCATAGACAGCATCCCCATGGACACCACCCCCATGGACACCATCCTCATGGACACCACCCCCATGGACACCATCCCCATGGACACCATCCCCACTGCCATGATTTCCAAGACTATGGACCTTGTGACCCACCACCCCATAACCAAGGTCACTGTTGC
2656663	liver	NM_000412	chr3	+	186395429	186395491	human	AGGACCCCGTCCCTTCCATTGCAGACAAATTGGATCTGTGTACCGACTCCCTCCTCTAAGAAA
2656664	liver	NM_000412	chr3	+	186395545	186395606	human	ACCACAAACATCCTCTAAAGCCAGACAATCAGCCCTTTCCTCAATCAGTCTCTGAATCATGT
2656692	liver	NM_001102416	chr3	+	186435367	186435473	human	GCTGCTACTAAGTTTAACCCAGGAATCACAGTCCGAGGAAATTGACTGCAATGACAAGGATTTATTTAAAGCTGTGGATGCTGCTCTGAAGAAATATAACAGTCAAA
2657857	liver	NM_002182	chr3	+	190321917	190321945	human	AACGCTGCGATGACTGGGGACTAGACACC
2662114	liver	NM_014850	chr3	-	9066982	9067009	human	GGGGATCTTCAGAGTGCCAGGATCTCAG
2670976	liver	NM_004391	chr3	-	42913850	42915779	human	CTGGCCAGAGGAGTTCTATTGCATCTCTCACCTGTTCTCACCCCTCTGCAGCCCCAAGACCCCACTGGCCACCCCTCCCTCTGGTCCTGTGGCACCCCCTACCTCTGTTCTGCCTGTCCTCGCTCTCTCCCCGCCTAGTCATCTGACAGGCTTATCATTCTCTTTAAAATACCATCTCTCAGAGTGGGTTCTGCCGAACCCTCCTCTCACAGGAAGTCCAGAGGAAGGGGGAGTATCTGTGGGCAACTTGGTTTGGGAGATGATGCCTGCCTTGAGAAGTCCTGAGTACAGAGACTGGTTCCCCCCAGACACGAGTAACATGGCATCTTGCAAACATCAGCCTCCACTCTCCCAGCTTGCTTTAGTTTTTTCAGCAACACTTATCCCACATCCTATGGA…
2670977	liver	NM_004391	chr3	-	42916153	42917174	human	TGCCATGGCTTTCCGGAAGAATATGTTTGAATTTCTGAAGCGCATGAGGACCAAGCATGGGGATGTGTTCACAGTGCAGCTAGGGGGCCAGTACTTCACCTTCGTCATGGACCCCCTCTCCTTTGGCTCCATCCTCAAGGACACACAGAGAAAACTAGACTTTGGGCAATATGCAAAAAAACTGGTGCTGAAGGTATTTGGATACCGTTCAGTGCAAGGGGACCATGAGATGATACACTCAGCCAGCACCAAGCATCTGAGGGGGGATGGCTTGAAGGATCTTAATGAGACCATGCTGGACAGCCTGTCCTTTGTAATGCTGACGTCCAAAGGCTGGAGTCTGGATGCCAGTTGCTGGCATGAGGACAGCCTCTTTCGCTTCTGCTATTACATCTTGTT…
2674630	liver	NM_020998	chr3	-	49724839	49724905	human	TACGGACCTGCATCATGAACAATGGGGTTGGGTACCGGGGCACCATGGCCACGACCGTGGGTGGCCT
2674633	liver	NM_020998	chr3	-	49725073	49725101	human	GGCCTTCCACTACAACGTGAGCAGCCATG
2675664	liver	NM_014703	chr3	-	51500822	51500886	human	CTGATCCAGAGTGTATGCTGGGCCACTTGCTGAGAATACTCTTCAAGAATGATGATTTCATGAAT
2676434	liver	NM_002218	chr3	-	52858209	52858321	human	CAATGATGCAATGCTGATGGCTGTGCAGTTGCTGGACAGCAGCAACCAGGAGGAGCGGCTGCCCGAAGGGAGTGTCTCACTCATCATCCTGCTCACCGATGGCGACCCCACTG
2694415	liver	NM_002950	chr3	-	128363781	128363826	human	GTAAAGGGAGAAGATGAGGAAGAGAACAATTTGGAAGTACGTGAAA
2700278	liver	NM_000096	chr3	-	148904319	148904506	human	CATGTATGGGAATCAGCCGGGTCTCACTATGTGCAAAGGAGATTCGGTCGTGTGGTACTTATTCAGCGCCGGAAATGAGGCCGATGTACATGGAATATACTTTTCAGGAAACACATATCTGTGGAGAGGAGAACGGAGAGACACAGCAAACCTCTTCCCTCAAACAAGTCTTACGCTCCACATGTGGC
2700283	liver	NM_000096	chr3	-	148916185	148916303	human	CCCAAAGAAGTAGGACCCACTAATGCAGATCCTGTGTGTCTAGCTAAGATGTATTATTCTGCTGTGGAACCCACTAAAGATATATTCACTGGGCTTATTGGGCCAATGAAAATATGCAA
2700285	liver	NM_000096	chr3	-	148917577	148917638	human	GGCAGAGGTGGGAGACACCATCAGAGTAACCTTCCATAACAAAGGAGCATATCCCCTCAGTA
2700287	liver	NM_000096	chr3	-	148919914	148920026	human	ACTCAGCGGTGTTTTTTGAACAAGGTACCACAAGAATTGGAGGCTCTTATAAAAAGCTGGTTTATCGTGAGTACACAGATGCCTCCTTCACAAATCGAAAGGAGAGAGGCCCT
2700288	liver	NM_000096	chr3	-	148923997	148924120	human	TGCAAGCCTTTTTCCAGGTCCAGGAGTGTAACAAGTCTTCATCAAAGGATAATATCCGTGGGAAGCATGTTAGACACTACTACATTGCCGCTGAGGAAATCATCTGGAACTATGCTCCCTCTGG
2700289	liver	NM_000096	chr3	-	148925210	148925304	human	GCACGCAGCTTTCTTTCACGGGCAAGCACTGACTAACAAGAACTACCGTATTGACACAATCAACCTCTTTCCTGCTACCCTGTTTGATGCTTATA
2700292	liver	NM_000096	chr3	-	148927043	148927148	human	AAACATATTGACCGAGAATTTGTGGTGATGTTTTCTGTGGTGGATGAAAATTTCAGCTGGTACCTAGAAGACAACATTAAAACCTACTGCTCAGAACCAGAGAAAG
2705229	liver	NM_000340	chr3	-	170727754	170727863	human	CCATGTTAGTAGCAAACATTCTGTCATTAGTTGGAGCTCTCTTGATGGGGTTTTCAAAATTGGGACCATCTCATATACTTATAATTGCTGGAAGAAGCATATCAGGACTA
2708423	liver	NM_005787	chr3	-	183963501	183963596	human	AGAGATTGACTGGAAGGCCTACATGGCCGAGGTAGAAGGCGTCATCAATGGTACCTATGACTATACCCAACTGCAGGGTGACACCGGACCACTTGT
2711608	liver	NM_001080513	chr3	-	194062278	194063348	human	CTTCGTCCAGGAGGTGTTCTGCTCAGATGAGGAGCTTGCCACCGTCCCGCTGGACATCCCGCCATATACGAAAAACATCATCTTTGTGGAGACCTCGTTCACCACATTGGAAACCAGAGCTTTTGGCAGTAACCCCAACTTGACCAAGGTGGTCTTCCTCAACACTCAGCTCTGCCAGTTTAGGCCGGATGCCTTTGGGGGGCTGCCCAGGCTGGAGGACCTGGAGGTCACAGGCAGTAGCTTCTTGAACCTCAGCACCAACATCTTCTCCAACCTGACCTCGCTGGGCAAGCTCACCCTCAACTTCAACATGCTGGAGGCTCTGCCCGAGGGTCTTTTCCAGCACCTGGCTGCCCTGGAGTCCCTCCACCTGCAGGGGAACCAGCTCCAGGCCCTGCC…
2711775	liver	NM_138399	chr3	-	194325045	194325073	human	GGCCCGGGTGTCTTCCGGCAGCTCCTCTG
2724360	liver	NM_006859	chr4	+	39469158	39469255	human	AGTGTCTTACTCCTGATTTTCGAGGTGATCTCAAAGCAATAGAAAAAGTTGCTCTGTCAGGATTAGATGTGTATGCACATAATGTAGAAACAGTCCCG
2749025	liver	NM_005651	chr4	+	156826235	156826261	human	ATGCACAAGAACTGCAAAGTGAAACAA
2749028	liver	NM_005651	chr4	+	156830059	156830156	human	GCTTAAGGTTGTTTCTCGGATGCACCGAGTGTCAGTGATCCTGAAACTGCTGGTGCAGCAGTTTTCCATTCTGGAGACGATGACAGCCTTGGACTTCA
2755178	liver	NM_000128	chr4	+	187205378	187205414	human	ACCAGTGGATATTAACAGCCGCTCACTGTTTCTATGG
2772835	liver	NM_000583	chr4	-	72649679	72649731	human	AGAGGGTCCTGGTACTACTGCTTGCTGTGGCATTTGGACATGCTTTAGAGAGA
2772836	liver	NM_000583	chr4	-	72649736	72649764	human	GAGGTGCTGCAAGACTCTCTGGTAGAAAA
2779213	liver	NM_000667	chr4	-	100205568	100205592	human	TTCAACTGGTTATGGGTCTGCAGTC
2779217	liver	NM_000667	chr4	-	100205878	100205908	human	TAAAAACCCGGAGAGCAACTACTGCTTGAAA
2779232	liver	ENST00000305046	chr4	-	100226612	100226884	human	GTCATAGAGTGGCAAGTCCTCCATGGGATGGGAGTGGCATGTGGGAGCCTTCTGCATCATGCACTATGAAAAAAGAAAATTTACTATGGGGCAAGTGGTTCATATAGTTAAGTGATTGTATATATATATATATATATATATATATATATATATATATATATATATACACTATGGGGCAAGTGGTTCATATAGTTAAGTGATTGTATATATATATATATATATATATGTATTCCAGTGTAGAAAGTATTGGCTGGGTCTGTAATCAAGTATTCC
2779247	liver	NM_000668	chr4	-	100234980	100235154	human	GCCAGAATCATTGCGGTGGACATCAACAAGGACAAATTTGCAAAGGCCAAAGAGTTGGGTGCCACTGAATGCATCAACCCTCAAGACTACAAGAAACCCATTCAGGAAGTGCTAAAGGAAATGACTGATGGAGGTGTGGATTTTTCGTTTGAAGTCATCGGTCGGCTTGACACCA
2779252	liver	NM_000668	chr4	-	100237188	100237228	human	ACCTGCAGGGGGAAGCCCATTCACCACTTCCTTGGCACCAG
2779254	liver	NM_000668	chr4	-	100237394	100237419	human	ATGCAGAGTTTGTAAAAACCCGGAGA
2779282	liver	NM_000669	chr4	-	100266032	100266174	human	ATCCACCACTTCGTCGGCGTCAGCACCTTCTCCCAGTACACAGTGGTGGATGAGAATGCAGTGGCCAAAATTGATGCAGCCTCGCCCCTGGAGAAAGTCTGCCTCATTGGCTGTGGATTTTCGACTGGTTATGGGTCTGCAGT
2779283	liver	NM_000668	chr4	-	100266200	100266238	human	TCTAGGCAATCCTCGGGGGACCCTGCAGGATGGCACCAG
2781418	liver	NM_031279	chr4	-	109684017	109684051	human	TGCGAGCTGTACAGTAAGCGGGACACTCTGGGGCT
2796591	liver	NM_001995	chr4	-	185701504	185701580	human	AATTGTCGGAGTGCATAGGCTCAGCACTGATCCAGAAGGGCTTCAAGACTGCCCCAGATCAGTTCATTGGCATCTTT
2796594	liver	NM_001995	chr4	-	185705095	185705145	human	ATAATGGCCCTTGTTTAGGCTCTCGGAAACCAGACCAACCCTATGAATGGC
2796595	liver	NM_001995	chr4	-	185709771	185709864	human	TCCGCACTACTTGACAGCGACGAGCCCTTGGTGTATTTCTATGATGATGTCACAACATTATACGAAGGTTTCCAGAGGGGAATACAGGTGTCAA
2832374	liver	NR_001280	chr5	+	140537838	140537862	human	GTTTACCTGGCAGAAAGCTCTGAGA
2853410	liver	NM_001085411	chr5	-	36227604	36227646	human	TACAGTGGACTTCTTGAACGACATCATATTCACACCAAAAATG
2878500	liver	NM_002109	chr5	-	140070447	140070519	human	AGGTGGCGAAACTCCTGAAACTGAAGGCACAGCTGGGTCCTGATGAAAGCAAACAGAAATTTGTGCTCAAAAC
2888767	liver	NM_000505	chr5	-	176832338	176832431	human	ACTGCAGCAAACACAGCCCCTGCCAGAAAGGAGGGACCTGTGTGAACATGCCAAGCGGCCCCCACTGTCTCTGTCCACAACACCTCACTGGAAA
2888768	liver	NM_000505	chr5	-	176832741	176832792	human	CCAACTTTGATCAGGACCAGCGATGGGGATACTGTTTGGAGCCCAAGAAAGT
2888769	liver	NM_000505	chr5	-	176832975	176833019	human	CCACCGGCAGCTGTACCACAAATGTACCCACAAGGGCCGGCCAGG
2902855	liver	NM_001710	chr6	+	31915524	31915600	human	TTCATGTACGACACCCCTCAAGAGGTGGCCGAAGCTTTCCTGTCTTCCCTGACAGAGACCATAGAAGGAGTCGATGC
2902975	liver	NM_007293	chr6	+	31952058	31952181	human	GAATGGACAGAGCCACATTTCCCTCTCAAAGGCAGAGTTCCAGGACGCCCTGGAGAAGCTGAATATGGGCATTACTGACCTCCAGGGGCTGCGCCTCTACGTTGCTGCAGCCATCATTGAGTAT
2902982	liver	NM_007293	chr6	+	31992917	31993030	human	ACGGTGCCAAGCAGTACCGGAACGGGGAGTCCGTGAAGCTCCACTTAGAAACCGACTCCCTAGCCCTGGTGGCGCTGGGAGCCTTGGACACAGCTCTGTATGCTGCAGGCAGCA
2902995	liver	NM_007293	chr6	+	31995907	31996034	human	CTCTTGAGGCTTCCTCGAGGCTGTGGGGAGCAAACCATGATCTACTTGGCTCCGACACTGGCTGCTTCCCGCTACCTGGACAAGACAGAGCAGTGGAGCACACTGCCTCCCGAGACCAAGGACCACGC
2920638	liver	NM_032131	chr6	+	109190027	109190051	human	AAACCGAAAGTTCCAGCATCTCCCA
2925849	liver	NM_000045	chr6	+	131900365	131900395	human	GCAAGGTGGCAGAAGTCAAGAAGAACGGAAG
2925853	liver	NM_000045	chr6	+	131903764	131903804	human	CCCGATGTGCCAGGATTCTCCTGGGTGACTCCCTGTATATC
2934453	liver	NM_003057	chr6	+	160543034	160543271	human	CTCATCTTATGCCTGCTGTCGGCTGCCTTTGCGCCCATCTGTGTGGGCATCGTCTTCCTGGGTTTCACACCTGACCACCACTGCCAGAGTCCTGGGGTGGCTGAGCTGAGCCAGCGCTGTGGCTGGAGCCCTGCGGAGGAGCTGAACTATACAGTGCCAGGCCTGGGGCCCGCGGGCGAGGCCTTCCTTGGCCAGTGCAGGCGCTATGAAGTGGACTGGAACCAGAGCGCCCTCAGCT
2934464	liver	NM_003057	chr6	+	160557267	160557365	human	CCCTCGGTGGCTGTTATCACAAAAAAGAAACACTGAAGCAATAAAGATAATGGACCACATCGCTCAAAAGAATGGGAAGTTGCCTCCTGCTGATTTAAA
2934687	liver	NM_000301	chr6	+	161127450	161127537	human	CCTCTGGATGACTATGTGAATACCCAGGGGGCTTCACTGTTCAGTGTCACTAAGAAGCAGCTGGGAGCAGGAAGTATAGAAGAATGTG
2934708	liver	NM_000301	chr6	+	161139347	161139473	human	GTCCCACCTACCAGTGTCTGAAGGGAACAGGTGAAAACTATCGCGGGAATGTGGCTGTTACCGTGTCCGGGCACACCTGTCAGCACTGGAGTGCACAGACCCCTCACACACATAACAGGACACCAGA
2956576	liver	NM_006061	chr6	-	49705073	49705097	human	CCAGTGCTGTTGTTCCTGGTTGCTG
2975263	liver	NM_022568	chr6	-	135239879	135240005	human	GTCAGAAGTTACGTCAAGAGAGCTCTTGCTGAAGGTGCCCAAATTTGGTGCGGTGAGGGAGTGGATAAGTTGAGCCTCCCTGCCAGGAACCAGGCAGGCTACTTTATGCTTCCCACGGTGATAACAG
2975281	liver	NM_022568	chr6	-	135264957	135264987	human	GAGTTTGCCCAGGCCGAGTCTAAAGACCAAG
2982662	liver	NR_028092	chr6	-	160903749	160903819	human	TGCTACCACGGTAATGGACAGAGTTATCGAGGCACATACTTCACCACTGTCACAGGAAGAACCTGCCAAGC
2982670	liver	NR_028092	chr6	-	160906928	160906965	human	GGAAATGGACAGAGTTATCGAGGCACATACTTCACCAC
2986154	liver	NR_026781	chr6	-	170190962	170191165	human	GTGCCAAGTTAACTGACATCGATGCCATCGTATCTGGAGTCCCTAGGAAATCCAGGGGGGGACAATGAACCGTAGGAAGACTCGGACTCGGGTCTGCCTGTAGCACTCGGAGCCTGCAAGGCAACACAGTTATTGAGTTCTATTAAAATTACTTGGTGTGGCTATAAACCAAACCACACCCCTGTAGCCAATGCGAAGAGCTTC
3009248	liver	NM_000941	chr7	+	75610852	75610902	human	TCACCTGGCGAGAGCAGTTCTGGCCGGCCGTGTGTGAACACTTTGGGGTGG
3026509	liver	NM_005989	chr7	+	137773382	137773504	human	TGCTATTGACACAGGGTACCGACATATTGATGGGGCCTACATCTACCAAAATGAACACGAAGTTGGGGAGGCCATCAGGGAGAAGATAGCAGAAGGAAAGGTGCGGAGGGAAGATATCTTCTA
3026511	liver	NM_005989	chr7	+	137776514	137776539	human	CTATGGGCTACAAATCATGTCCCAGA
3026516	liver	NM_005989	chr7	+	137790059	137790120	human	GAAGCTTGCAAAGACGCTGGCTTGGTGAAATCCCTGGGAGTGTCCAATTTTAACCGCAGGCA
3026517	liver	NM_005989	chr7	+	137791354	137791390	human	GTTGAGTGCCATCCGTATTTCACCCAGCCAAAACTCT
3063483	liver	NM_000765	chr7	-	99317969	99318016	human	CCTATGCTGGCTATCACAGATCCCGACATGATCAAAACAGTGCTAGTG
3063518	liver	NM_017460	chr7	-	99367762	99367849	human	CCAGTGGGATTTATGAAAAGTGCCATCTCTATAGCTGAGGATGAAGAATGGAAGAGATTACGATCATTGCTGTCTCCAACCTTCACCA
3063520	liver	NM_017460	chr7	-	99370246	99370291	human	TGTGCTGGCTATCACAGATCCTGACATGATCAAAACAGTGCTAGTG
3063525	liver	NM_017460	chr7	-	99381634	99381703	human	TGGCTCTCATCCCAGACTTGGCCATGGAAACCTGGCTTCTCCTGGCTGTCAGCCTGGTGCTCCTCTATCT
3064175	liver	NM_003227	chr7	-	100228521	100228599	human	CCACGACTGCGGCTAGTGGTCAACAATCACAGGACCTCCACCCCCATCAACAACATCTTCGGCTGCATCGAAGGCCGCT
3064177	liver	NM_003227	chr7	-	100229433	100229509	human	GTTCCCTCCAGTTGCATCATCAGGCCTTCCCAGCATCCCAGCCCAGCCCATCAGTGCAGACATTGCCTCCCGCCTGC
3064184	liver	NM_003227	chr7	-	100230854	100230954	human	CAACACCCTGCACTGGGTCGATGAGGCCGGGAAGGTCGGAGAGCAGCTGCCGCTGGAGGACCCTGACGTCTACTGCCCCTACAGCGCCATCGGCAACGTCA
3070577	liver	NM_022444	chr7	-	122809358	122809388	human	CTGACGCTGGGGTTCATGAGCAGCACTGCCT
3079790	liver	NM_005614	chr7	-	151216943	151216978	human	AGGGTCATGACGCAGCGAGTTTCAGTCGTGACTTTT
3087439	liver	NM_181723	chr8	+	16884748	16884788	human	TTCTCTGCCCCCTCCCAGCTCTGGTGTGGGCGGCCTCCGCT
3089489	liver	NM_005775	chr8	+	22412380	22412415	human	CCGTGATCCGGAATGGTGGCTCCAACACCCTTAATT
3108154	liver	NM_002998	chr8	+	97506171	97506270	human	AGGAGTCCGCGGAGGAGCAAAACCACAGCAGAGCAAGAAGAGCTTCAGAGAGCAGCCTTCCCGGAGCACCAACTCCGTGTCGGGAGTGCAGAAACCAACA
3127271	liver	AK124446	chr8	-	21967161	21967187	human	GTGCGCGCTCGGGGAGTTGGCGAGCGG
3127992	liver	NM_006167	chr8	-	23540164	23540194	human	GGGCGCAGAACGACCAGCTGAGCACCGGGCC
3147958	liver	NM_001385	chr8	-	105440226	105440331	human	AGGGACTGATAACTGCACTTTCAACACCTGCCAGAAAGCTCTTGGGAAGGATGATTTTACCAAGATCCCCAATGGGGTGAATGGTGTTGAAGATCGGATGTCCGTA
3156911	liver	NM_145003	chr8	-	143412262	143412309	human	TCAGTCCTTAGGGACACCGAGTGACACGCAGGAGCTTCGGGACAGCCT
3157836	liver	NM_078480	chr8	-	144903994	144904065	human	ATGGAGAACGGGCAGAGCACAGCCGCCAAGCTGGGGCTGCCTCCCCTGACGCCCGAGCAGCAGGAGGCCCTT
3166515	liver	NM_002197	chr9	+	32430428	32430567	human	GCTGTTGGAGTACTATCTGGAAACAGGAATTTTGAAGGTCGAGTTCACCCCAACACCCGGGCCAACTATTTAGCCTCTCCCCCCTTAGTAATAGCATATGCAATTGCTGGAACCATCAGAATCGACTTTGAGAAAGAGCC
3186125	liver	NM_000607	chr9	+	117085426	117085516	human	TGGGTTCTTACAGTCCTGAGCCTCCTACCTCTGCTGGAAGCCCAGATCCCATTGTGTGCCAACCTAGTACCGGTGCCCATCACCAACGCCA
3188907	liver	NM_182487	chr9	+	127566595	127566621	human	CTTCAGGTCCAGAAGTCTCCAGCCAAG
3190168	liver	NM_052901	chr9	+	130860865	130860952	human	ATGTGCCGGTCATCGGGGAAGCCCAGACCGAGTTCCAGTACTTTGAGTCGAAGGGGCTCCCTGCCGAGCTGAAGTCCATTTTCAAGCT
3194916	liver	NM_021138	chr9	+	139793165	139793192	human	GGCTTTGTTCGCGGGGGTCACAGCTCTC
3218055	liver	NM_001701	chr9	-	104133243	104133297	human	GTGGTATGTGGCACCTGGTGTCACACGAATTAAGGTTCGAGAAGGCCGCCTTCGA
3218096	liver	NM_000035	chr9	-	104189767	104189848	human	GAGGATTGCCGACCAGTGTCCATCCAGCCTCGCTATCCAGGAAAACGCCAACGCCCTGGCTCGCTACGCCAGCATCTGTCAG
3223798	liver	NM_001735	chr9	-	123737105	123737185	human	CTGACGGAATATTCACTCCTGGTTAAACAACTCCGCTTGAGTATGGACATCGATGTTTCTTACAAGCATAAAGGTGCCTTA
3223810	liver	NM_001735	chr9	-	123751938	123751971	human	CGGAGCTGATGAGCGTTGTCCCAGTATTCTATGT
3223830	liver	NM_001735	chr9	-	123782274	123782424	human	AATCAGGCCAGGGAAGGTTACCGAGCAATAGCATACTCATCTCTCAGCCAAAGTTACCTTTATATTGATTGGACTGATAACCATAAGGCTTTGCTAGTGGGAGAACATCTGAATATTATTGTTACCCCCAAAAGCCCATATATTGACAAAA
3223831	liver	NM_001735	chr9	-	123783808	123783927	human	GTAACACTGAATGCACAAACAATTGATGTAAACCAAGAGACATCTGACTTGGATCCAAGCAAAAGTGTAACACGTGTTGATGATGGAGTAGCTTCCTTTGTGCTTAATCTCCCATCTGGA
3223837	liver	NM_001735	chr9	-	123794400	123794472	human	TATGGTATGTGGACGATCAAGGCTAAATATAAAGAGGACTTTTCAACAACTGGAACCGCATATTTTGAAGTTA
3225247	liver	NM_002077	chr9	-	127652681	127652708	human	TGGAGGAGGTGCGGAAGCAAAGGGAAGA
3233130	liver	NM_001818	chr10	+	5247720	5247747	human	CCAGGTGAGACGCCACTACCAAAAGATG
3233133	liver	NM_001818	chr10	+	5254655	5254680	human	ACAGTGCTCTGGGAACCCAACGACAT
3233134	liver	NM_001818	chr10	+	5254994	5255119	human	GTTCTTTGTGCCTTAGCAAAGAAACACAAACAAACCCCAGCCCTGATTGCCCTGCGCTACCAGCTGCAGCGTGGGGTTGTGGTCCTGGCCAAGAGCTACAATGAGCAGCGGATCAGAGAGAACATC
3234109	liver	NM_002216	chr10	+	7771968	7772096	human	AATATCTCCTTGTTCAGTTTGGGCATGGGATTTGATGTGGACTATGATTTTTTGAAGAGACTGTCCAATGAAAACCATGGAATTGCACAAAGGATTTATGGAAACCAGGACACGTCTTCCCAGCTTAAG
3235267	liver	NM_024693	chr10	+	11789348	11789456	human	GAACATCGTCTTGAGCAATCCCAAGAAGAGGAACGCGTTGTCACTTGCAATGCTGAAGTCTCTCCAAAGTGACATTCTTCATGACGCTGACAGCAACGATCTGAAAGTC
3252430	liver	NM_012330	chr10	+	76735182	76735212	human	ATGAATGCATTCACAGGAAGGGGGTCACCTG
3258972	liver	NM_000772	chr10	+	96447528	96447574	human	TCTCAAAAGTCTATGGCCCTGTGTTCACTGTGTATTTTGGCCTGAAG
3258975	liver	NM_000772	chr10	+	96447966	96448017	human	GGAGCATCGAGGACCGTGTTCAAGAGGAAGCCCGCTGCCTTGTGGAGGAGTT
3259024	liver	NM_000771	chr10	+	96698565	96698593	human	CCTACAGATAGGTATTAAGGACATCAGCA
3259028	liver	NM_000771	chr10	+	96701651	96701681	human	TTTGGCCTGAAACCCATAGTGGTGCTGCATG
3259045	liver	NM_000771	chr10	+	96741020	96741046	human	ACAGATGCTGTGGTGCACGAGGTCCAG
3260497	liver	NM_000392	chr10	+	101610433	101610549	human	CCACTGCTGCGGTGGATCTAGAGACAGACAACCTCATTCAGACGACCATCCAAAACGAGTTCGCCCACTGCACAGTGATCACCATCGCCCACAGGCTGCACACCATCATGGACAGTG
3264885	liver	NM_004132	chr10	+	115345583	115345671	human	AGTCAAGCTGATTGCCAACACTTTGTGCAACTCCCGCCAACTCTATGACCACATGATTGATGACAGTATGATCTGTGCAGGAAATCTTC
3264886	liver	NM_004132	chr10	+	115347984	115348107	human	GACCTGTGAGAAGGACGGCACCTACTACGTCTATGGGATAGTGAGCTGGGGCCTGGAGTGTGGGAAGAGGCCAGGGGTCTACACCCAAGTTACCAAATTCCTGAATTGGATCAAAGCCACCATC
3272983	liver	NM_000773	chr10	+	135340901	135341044	human	TGTCTGCCCTCGGAGTCACCGTGGCCCTGCTGGTGTGGGCGGCCTTCCTCCTGCTGGTGTCCATGTGGAGGCAGGTGCACAGCAGCTGGAATCTGCCCCCAGGCCCTTTCCCGCTTCCCATCATCGGGAACCTCTTCCAGTTGG
3272995	liver	NM_000773	chr10	+	135345669	135345776	human	TGCAACGTCATAGCCGACATCCTCTTCCGCAAGCATTTTGACTACAATGATGAGAAGTTTCTAAGGCTGATGTATTTGTTTAATGAGAACTTCCACCTACTCAGCACT
3286800	liver	NM_001039380	chr10	-	45495979	45496245	human	CCCAACTCGGAAGGCGTCCTGTGACCCCCGGGACCTCAAGAGCTGTAACCGCCCCTGTGTGTGGTCGAGGCTTTTGAAACCAAACTCTAGCCTCTCCAACCTAGAAACTGCATACTTTCCACAAATTTTGAGATTTTTGAGACCCTGGTACTTTTCACGAAGTCACCTTAATTATCACCAAAAAGCTCCTGCAAGATGGGAGTGGTTATACTCCATTTACAGGAAAGGAACCAAGGCTCAGAGAAGAAATGTGCTCCGTTCACCGTG
3297639	liver	NM_000429	chr10	-	82032656	82033037	human	GACTGATGTCTCCTAAGCACCTGTAATGTGCGAGGGACCCAGCTAATAACTGATCTCGTTTTTTCTTCACTGCAACATGATGAGGTAGTACCTTTTATATCCCATTTATAGATGGGGGAAAGCAAAGCACAGAGAGTCTGGATAACTTCCACAGGGTCCCACAGCCACGTGTTTAGACCTAGATGTATAACTAGGAGCTTTGACTCAGGAGCCTGTGACATACCCCCTCCCCCACCGTTGTCTCATGCCAGTAACAGGCTCAAACAATGACAAAGCAGATTCAGAAATGAGGCCATGGACTCTGTCCTGAAGGCCTGAGGTTACTGGAAATTAGGGGATTAACCCACTAGCTCTTGTTGAGCCGTGGGCAATTGTCTGAAAA
3297641	liver	NM_000429	chr10	-	82033311	82033335	human	TAAGGATGGGCATGGTGTTCTCCTG
3297644	liver	NM_000429	chr10	-	82033543	82033635	human	TTGGACTTGAAGAAGCCCATCTACCAGAAGACAGCATGCTACGGCCATTTCGGAAGAAGCGAGTTCCCATGGGAGGTTCCCAGGAAGCTTGTA
3297653	liver	NM_000429	chr10	-	82036184	82036324	human	TGGCGCAGTCATCCCTGTGCGCATCCACACCATCGTCATCTCTGTGCAGCACAACGAAGACATCACGCTGGAGGAGATGCGCAGGGCCCTGAAGGAGCAAGTCATCAGGGCCGTGGTGCCGGCCAAGTACCTGGACGAAGA
3297654	liver	NM_000429	chr10	-	82039963	82040066	human	ATGTTCGGCTATGCTACCGACGAGACAGAGGAGTGCATGCCCCTCACCATCATCCTTGCTCACAAGCTCAACGCCCGGATGGCAGACCTCAGGCGCTCCGGCCT
3297660	liver	NM_000429	chr10	-	82043672	82043792	human	ACAGTGTGCAAGACCGGCATGGTGCTGCTGTGTGGTGAGATCACCTCAATGGCCATGGTGGACTACCAGCGGGTGGTGAGGGACACCATCAAGCACATCGGCTACGATGACTCAGCCAAGG
3297661	liver	NM_000429	chr10	-	82045278	82045337	human	TGTGACCAGATCAGTGATGCAGTGCTGGATGCCCATCTCAAGCAAGACCCCAATGCCAAG
3298998	liver	NM_005271	chr10	-	88822438	88822583	human	GCACACGCCTGTGTTACTGGTAAACCCATCAGCCAAGGGGGAATCCATGGACGCATCTCTGCTACTGGCCGTGGTGTCTTCCATGGGATTGAAAATTTCATCAATGAAGCTTCTTACATGAGCATTTTAGGAATGACACCAGGGTT
3300774	liver	NM_006744	chr10	-	95360425	95360553	human	GGACCTGGTACGCCATGGCCAAGAAGGACCCCGAGGGCCTCTTTCTGCAGGACAACATCGTCGCGGAGTTCTCCGTGGACGAGACCGGCCAGATGAGCGCCACAGCCAAGGGCCGAGTCCGTCTTTTGA
3300775	liver	NM_006744	chr10	-	95360675	95360730	human	AGCGCGACTGCCGAGTGAGCAGCTTCCGAGTCAAGGAGAACTTCGACAAGGCTCGC
3301145	liver	NM_000770	chr10	-	96798712	96798787	human	CATAATGGCATTACTGACTTCCGTGCTACATGATGACAAAGAATTTCCTAATCCAAATATCTTTGACCCTGGCCAC
3301148	liver	NM_000770	chr10	-	96802672	96802775	human	GATAGGAGCCACATGCCTTACACTGATGCTGTAGTGCACGAGATCCAGAGATACAGTGACCTTGTCCCCACCGGTGTGCCCCATGCAGTGACCACTGATACTAA
3301149	liver	NM_000770	chr10	-	96805644	96805672	human	AACTTGGTTGGCACTGTAGCTGATCTATT
3301160	liver	NM_000770	chr10	-	96827302	96827425	human	GTTCACCGTGTATTTTGGCATGAATCCCATAGTGGTGTTTCATGGATATGAGGCAGTGAAGGAAGCCCTGATTGATAATGGAGAGGAGTTTTCTGGAAGAGGCAATTCCCCAATATCTCAAAGA
3303121	liver	NM_078470	chr10	-	101473347	101474277	human	TGGGCTTTTCTACGAGATGACCTTGACATACCAAGTGGTTTCCAAATGGTCAACTTACTTAAAAATCTTTTCCTGTTTTGAGATAGTCACTGGATCAAGAATGCATTAAGTGTGGTTACCCTAAATGTTCCCTTTTAAATCTGCTTTTCATGTTGAAAATCAGTTTTAATGTAGAGAAAGAAATGTCTGCCATTTGCTGCTTAACAGGCTTTGTGTCAGGTTTTTCAGTGTTGGCAAGCTCTTGGTTCTACGTGGATGATTTCTACGTGGATGTTCTCCTGAGTCCTTAATTCTGCCTAAATAGAATTTCTTTATGATCTTAACTTCACTTCCATTAGGTGAAGATTGAAAGGATAGGATTGACATACCCAAAGTAGCCAGCTGGTCTTCAGCAAAAAA…
3305113	liver	NM_000494	chr10	-	105799366	105799397	human	CGAGCAAGGCCTCCCAGGTTTCTCAACCTCAG
3307037	liver	NM_020918	chr10	-	113942579	113942645	human	CAGCGGCTCCCCTGTTGTATGGACATTCTGCACCCGAAACTGATAGCTGAGTCCTGAAGTTTTATGT
3319780	liver	NR_027713	chr11	+	9116508	9116532	human	GAGAAGCTGAAGCTTGGCAACATGC
3329480	liver	NM_000506	chr11	+	46742073	46742097	human	GATGTGTTCTGGGCCAAGTACACAG
3329481	liver	NM_000506	chr11	+	46742341	46742390	human	TTGTGAGACAGCGAGGACGCCTCGAGATAAGCTTGCTGCATGTCTGGAAG
3329482	liver	NM_000506	chr11	+	46744740	46744835	human	TGAGGGTCTGGGTACGAACTACCGAGGGCATGTGAACATCACCCGGTCAGGCATTGAGTGCCAGCTATGGAGGAGTCGCTACCCACATAAGCCTGA
3329483	liver	NM_000506	chr11	+	46744934	46745035	human	TCAACTCCACTACCCATCCTGGGGCCGACCTACAGGAGAATTTCTGCCGCAACCCCGACAGCAGCACCACGGGACCCTGGTGCTACACTACAGACCCCACCG
3337539	liver	NM_002335	chr11	+	68115327	68115604	human	TGCTATTTGCCAACCGCCGGGACGTACGGCTGGTGGACGCCGGCGGAGTCAAGCTGGAGTCCACCATCGTGGTCAGCGGCCTGGAGGATGCGGCCGCAGTGGACTTCCAGTTTTCCAAGGGAGCCGTGTACTGGACAGACGTGAGCGAGGAGGCCATCAAGCAGACCTACCTGAACCAGACGGGGGCCGCCGTGCAGAACGTGGTCATCTCCGGCCTGGTCTCTCCCGACGGCCTCGCCTGCGACTGGGTGGGCAAGAAGCTGTACTGGACGGACTCA
3338214	liver	NM_053056	chr11	+	69467684	69468606	human	TTCAGCCTGTTTGGCGTTTCCCAGAGTCATCTGATTGGACAGGCATGGGTGCAAGGAAAATTAGGGTACTCAACCTAAGTTCGGTTCCGATGAATTCTTATCCCCTGCCCCTTCCTTTAAAAAACTTAGTGACAAAATAGACAATTTGCACATCTTGGCTATGTAATTCTTGTAATTTTTATTTAGGAAGTGTTGAAGGGAGGTGGCAAGAGTGTGGAGGCTGACGTGTGAGGGAGGACAGGCGGGAGGAGGTGTGAGGAGGAGGCTCCCGAGGGGAAGGGGCGGTGCCCACACCGGGGACAGGCCGCAGCTCCATTTTCTTATTGCGCTGCTACCGTTGACTTCCAGGCACGGTTTGGAAATATTCACATCGCTTCTGTGTATCTCTTTCACATTGTT…
3338352	liver	NM_018043	chr11	+	69978036	69978144	human	GTGACCAGAGACACAATATCACCATGTGCCCGCTTTGCGACAAGACCTGCAGCTACTGGAAGATGAGCTCAGCCTGCGCCACGGCCCGCGCCAGCCACCTCTTCGACAA
3340676	liver	NM_032564	chr11	+	75495698	75495765	human	CTCTTCTCTGTCACCTGGCTCAATAGGTCCAAGGTGGAAAAGCAGCTACAGGTCATCTCAGTGCTCCA
3340679	liver	NM_032564	chr11	+	75501242	75501335	human	GCAGTGCCATCCTCATGTACATATTCTGCACTGATTGCTGGCTCATCGCTGTGCTCTACTTCACTTGGCTGGTGTTTGACTGGAACACACCCAA
3341036	liver	NM_015516	chr11	+	76506748	76506930	human	ACCTTCGGCCTTTTCGACAGCTTCAGCCTGACTCGGGTGGATTGTAGCGGCCTGGGCCCCCACATCATGCCGGTGCCCATCCCTCTGGACACAGCCCACTTGGACCTGTCCTCCAACCGGCTGGAGATGGTGAATGAGTCGGTGTTGGCGGGGCCGGGCTACACGACGTTGGCTGGCCTGGAT
3341037	liver	NM_015516	chr11	+	76506967	76507030	human	GCCTTCTCCCGCCTTCGCTACCTGGAGTCGCTTGACCTCAGCCACAATGGCCTGACAGCCCTGC
3341038	liver	NM_015516	chr11	+	76507055	76507695	human	CCCTGAGCGACGTGAACCTTAGCCACAACCAGCTCCGGGAGGTCTCAGTGTCTGCCTTCACGACGCACAGTCAGGGCCGGGCACTACACGTGGACCTCTCCCACAACCTCATTCACCGCCTCGTGCCCCACCCCACGAGGGCCGGCCTGCCTGCGCCCACCATTCAGAGCCTGAACCTGGCCTGGAACCGGCTCCATGCCGTGCCCAACCTCCGAGACTTGCCCCTGCGCTACCTGAGCCTGGATGGGAACCCTCTAGCTGTCATTGGTCCGGGTGCCTTCGCGGGGCTGGGAGGCCTTACACACCTGTCTCTGGCCAGCCTGCAGAGGCTCCCTGAGCTGGCGCCCAGTGGCTTCCGTGAGCTACCGGGCCTGCAGGTCCTGGACCTGTCGGGCAACC…
3341039	liver	NM_015516	chr11	+	76507944	76508709	human	AGAGGGACTTCGATGCCAAACCAGACTCGGGTCCCCTCCTGCTTCCCTTCCCCACTTATCCCCCAAGTGCCTTCCCTCATGCCTGGGCCGGCCTGACCCGCAATGGGCAGAGGGTGGGTGGGACCCCCTGCTGCAGGGCAGAGTTCAGGTCCACTGGGCTGAGTGTCCCCTTGGGCCCATGGCCCAGTCACTCAGGGGCGAGTTTCTTTTCTAACATAGCCCTTTCTTTGCCATGAGGCCATGAGGCCCGCTTCATCCTTTTCTATTTCCCTAGAACCTTAATGGTAGAAGGAATTGCAAAGAATCAAGTCCACCCTTCTCATGTGACAGATGGGGAAACTGAGGCCTTGAGAAGGAAAAAGGCTAATCTAAGTTCCTGCGGGCAGTGGCATGACTGGA…
3341500	liver	NM_003251	chr11	+	77775286	77775364	human	TCCATCACATCCTCATGCACCTCACCGAGAAAGCCCAGGAGGTGACAAGGAAATACCAGGAAATGACGGGACAAGTTTG
3347626	liver	NM_000019	chr11	+	108002642	108002680	human	ATATGTGGAACGGAGTTATGTATCAAAACCCACTTTGAA
3347628	liver	NM_000019	chr11	+	108004549	108004648	human	AGTGGTCATAGTAAGTGCTACAAGAACACCCATTGGATCTTTTTTAGGCAGCCTTTCCTTGCTGCCAGCCACTAAGCTTGGTTCCATTGCAATTCAGGGA
3349873	liver	NM_006169	chr11	+	114167170	114167271	human	GAATGCTGTTAGCCTGAGACTCAGGAAGACAACTTCTGCAGGGTCACTCCCTGGCTTCTGGAGGAAAGAGAAGGAGGGCAGTGCTCCAGTGGTACAGAAGTG
3349874	liver	NM_006169	chr11	+	114167302	114167414	human	GGACACCTATCTAAGCCATTTTAACCCTCGGGATTACCTAGAAAAATATTACAAGTTTGGTTCTAGGCACTCTGCAGAAAGCCAGATTCTTAAGCACCTTCTGAAAAATCTTT
3350665	liver	NM_000040	chr11	+	116703629	116703719	human	ATCCATCCTGCGAGCTCCTTGGGTCCTGCAATCTCCAGGGCTGCCCCTGTAGGTTGCTTAAAAGGGACAGTATTCTCAGTGCTCTCCTACC
3365336	liver	NM_030754	chr11	-	18266981	18267048	human	ATATCCAGAGACTCACAGGCCGTGGTGCGGAGGACTCGCTGGCCGATCAGGCTGCCAATAAATGGGGC
3372116	liver	NM_001610	chr11	-	47269628	47269684	human	CTGTACCGCCATGGAGACCGTTCACCAGTGAAGACATATCCCAAGGACCCCTATCAG
3373909	liver	NM_003627	chr11	-	57259194	57259335	human	GGTCTGTCCCCTTACGCAAGAGCCTCTGCTCCCCCACTTTCCTGTGGAGCCTCCTCACCATGGGCATGACCCAGCTGCGGATCATCTTCTACATGGCTGCTGTGAACAAGATGCTGGAGTACCTTGTGACTGGTGGCCAGGA
3375406	liver	NM_004200	chr11	-	61295389	61295597	human	CGGATCCAGTTCAGTGTCGGCTACAACTTCCAGGAGTCCACGCTCACCGTGAAGATCATGAAGGCCCAGGAGCTGCCGGCCAAGGACTTCAGCGGCACCAGCGACCCCTTCGTCAAGATCTACCTGCTGCCCGACAAGAAGCACAAGCTGGAGACCAAGGTGAAGCGGAAGAACCTGAACCCCCACTGGAACGAGACCTTCCTCTTTGA
3376350	liver	NM_004790	chr11	-	62748548	62748572	human	GTACTCCGGGCCAGTCTGCAGAAGG
3378261	liver	NM_001532	chr11	-	66136613	66136642	human	AGCCTGCTGGCCATACTGCTGCTCTTTGCC
3378553	liver	NM_000920	chr11	-	66619261	66619396	human	TGCGCTTCCTGTATGAGTGCCCCTGGCGGCGGCTGCAGGAGCTCCGGGAGCTCATCCCCAACATCCCTTTCCAGATGCTGCTGCGGGGGGCCAATGCTGTGGGCTACACCAACTACCCAGACAACGTGGTCTTCAA
3378554	liver	NM_000920	chr11	-	66619967	66620116	human	GTTTCAGAGACATCCTGCTGCGAGAGGGGCCTGAGGGCTTTGCTCGAGCTGTGCGGAACCACCCGGGGCTGCTGCTGATGGACACGACCTTCAGGGACGCCCACCAGTCACTGCTGGCCACTCGTGTGCGCACCCACGATCTCAAAAAGA
3378577	liver	NM_000920	chr11	-	66639520	66639629	human	TGCTGAAGTTCCGAACAGTCCATGGGGGCCTGAGGCTCCTGGGAATCCGCCGAACCTCCACCGCCCCCGCTGCCTCCCCAAATGTCCGGCGCCTGGAGTATAAGCCCATC
3380709	liver	NM_001360	chr11	-	71152295	71152426	human	GGTTTGCAAACGCTCATCTCCTGTCCTGGTTCTCGCCCACCATCATCTTCGACAACTGGATCCCACTGCTGTGGTGCGCCAACATCCTTGGCTATGCCGTCTCCACCTTCGCCATGGTCAAGGGCTACTTCT
3392964	liver	NM_052968	chr11	-	116660905	116661061	human	AGATAGCTGCCTTCACTCGCGCCATCGACCAGGAGACTGAGGAGGTCCAGCAGCAGCTGGCGCCACCTCCACCAGGCCACAGTGCCTTCGCCCCAGAGTTTCAACAAACAGACAGTGGCAAGGTTCTGAGCAAGCTGCAGGCCCGTCTGGATGACCT
3392967	liver	NM_052968	chr11	-	116662347	116662378	human	GACTACTTCAGCCAGACCAGCGGGGACAAAGG
3392981	liver	NM_000482	chr11	-	116692570	116692597	human	TGCCCTCTTCCAGGACAAACTTGGAGAA
3394161	liver	NM_006389	chr11	-	118925274	118925368	human	AGTGATCACCGTGCCAGTCTTCTTCAACCAGGCCGAGCGCCGAGCTGTGCTGCAGGCTGCTCGTATGGCTGGCCTCAAAGTGCTGCAGCTCATCA
3396734	liver	NM_212555	chr11	-	125648627	125648658	human	TCTTTCTCCTGGGCACAGTCTTTCTGCTCTGC
3417710	liver	NM_003725	chr12	+	57167713	57167940	human	ACCTCCAAGACAAGTATGTCTTTATCACGGGCTGTGACTCGGGCTTTGGGAACCTGCTGGCCAGACAGCTGGATGCACGAGGCTTGAGAGTGCTGGCTGCGTGTCTGACGGAGAAGGGGGCCGAGCAGCTGAGGGGCCAGACGTCTGACAGGCTGGAGACGGTGACCCTGGATGTTACCAAGATGGAGAGCATCGCTGCAGCTACTCAGTGGGTGAAGGAGCATGTGG
3418104	liver	NM_005538	chr12	+	57843135	57843313	human	AGCAGGCCAGTCTCATGTTCTTTGTGCAGCTCCCTTCCAATACCACTTGGACCTTGAAAGTGAGAGTCCTTGTGCTGGGTCCACATAATACCAACCTCACCTTGGCTACTCAGTACCTGCTGGAGGTGGATGCCAGTGGCTGGCATCAACTCCCCCTAGGGCCTGAAGCTCAAGCTGCC
3418105	liver	NM_005538	chr12	+	57843477	57843658	human	CCAGGATGTGCTGTCGACAAGAGTTTTTTGTGGACTTCCGTGAGATTGGCTGGCACGACTGGATCATCCAGCCTGAGGGCTACGCCATGAACTTCTGCATAGGGCAGTGCCCACTACACATAGCAGGCATGCCTGGTATTGCTGCCTCCTTTCACACTGCAGTGCTCAATCTTCTCAAGGCC
3418113	liver	NM_031479	chr12	+	57849426	57849610	human	CCCAAGCAGAACGAGCTCTGGTGCTGGAGCTAGCCAAGCAGCAAATCCTGGATGGGTTGCACCTGACCAGTCGTCCCAGAATAACTCATCCTCCACCCCAGGCAGCGCTGACCAGAGCCCTCCGGAGACTACAGCCAGGGAGTGTGGCTCCAGGGAATGGGGAGGAGGTCATCAGCTTTGCTACT
3430882	liver	NM_001917	chr12	+	109292485	109292546	human	CCAGTTGGGAAACTGGAGTGAACTAAACAATATCCAGGACCACAACACCATTTGGGAAGGCT
3430990	liver	NM_001093	chr12	+	109625842	109625939	human	TTTCCGGAGCAGCAAGAACGTGTGGGGTTACTTCAGCGTGGCCGCTACTGGAGGCCTGCACGAGTTTGCGGATTCCCAATTTGGGCACTGCTTCTCCT
3432099	liver	NM_000690	chr12	+	112223074	112223150	human	TTGGAGACCCTGGACAATGGCAAGCCCTATGTCATCTCCTACCTGGTGGATTTGGACATGGTCCTCAAATGTCTCCG
3432810	liver	NM_138432	chr12	+	113871946	113871997	human	ACGAGGCCAATCTGAGGGCGCAAGAGTTGGCCAAGAGGGACGGCTGGGAGAA
3443397	liver	NM_000014	chr12	-	9248138	9248288	human	CCTGCTACCAGAAAAGGACCTCACTGGCTTCCCTGGGCCTTTGAATGACCAGGACAATGAAGACTGCATCAATCGTCATAATGTCTATATTAATGGAATCACATATACTCCAGTATCAAGTACAAATGAAAAGGATATGTACAGCTTCCTA
3443406	liver	NM_000014	chr12	-	9254122	9254262	human	CAAGGATCGTAGTCCCTGTTACGGCTACCAGTGGGTGTCAGAAGAACACGAAGAGGCACATCACACTGCTTATCTTGTGTTCTCCCCAAGCAAGAGCTTTGTCCACCTTGAGCCCATGTCTCATGAACTACCCTGTGGCCA
3446738	liver	NM_134431	chr12	-	21445111	21445212	human	TGTGCGACAAAGGACCTGACTGTTCCTTGATGCTCCAGTACTTCCTAATCTTGTCAGCGATGAGCAGTTTCATTTATTCTTTGGCTGCCATACCTGGATATA
3452446	liver	NM_018018	chr12	-	47178356	47178391	human	GAAAAGGCATTTGGATGGCCGGGAAAAATTGGAGCT
3454249	liver	NM_013277	chr12	-	50410421	50410455	human	TTGTGCGCCGGGTGGAGATTCTCAGTGAAGGAAAT
3457798	liver	NM_001638	chr12	-	56755306	56755668	human	CAGCTACAGCTCTACCGCCAGGGTGGTGTGAATGCTACACAGGTCCTCATCCAGCATCTTCGAGGGCTCCAGAAAGGCAGAAGCACAGAGAGGAACGTGTCAGTGGAAGCCCTGGCCTCTGCTCTGCAGCTGTTAGCCAGGGAGCAGCAAAGCACAGGAAGGGTCGGGCGCTCCCTCCCGACAGAGGACTGTGAGAATGAGAAGGAGCAAGCTGTGCACAATGTAGTCCAGCTGCTGCCAGGAGTGGGAACCTTCTACAACCTGGGCACAGCTTTGTATTATGCTACTCAAAACTGCCTGGGCAAGGCCAGGGAACGAGGCCGAGATGGGGCCATAGATCTGGGATATGACCTTCTGATGACC
3457800	liver	NM_001638	chr12	-	56755828	56755949	human	GCCTCAGACTCATCATGATACCAGTTGAGCTGCTACTTTGCTACCTCCTGCTGCACCCTGTGGATGCCACTTCATATGGAAAGCAGACAAATGTCTTGATGCACTTTCCCTTGTCCTTGGAA
3458201	liver	NM_003708	chr12	-	57348766	57348901	human	CCCAATGAGTTGCTCACCAAGCAGGACTTCGTGACCATACTGGACGTGAACTTGTTGGGGGTGATTGATGTGACTCTGAGCCTGCTGCCCTTAGTGAGGAGGGCCAGGGGCCGTGTGGTCAACGTCTCCAGTGTCA
3458204	liver	NM_003708	chr12	-	57350934	57350962	human	GTGGGTGAAGGAGTGCGTGAGAGACAAAG
3468492	liver	NM_000277	chr12	-	103237440	103237512	human	AAGACAGCCATCCAAAATTACACTGTCACGGAGTTCCAGCCCCTCTATTACGTGGCAGAGAGTTTTAATGATG
3472212	liver	NM_004658	chr12	-	113565878	113565902	human	GGCCTTCTACGTGCTGGATGAGGAC
3472375	liver	NM_006843	chr12	-	113834977	113835197	human	GGAAGGCCACGCTTCCATCGTGAAAGAGCTGAAGGAGACACTGTGGGAAAAGCCGGGGGCCATCGCGCTGTCAGTGGGCGGCGGGGGCCTGCTGTGTGGAGTGGTCCAGGGGCTGCAGGAGGTGGGCTGGGGGGACGTGCCTGTCATCGCCATGGAGACTTTTGGTGCCCACAGCTTCCACGCTGCCACCACCGCAGGCAAACTTGTCTCCCTGCCCAAGA
3476713	liver	NM_005505	chr12	-	125292314	125292450	human	AGTCAGGGGTGTTTGAAGGCATCCCCACCTATCGCTTCGTGGCTCCCAAAACCCTGTTTGCCAACGGGTCCATCTACCCACCCAACGAAGGCTTCTGCCCGTGCCTGGAGTCTGGAATTCAGAACGTCAGCACCTGC
3476718	liver	NM_005505	chr12	-	125302133	125302237	human	CCAGTAGCCTGTCCTTCAACATGTGGAAGGAGATCCCTATCCCCTTCTATCTCTCCGTCTACTTCTTTGACGTCATGAACCCCAGCGAGATCCTGAAGGGCGAGA
3477971	liver	NR_026666	chr12	-	129298829	129298855	human	ATGGGCTCCATCATACAGCGGTCAGGT
3489263	liver	NM_001079673	chr13	+	49710469	49710560	human	TGCTCACTCTACACATGGAAGGTCCAACTTTAGAGATGAACGATCTAGTAAAACATATGAACGTTTGCAGAAAAAATTGAAGGATCGCCAAG
3502444	liver	NM_000504	chr13	+	113783787	113783920	human	CCAACAACATCCTGGCGAGGGTCACGAGGGCCAATTCCTTTCTTGAAGAGATGAAGAAAGGACACCTCGAAAGAGAGTGCATGGAAGAGACCTGCTCATACGAAGAGGCCCGCGAGGTCTTTGAGGACAGCGAC
3512851	liver	NM_001872	chr13	-	46629903	46629974	human	CCAGTGAAGCAGTTCGTGCTATTGAGAAAATTAGTAAAAATACCAGGTATACACATGGCCATGGCTCAGAAA
3523205	liver	NM_032813	chr13	-	101294534	101294559	human	AGGAGGGAGCGCATTCTTCCACCTTC
3527619	liver	NM_001097577	chr14	+	21156941	21157008	human	ACACAACTGGAACCCATCTCCAGGAACAAACAGCTGGAACCCATCTCCCGTTGAAGGGAAACTGCCAG
3540024	liver	NM_005956	chr14	+	64886585	64886626	human	AGGGGAGTGGATCAAACCTGGGGCAATAGTCATCGACTGTGG
3549649	liver	NM_058237	chr14	+	94745255	94745551	human	GGAATGTGCTTTAACCACTGCTGCAAAAGAGACAAGTCTGCATTTATTTGTGCAGGAAACCAGCCATTTAATTGTTCTAGAGTTTTAGCATTTAAAAATCGTATGAAAGTCTACATCAGCTGAATTGTCCTAGCTTGATAAGCACTTGGAGGGGGACTTGGAAGGTGAGAAAGATACTGCATTTTCTCATGAGTCTCCAAGCCCACTTGAAAAGTCACACTGAAAGGATGCAAATAGCCGTCTGCGATTTTGGCGGCCCTCCGGATTGTGGTGACAATATGTTGTACCCGGACATTC
3549719	liver	NM_006215	chr14	+	95029971	95030130	human	TAGCCCCTGCCAATGCTGACTTTGCCTTCCGCTTCTACTACCTGATCGCTTCGGAGACCCCGGGGAAGAACATCTTTTTCTCCCCGCTGAGCATCTCGGCGGCCTACGCCATGCTTTCCCTGGGGGCCTGCTCACACAGCCGCAGCCAGATCCTTGAGGG
3556839	liver	NM_003982	chr14	-	23282614	23282639	human	GGAAGCTGGTGAAGGGTTTCCTCTCC
3571742	liver	NM_005589	chr14	-	74539274	74539302	human	CTCTTCATTGGTGGGAAATTCGTTGAATC
3577585	liver	NM_016186	chr14	-	94756344	94756679	human	CAGCCTGCTGCGAAAGATCTCCATGAGGCACGATGGCAACATGGTCTTCTCTCCATTTGGCATGTCCTTGGCCATGACAGGCTTGATGCTGGGGGCCACAGGGCCGACTGAAACCCAGATCAAGAGAGGGCTCCACTTGCAGGCCCTGAAGCCCACCAAGCCCGGGCTCCTGCCTTCCCTCTTTAAGGGACTCAGAGAGACCCTCTCCCGCAACCTGGAACTGGGCCTCACACAGGGGAGTTTTGCCTTCATCCACAAGGATTTTGATGTCAAAGAGACTTTCTTCAATTTATCCAAGAGGTATTTTGATACAGAGTGCGTGCCTATGAATTTTCG
3577602	liver	NM_001756	chr14	-	94776098	94776297	human	CTTCTATGTGGACGAGACAACTGTGGTGAAGGTGCCCATGATGTTGCAGTCGAGCACCATCAGTTACCTTCATGACTCGGAGCTCCCCTGCCAGCTGGTGCAGATGAACTACGTGGGCAATGGGACTGTCTTCTTCATCCTTCCGGACAAGGGGAAGATGAACACAGTCATCGCTGCACTGAGCCGGGACACGATTAACA
3577607	liver	NM_001756	chr14	-	94780415	94780924	human	AGGCCATGGATCCTAACGCTGCTTATGTGAACATGAGTAACCATCACCGGGGCCTGGCTTCAGCCAACGTTGACTTTGCCTTCAGCCTGTATAAGCACCTAGTGGCCTTGAGTCCCAAAAAGAACATTTTCATCTCCCCTGTGAGCATCTCCATGGCCTTAGCTATGCTGTCCCTGGGCACCTGTGGCCACACACGGGCCCAGCTTCTCCAGGGCCTGGGTTTCAACCTCACTGAGAGGTCTGAGACTGAGATCCACCAGGGTTTCCAGCACCTGCACCAACTCTTTGCAAAGTCAGACACCAGCTTAGAAATGACCATGGGCAATGCCTTGTTTCTTGATGGCAGCCTGGAGTTGCTGGAGTCATTCTCAGCAGACATCAAGCACTACTATGAGTCAG…
3577608	liver	NM_001756	chr14	-	94780947	94780980	human	ACTCCTCCTGTACACCTGTCTTCTCTGGCTGCCC
3582046	liver	ENST00000390595	chr14	-	106471525	106471550	human	GTGTCCACTCCCAGGTTCAGCTGGTG
3593117	liver	NM_000338	chr15	+	48559807	48559895	human	AACAGGCCTGGCTTATAAAGAACAAAATCAAGGCTTTTTATGCTGCAGTGGCGGCAGACTGTTTCAGGGATGGTGTCCGAAGTCTTCTT
3593579	liver	NM_003645	chr15	+	50474678	50475033	human	GGTGAACCTCTGCTGCCCATACTTCTTCCAGGACATAGGCTACTTCTTGAAGGTGGCCGCCGTGGGCCGGAGGGTGCGCAGCTACGGGAAGCGGCGGCCGGCGCGCACCATCCTGCGGGCGTTCCTGGAGAAAGCGCGCCAGACGCCACACAAGCCTTTTCTGCTCTTCCGCGACGAGACTCTCACCTACGCGCAGGTGGACCGGCGCAGCAATCAAGTGGCCCGGGCGCTGCACGACCACCTCGGCCTGCGCCAGGGAGACTGCGTGGCGCTCCTTATGGGTAACGAGCCGGCCTACGTGTGGCTGTGGCTGGGGCTGGTGAAGCTGGGCTGTGCCATGGCGTGCCTCAATTACA
3593581	liver	NM_003645	chr15	+	50489755	50489840	human	CTATTATGTGAGCAGAACTTCTAACACAGATGGGATTGACTCTTTCCTGGACAAAGTGGATGAAGTATCAACTGAACCTATCCCAG
3593584	liver	NM_003645	chr15	+	50497437	50497556	human	TGCTACTCTTGCCTTGCGGACTAAATTTTCAGCCAGCCAGTTTTGGGATGACTGCAGAAAATACAACGTCACTGTCATTCAGTATATCGGTGAACTGCTTCGGTATTTATGCAACTCACC
3603944	liver	NM_000137	chr15	+	80450402	80450503	human	CCAAGACCGAGGATAGGTGTGGCCATTGGCGACCAGATCCTGGACCTCAGCATCATCAAGCACCTCTTTACTGGTCCTGTCCTCTCCAAACACCAGGATGTC
3607479	liver	NM_007011	chr15	+	89728674	89728747	human	CAATGGGATCAGTGCCGGCGGTTCTACAACTTCCTCATGGCTGACAACATGAAGAAGATCATCCTCTCGCACAG
3608408	liver	NM_002569	chr15	+	91419708	91419758	human	AGCAGGTGGCAAAGCGACGGACTAAACGGGACGTGTACCAGGAGCCCACAG
3622399	liver	NM_001482	chr15	-	45661548	45661697	human	GGCCATTTTACCAGAAGCAAGGAGGGCATTATTTTCCCAAAGATCATTTGAAAAAGGCTGTTGCTGAAATTGAAGAAATGTGCAATATTTTAAAAACGGAAGGAGTGACAGTAAGGAGGCCTGACCCCATTGACTGGTCATTGAAGTATA
3622401	liver	NM_001482	chr15	-	45668804	45668996	human	TGGGTGCAGCGAACTTTCCAGAGCACCCAGGCAGCTACGGCTTCCTCCCGGAACTCCTGTGCAGCTGACGACAAAGCCACTGAGCCTCTGCCCAAGGACTGCCCTGTCTCTTCTTACAACGAATGGGACCCCTTAGAGGAAGTGATAGTGGGCAGAGCAGAAAACGCCTGTGTTCCACCGTTCACCATCGAGG
3626837	liver	NM_004998	chr15	-	59450499	59450551	human	ATACAGGTTATTCCAGTGGGACTCAAAATGCCAACTACCCAGTGAGAGCTGCC
3642842	liver	NM_020664	chr16	+	454986	455019	human	CTCTGGGATTGGGTTCCGGATTGCTGAGATTTTC
3645660	liver	NM_003456	chr16	+	3163455	3163480	human	CCAGGACACCCAGGACAAGGAGACAC
3651318	liver	NM_017888	chr16	+	20448650	20448689	human	GTCGGCTGTGGTCAGCAGCCCAGACCCCATCAGGGGAGAG
3651618	liver	NM_020424	chr16	+	20926879	20926920	human	TGACAACGGCAACACGACAAGAAGTCCTTGGCCTCTACCGCA
3656745	liver	NM_025193	chr16	+	30997744	30997775	human	GTACCCGGAACGTGATCGAGGCTTGTGTGCAG
3662122	liver	NM_005946	chr16	+	56673187	56673217	human	ACCTGCACTGGCTCCTGCAAATGCAAAGAGT
3664994	liver	NM_003869	chr16	+	66971956	66972040	human	TCCCATCCGGACCACACACACGGGGCAGGTGCTGGGGAGTCTTGTCCATGTGAAGGGCGCCAATGCCGGGGTCCAAACCTTCCTG
3664996	liver	NM_003869	chr16	+	66973122	66973175	human	GTCTACAGGACCTCACCGCAGTGGAGTCAGAGTTTCTTAGCCAGTTCAACATGA
3671569	liver	NM_019065	chr16	+	84028234	84028265	human	GAGGGTCTGGAAGCCCAGATCAGCCGCTTGGC
3671671	liver	NM_139174	chr16	+	84229429	84229456	human	CCACCTCGGAAGGTGGCCTCCCGCACAG
3677781	liver	NM_016292	chr16	-	3739060	3739131	human	TTCCAAACATGAGTTCCAGGCCGAGACAAAGAAGCTTTTGGACATTGTTGCCCGGTCCCTGTACTCAGAAAA
3683598	liver	NM_174924	chr16	-	20387398	20387428	human	GTGATATCCAGGCCCTTGGTCATCGTTGGCT
3683673	liver	NM_001010845	chr16	-	20566638	20566798	human	GTCTCATCTTTATGCCTGGAACCATCCAGATGAAATCCACTGACATACTGTATAGGTTGCAGATGTCTAAGGCCAAGGCTATTGTTGCTGGGGATGAAGTCATCCAAGAAGTGGACACAGTGGCATCTGAATGTCCTTCTCTGAGAATTAAGCTACTGGTG
3683678	liver	NM_001010845	chr16	-	20576080	20576164	human	CATTGGCTGCGAAAAGTTCAGGGACTTTGCACCCTGTGGGGTACTCAGATGTCCAGCCGCACTCTCTACATTAATAGTAGGCAAC
3690504	liver	NM_032583	chr16	-	48247393	48247451	human	TGCTGGCCTCCTTGAATCTCCTTCGGCTGTCAGTGTTCTTTGTGCCTATTGCAGTCAAA
3697717	liver	NM_000353	chr16	-	71600983	71602019	human	TCCCATCTAGGGAAGGCTGGACTAGGCCTTGCGGCTCCTCAGGGACTCAGGTGGCCCTACTGGGAGAGGGGCCTCAAATGCACCATGTCAAGGGTTCAAGATTGTTCCTGCTTTTCCCCAAGTACAACCACACCCACACTCAGATCCTCCTCATTCACATCGCAGATTCTCCCTTGCTCTGCGCTGCTAGAGTGACTCACTAATTCATTAATCTGCCTCCCTCTCGTAAGATTTCCTTCTTTTTTTCTTGAAAGTACCAGGTGAACAAAGTTTACCAGAAAGCAGTTGAGACAAGAAAATAAGAGCTCAGGATGAGGGAAAAGAAAAAGATTGAGAGAATTTGTGCCCCCAACCATTTCCTCAGACTCTAAGAAAGAACACGCTCTCTCCAGGCAGGTC…
3697723	liver	NM_000353	chr16	-	71604185	71604280	human	GCTGAGTCAGCGCATTTTGGGACCCTGTACCATTGTCCAGGGAGCTCTGAAAAGCATCCTATGTCGCACCCCGGGAGAGTTTTACCACAACACTCT
3697724	liver	NM_000353	chr16	-	71604594	71604733	human	TGTTTTCGGATTGCAAATATGAACCACTGGCCACCCTCAGCACCGATGTCCCCATCCTGTCCTGTGGAGGGCTGGCCAAGCGCTGGCTGGTTCCTGGCTGGAGGTTGGGCTGGATCCTCATTCATGACCGAAGAGACATT
3697730	liver	NM_000353	chr16	-	71607458	71607507	human	TTCCTATCCAGTCGGGAGGAGATTGCTTCTTATTACCACTGTCCTGAGGC
3697732	liver	NM_000353	chr16	-	71609834	71609881	human	AGGCAATGAAAGATGCCCTGGACTCGGGCAAATATAATGGCTATGCCC
3697733	liver	NM_000353	chr16	-	71609894	71609927	human	GACCCTACTGTGTTTGGAAACCTGCCTACAGACC
3697737	liver	NM_000353	chr16	-	71610139	71610276	human	CCCTCAATTCTGGACGTGCATGTCAACGTTGGTGGGAGAAGCTCTGTGCCGGGAAAAATGAAAGGCAGAAAGGCCAGGTGGTCTGTGAGGCCCTCAGACATGGCCAAGAAAACTTTCAACCCCATCCGAGCCATTGTG
3697738	liver	NM_000353	chr16	-	71610947	71610995	human	ATTGCCCCTGTAACCTGTCAAAGAAGAGCTAAGGGAGCTTTCGGGGTTG
3705952	liver	NM_000934	chr17	+	1648627	1648685	human	CTAACTAGCGGGCCGAACCAGGAGCAGGTGTCCCCACTTACCCTCCTCAAGTTGGGCAA
3705954	liver	NM_000934	chr17	+	1649080	1649139	human	CTGGCCCGGGCCATGATGGCCTTCACTGCCGACCTGTTCTCCCTGGTGGCTCAAACGTCC
3705955	liver	NM_000934	chr17	+	1650317	1650442	human	TCAGAACCACACGTTGCAGAGGCTGCAACAGGTGCTGCACGCAGGCTCAGGGCCCTGCCTCCCCCATCTGCTGAGCCGCCTCTGCCAGGACCTGGGCCCCGGCGCGTTCCGACTGGCTGCCAGGAT
3705956	liver	NM_000934	chr17	+	1650627	1650791	human	TGGAACAATCCGAACAGCTATTTGGGGCAAAGCCCGTGAGCCTGACGGGAAAGCAGGAAGATGACCTGGCAAACATCAACCAATGGGTGAAGGAGGCCACGGAGGGGAAGATTCAGGAATTCCTCTCTGGGCTGCCGGAAGACACCGTGTTGCTTCTCCTCAACG
3715954	liver	NM_016518	chr17	+	27379938	27379981	human	GCAGACTGGATTACTGCTGCTGGGAATGAAAGAGAATCAAGAAT
3722250	liver	NM_000151	chr17	+	41052926	41053119	human	TGGGATCCAGTCAACACATTACCTCCAGGTGAATTACCAAGACTCCCAGGACTGGTTCATCTTGGTGTCCGTGATCGCAGACCTCAGGAATGCCTTCTACGTCCTCTTCCCCATCTGGTTCCATCTTCAGGAAGCTGTGGGCATTAAACTCCTTTGGGTAGCTGTGATTGGAGACTGGCTCAACCTCGTCTTTA
3722257	liver	NM_000151	chr17	+	41061332	41061407	human	CATTTTGTGGTTGGGATTCTGGGCTGTGCAGCTGAATGTCTGTCTGTCACGAATCTACCTTGCTGCTCATTTTCCT
3722260	liver	NM_000151	chr17	+	41063014	41063371	human	CCTGTTCAGCTTCGCCATCGGATTTTATCTGCTGCTCAAGGGACTGGGTGTAGACCTCCTGTGGACTCTGGAGAAAGCCCAGAGGTGGTGCGAGCAGCCAGAATGGGTCCACATTGACACCACACCCTTTGCCAGCCTCCTCAAGAACCTGGGCACGCTCTTTGGCCTGGGGCTGGCTCTCAACTCCAGCATGTACAGGGAGAGCTGCAAGGGGAAACTCAGCAAGTGGCTCCCATTCCGCCTCAGCTCTATTGTAGCCTCCCTCGTCCTCCTGCACGTCTTTGACTCCTTGAAACCCCCATCCCAAGTCGAGCTGGTCTTCTACGTCTTGTCCTTCTGCAAGAGTGCGGTAGTGCCC
3730787	liver	NM_016360	chr17	+	61678586	61678679	human	GACGCTGCACTTTACCGCGGCTGTCCCCGCCGGGCACAACAAGTGGTCCAAAGTCAGGCACATCAAGGGTCCGAAGGACGTCGAAAGGAGTCGC
3735155	liver	NM_000213	chr17	+	73720821	73720851	human	TCCTGGCAGCCTTGATCAGCGTCAGCCTCTC
3741508	liver	NM_013276	chr17	-	3514048	3514248	human	CCACTGTGTATTCACGCATGATTCAGGCAGCTGTGCAGCAGAGAGATACCCACCTGACCATCACCCCGACAGTGCTGGGGGAGAGGCACCTGCCGGACCAGCTGGCCTCAGTGACCAGAATCTCCTCCTCCGACCTCTCCCTGGGGCACGTGACCCGGGCTCTGTGCCGAGGCATTGTTCAGAACCTGCACTCCATGCTTC
3741723	liver	NM_032294	chr17	-	3765506	3765535	human	CGGCGTCCAGGAAGACGAGGCTGCATCCTG
3743197	liver	NM_177550	chr17	-	6588078	6589186	human	AGGGCTCTGGTTTTCACTCGCTTCGTCCTAGATAGTTTAAATGGGAATCGGATCCCCTGGTTGAGAGCTAAGACAACCACCTACCAGTGCCCATGTCCCTTCCAGCTCACCTTGAGCAGCCTCAGATCATCTCTGTCACTCTGGAAGGGACACCCCAGCCAGGGACGGAATGCCTGGTCTTGAGCAACCTCCCACTGCTGGAGTGCGAGTGGGAATCAGAGCCTCCTGAAGCCTCTGGGAACTCCTCCTGTGGCCACCACCAAAGGATGAGGAATCTGAGTTGCCAACTTCAGGACGACACCTGGCTTGCCACCCACAGTGCACCACAGGCCAACCTACGCCCTTCATCACTTGGTTCTGTTTTAATCGACTGGCCCCCTGTCCCACCTCTCCAGTGAG…
3743198	liver	NM_177550	chr17	-	6589406	6589479	human	ACCGAACCTTCTGGCACACCTTGTACAGAGTTTTGGGGTTCACACCCCAAAATGACCCAACGATGTCCACACAC
3743203	liver	NM_177550	chr17	-	6590856	6590976	human	ATCGGCCTCAATCCGCTGTACATCATGCTGCCCTGTACCCTGAGTGCCTCCTTTGCCTTCATGTTGCCTGTGGCCACCCCTCCAAATGCCATCGTGTTCACCTATGGGCACCTCAAGGTTG
3743213	liver	NM_177550	chr17	-	6606351	6606452	human	CAAGTGATTTTTGAAGGCCCCACTCTGGGGCAGCAGGAAGACCAAGAGCGGAAGAGGTTGTGTAAGGCCATGACCCTGTGCATCTGCTACGCGGCCAGCATC
3743357	liver	NM_001181	chr17	-	7017451	7017481	human	GGCACTCGCAGGCTGAATCCCAGGAGAGGAA
3743358	liver	NM_001181	chr17	-	7017503	7017557	human	GGCCAAGGACTTTCAAGATATCCAGCAGCTGAGCTCGGAGGAAAATGACCATCCT
3747986	liver	NM_001005291	chr17	-	17718576	17718626	human	GTGACTCAGCTATTCCGGGAACATCTCTTAGAGCGAGCACTGAACTGTGTG
3748335	liver	NM_004169	chr17	-	18238963	18238988	human	AGTGAAAAGTGTGGATCCCAAGACTG
3748336	liver	NM_004169	chr17	-	18243368	18243561	human	TGCTACTCCCGAAACCTGGAATATGCCCGGCTACGGAAGATTGCAGATGAGAACGGGGCGTATCTCATGGCGGACATGGCTCACATCAGCGGGCTGGTGGCGGCTGGCGTGGTGCCCTCCCCATTTGAACACTGCCATGTGGTGACCACCACCACTCACAAGACCCTGCGAGGCTGCCGAGCTGGCATGATCTT
3748342	liver	NM_004169	chr17	-	18251709	18251754	human	ATACTATGGCGGGACTGAGTTTATTGATGAACTGGAGACCCTCTGT
3748347	liver	NM_004169	chr17	-	18257084	18257124	human	ACATCATTAAGAAGGAGAGTAACCGGCAGAGGGTTGGATTG
3748348	liver	NM_004169	chr17	-	18259228	18259255	human	TGTGGTCCTCACATGACAAGATGCTGGC
3750642	liver	NM_015584	chr17	-	26681532	26681597	human	CATTTTTGGCTACCGAGGTGTCGTCCTGTTTCCCTGGCAGGCCAGACTGTATGACCGGGATGTGGC
3755900	liver	NM_012481	chr17	-	38020405	38020433	human	ACGTGGAGAGGCCGAGTAGCCACAGCGGC
3756908	liver	NM_002279	chr17	-	39526014	39526045	human	GGTTTTGAAACTGACTTCCAGAGCTCCACTGC
3766769	liver	NM_018469	chr17	-	62291522	62291576	human	TGACAAGTCTGTATGGTCGCCATGCCGAGAAAACCACTGACATGCCAAAACCATC
3795018	liver	NM_171999	chr18	+	76752585	76752670	human	AGCTGCAGCCGTGCCCCTGATCCTGGAACAGCTCATGGCCCTGCAGCAGCAGCAGATCCACCAGCTGCAGCTCATCGAGCAGATCC
3817319	liver	NM_032607	chr19	+	4153745	4153771	human	ATGAATACGGATTTAGCTGCTGGAAAG
3817320	liver	NM_032607	chr19	+	4154914	4154990	human	TCCATGGACCCCATCGACAGCTTTGAGCTCCTGGATCTCCTGTTTGACCGGCAGGACGGCATCCTGAGACACGTGGA
3817322	liver	NM_032607	chr19	+	4157262	4157292	human	GTACCTGAAGCCTCTGTGACCATAGACCTGG
3820322	liver	NM_018381	chr19	+	10200344	10200371	human	AGATATGAAGCAGGACCGGGACATTCAG
3822671	liver	NM_078481	chr19	+	14499278	14499310	human	GACTCTGCCGGGAGCTGAAACCCAGGACTCCAG
3830093	liver	NM_182983	chr19	+	35551542	35551700	human	TCCTGTCCCGATGGCGAGTGTTTGCCGGTGCCGTGGCCCAGGCCTCTCCCCACGGTCTGCAGCTGGGGGTGCAGGCTGTGGTCTACCACGGGGGCTATCTTCCCTTTCGGGACCCCAACAGCGAGGAGAACAGCAACGATATTGCCCTGGTCCACCTCT
3830250	liver	NM_015925	chr19	+	35741323	35741557	human	CGCAACCCATCGTCATCTGGAAGTACAAGTCTTTCTGCCGGGACCGCATCGCCGATGCCTTCTCCCCGGCCAGCGTCGACAACCAGCTCAATGCCCAGCTGGCAGCCGGGAACCCAGGCTACAACCCCTACGTTGAGTGCCAGGACAGCGTGCGCACCGTCAGGGTCGTGGCCACCAAGCAGGGCAACGCTGTGACCCTGGGAGATTACTACCAGGGCCGGAGGATTACCATCAC
3833899	liver	NR_001278	chr19	+	41442003	41442067	human	TCCGAGAGAAATATGGGGACGTCTTCACGGTACACCTGGGACCGAGGCCCGTGGTCATGCTGTGT
3833931	liver	NM_000767	chr19	+	41510205	41510279	human	TGATCTTTGCCAATGGAAACCGCTGGAAGGTGCTTCGGCGATTCTCTGTGACCACTATGAGGGACTTCGGGATGG
3833932	liver	NM_000767	chr19	+	41512840	41512967	human	AGTCCATTACCGCCAACATCATCTGCTCCATCGTCTTTGGAAAACGATTCCACTACCAAGATCAAGAGTTCCTGAAGATGCTGAACTTGTTCTACCAGACTTTTTCACTCATCAGCTCTGTATTCGGC
3833960	liver	NM_000766	chr19	+	41600151	41600257	human	CAAGGTCCATGAGGAGATTGACAGAGTGATCGGCAAGAACCGGCAGCCCAAGTTTGAGGACCGGGCCAAGATGCCCTACACAGAGGCAGTGATCCACGAGATCCAAA
3834816	liver	NM_001410	chr19	+	42864946	42865157	human	CCCAATGGAGGAGTCTGTGGCCCATGCTGTGGCAGCAGTCGGGAGCCGCCTGTATATCTCTGGGGGTTTCGGGGGAGTGGCCCTGGGCCGCCTGCTGGCACTGACCCTGCCCCCTGACCCCTGCCGCCTGCTGTCCTCACCTGAAGCTTGTAACCAGTCTGGGGCCTGCACCTGGTGCCATGGGGCCTGCTTGTCCGGGGATCAGGCCCACA
3841758	liver	NM_014218	chr19	+	55281303	55281335	human	ATGTCGCTCTTGGTCGTCAGCATGGCGTGTGTT
3844792	liver	NM_024888	chr19	-	813659	813690	human	TGGGCAGCCTGAAGCGCGCCAGCGTGGACGTG
3846853	liver	NM_052972	chr19	-	4538050	4538729	human	GGGCGCCTCTAAGCTCCAAGAATTGCACCTCTCCAGCAATGGGCTGGAAAGCCTCTCGCCCGAATTCCTGCGGCCAGTGCCGCAGCTGAGGGTGCTGGATCTAACCCGAAACGCCCTGACCGGGCTGCCCCCGGGCCTCTTCCAGGCCTCAGCCACCCTGGACACCCTGGTATTGAAAGAAAACCAGCTGGAGGTCCTGGAGGTCTCGTGGCTACACGGCCTGAAAGCTCTGGGGCATCTGGACCTGTCTGGGAACCGCCTCCGGAAACTGCCCCCCGGGCTGCTGGCCAACTTCACCCTCCTGCGCACCCTTGACCTTGGGGAGAACCAGTTGGAGACCTTGCCACCTGACCTCCTGAGGGGTCCGCTGCAATTAGAACGGCTACATCTAGAAGGCAA…
3848080	liver	NM_000064	chr19	-	6697376	6697517	human	CAAGAGGCGTCACCAGCAGACCGTAACCATCCCCCCCAAGTCCTCGTTGTCCGTTCCATATGTCATCGTGCCGCTAAAGACCGGCCTGCAGGAAGTGGAAGTCAAGGCTGCTGTCTACCATCATTTCATCAGTGACGGTGTC
3848092	liver	NM_000064	chr19	-	6709695	6709836	human	CCAGTCAGAAGACCGGCAGCCTGTACCTGGGCAGCAGATGACCCTGAAGATAGAGGGTGACCACGGGGCCCGGGTGGTACTGGTGGCCGTGGACAAGGGCGTGTTCGTGCTGAATAAGAAGAACAAACTGACGCAGAGTAAG
3848095	liver	NM_000064	chr19	-	6711017	6711170	human	AGGCTACCAGGACCATGCAGGCTCTGCCCTACAGCACCGTGGGCAACTCCAACAATTACCTGCATCTCTCAGTGCTACGTACAGAGCTCAGACCCGGGGAGACCCTCAACGTCAACTTCCTCCTGCGAATGGACCGCGCCCACGAGGCCAAGAT
3848096	liver	NM_000064	chr19	-	6712315	6712416	human	TGTTCGTGACGAACCCTGATGGCTCTCCAGCCTACCGAGTCCCCGTGGCAGTCCAGGGCGAGGACACTGTGCAGTCTCTAACCCAGGGAGATGGCGTGGCCA
3848105	liver	NM_000064	chr19	-	6718292	6718416	human	CCAACAGGGAGTTCAAGTCAGAAAAGGGGCGCAACAAGTTCGTGACCGTGCAGGCCACCTTCGGGACCCAAGTGGTGGAGAAGGTGGTGCTGGTCAGCCTGCAGAGCGGGTACCTCTTCATCCAG
3848106	liver	NM_000064	chr19	-	6719263	6719352	human	CCCACGACGCGCAAGGGGATGTTCCAGTCACTGTTACTGTCCACGACTTCCCAGGCAAAAAACTAGTGCTGTCCAGTGAGAAGACTGTGC
3851762	liver	NM_013312	chr19	-	12886219	12886253	human	ACAAAGCTGAGCTATGCGGGTCTCTGCTCACCTGG
3852923	liver	NM_013447	chr19	-	14885070	14885103	human	TGACTCTGCCGGGAGCTGAAACCCAGGACTCCAG
3853340	liver	NM_005858	chr19	-	15485414	15485440	human	ATGGAACTGGTGTGGCCAGCTGGCAAG
3859000	liver	NM_004364	chr19	-	33792679	33792705	human	CTGCAGTTCCAGATCGCGCACTGCGGC
3862235	liver	NM_003890	chr19	-	40392347	40392376	human	GTGAGTGCTTGCCAGGCAGCTGGAGGCCAG
3865597	liver	NM_001080469	chr19	-	46215566	46215595	human	AACGTGAAGGAGGAGACTGTGTGCCTGACG
3868895	liver	NM_022046	chr19	-	51581377	51581406	human	GGGGACCCCTGGTGTGCAGAGGACAGCTCC
3872960	liver	NM_012254	chr19	-	59011923	59012001	human	TTCCAGCAGCGCTTCGGTCCTATTCGGATCTGGGAAGTCTACGGCTCCACAGAAGGCAACATGGGCTTAGTCAACTATG
3872961	liver	NM_012254	chr19	-	59012662	59012729	human	ATGACTGTCGGCAGCATGGCGTGACAGTGATCCTGTATGTGGGCGAGCTCCTGCGGTACTTGTGTAAC
3872964	liver	NM_012254	chr19	-	59022089	59022254	human	TGAGAACATCCGCTGCTTCTACCTCAGCCATACCTCCCCTACACCAGGGGTGGGGGCTCTGGGGGCTGCCCTGGATGCAGCGCCCTCCCACCCAGTGCCTGCTGACCTGCGTGCTGGGATCACATGGAGAAGCCCTGCCCTCTTCATCTATACCTCGGGGACCACT
3884562	liver	NM_004139	chr20	+	36974940	36974985	human	CCTGCCGTCCATACTGCTGGCATTGCTGCTTACGTCCACCCCAGAG
3884563	liver	NM_004139	chr20	+	36975018	36975042	human	GATCACCGACAAGGGACTGCAGTAT
3886480	liver	NM_178849	chr20	+	43043160	43043281	human	TCTCCGGGATCAACGGCGACATTCGGGCGAAGAAGATTGCCAGCATCGCAGATGTGTGTGAGTCCATGAAGGAGCAGCTGCTGGTTCTCGTTGAGTGGGCCAAGTACATCCCAGCTTTCTGC
3886489	liver	NM_178849	chr20	+	43057022	43057096	human	CTGATGCAGGAACATATGGGAACCAACGTCATCGTTGCCAACACAATGCCCACTCACCTCAGCAACGGACAGATG
3890647	liver	NM_002591	chr20	+	56137154	56137296	human	TGTGGCCAGGATCGAAAGCAAGACGGTTATCGTCACCCAAGAGCAAAGAGACACAGTGCCCATCCCCAAAACAGGCCTCAGCCAGCTCGGTCGCTGGATGTCAGAGGAGGATTTTGAGAAAGCGTTCAATGCCAGGTTCCCAG
3890655	liver	NM_002591	chr20	+	56139248	56139430	human	GAAAATGGCTTTTTCGGTGTCGCTCCTGGGACTTCAGTGAAGACCAACCCCAATGCCATCAAGACCATCCAGAAGAACACAATCTTTACCAATGTGGCCGAGACCAGCGACGGGGGCGTTTACTGGGAAGGCATTGATGAGCCGCTAGCTTCAGGTGTCACCATCACGTCCTGGAAGAATAAG
3890663	liver	NM_002591	chr20	+	56140866	56141372	human	GCCTGAGTGCTTTACCTTTAAAATCATTCCCTTTCCCATCCATAAGGTGCAGTAGGAGCAAGAGAGGGCAAGTGTTCCCAAATTGACGCCACCATAATAATCATCACCACACCGTGAGCAGATCTGAAAGGCACACTTTGATTTTTTTAAGGATAAGAACCACAGAACACTGGGTAGTAGCTAATGAAATTGAGAAGGGAAATCTTAGCATGCCTCCAAAAATTCACATCCAATGCATAGTTTGTTCAAATTTAAGGTTACTCAGGCATTGATCTTTTCAGTGTTTTTTCACTTTAGCTATGTGGATTAGCTAGAATGCACACCAAAAAAATACTTGAGCTGTATATATATATGTGTGTGTGTGTGTGTGTGTGTGTGTGTGTGTGTGCATGTATGTGC…
3893108	liver	NM_022082	chr20	+	61596491	61596518	human	AGCCATCACGGTGCGGAAGCTCATGCAG
3910731	liver	NM_080617	chr20	-	54573638	54573665	human	TTGGAGGCTGGCAGTATTCCACGTTTTC
3924153	liver	NM_030582	chr21	+	46875741	46875802	human	CCCGGACGCGCCAGAGGAGAACATTGCCGGTGTCGGAGCCGAGATCCTGAACGTGGCCAAAG
3940138	liver	NM_016327	chr22	+	24909317	24909410	human	TGGTGTCTCCCATCCTGGAACGAGACAGCGAGCATGGGGATGTTTTGTGGAATACAGCCGTGGTGATCTCCAATTCCGGAGCAGTCCTGGGAAA
3949042	liver	NM_017931	chr22	+	46684377	46684418	human	GAGACCACATCCTGCTGTTCAATGACGCACACTTCCTGATGG
3950460	liver	NM_001135101	chr22	+	50312882	50312928	human	TGGTGGACACCGCAAAGAAGAACTTTGGCGGCGGGAACACGGCTTGG
3955334	liver	NM_031444	chr22	-	24938262	24938680	human	TTGTTGCCTTTGAGCCAGATCCATGGCAATGGTCTCCCCACAGACCGCAGGACTGAGCCTGGAGAGAGAAGTTGCTTGACGGATGCCACTTGTCAGGACAGTATGTGAGTGTCTGGAGACAGCATAGCTGACCCCAATCCCCCAGGGCTGAGGACCCCTCCAGGCCCCTCTCTCCTGGAAGTGCTGCATATGCCCCTGTGCCCAGTGGTTGATGATACCACCACCACCTGCCTACCCATGGGCCCAAGTTTCTGTGGCTCATTACAGGGCATCTGACCCCTGCCACCCAGCATAGACACACCTCACAGCTGCCCTGCCATGCAGAGCCCTGGCCGCTGGAGACTCTTAAAGCCCCCACAGCCCTCCAGGTCCTCCAGCTCTGTCAGATGGAGGGCTCTC…
3963975	liver	AK127072	chr22	-	46638029	46639844	human	TGTCGTATTCCGGAGCCAGATTGTCCTTGATCCATTCTGTATGTTGAAGGACACAAAAGGGACTGTGCAGGTGGAGACAGCCTCCATGAGGGGCGCAGGGACTGTTCTGGCGGAGGGCGGACCCCACAGCTGGGGACTTGGTTCTTTTAGACCAAACAGTCCATCTCGCAGCATCACTCAAAACTCACCAAAAAATTTTAAAAAATAGTTTATTTTTTAAAACCATTAAGGCAAAACTGTACCCTGAAATTAACTCTGTACATTCATCAGTCTTACAGTAGGACATCCCAAACACAGAAGTTCCCATATATTCAGGATATAAATCAATACATGTGGTCAGTTCAGTCTCCTAATAGGAAAACGAAGACCCAAGATTTTTTTTTAAAATTAAGGTTATTT…
3966166	liver	NM_000487	chr22	-	51066327	51066351	human	TGGAGCTTCAGGAGGCGGCCGTCAG
3980872	liver	NM_001097642	chrX	+	70443785	70444349	human	GTGGTCCCTGCAGCTCATCCTAGTTTCCACCCCAGCTCTCCTCGTGGCCATGCACGTGGCTCACCAGCAACACATAGAGAAGAAAATGCTACGGCTTGAGGGCCATGGGGACCCCCTACACCTGGAGGAGGTGAAGAGGCACAAGGTCCACATCTCAGGGACACTGTGGTGGACCTATGTCATCAGCGTGGTGTTCCGGCTGTTGTTTGAGGCCGTCTTCATGTATGTCTTTTATCTGCTCTACCCTGGCTATGCCATGGTGCGGCTGGTCAAGTGCGACGTCTACCCCTGCCCCAACACAGTGGACTGCTTCGTGTCCCGCCCCACCGAGAAAACCGTCTTCACCGTCTTCATGCTAGCTGCCTCTGGCATCTGCATCATCCTCAATGTGGCCGAGGT…
3985087	liver	NM_022053	chrX	+	101502189	101502214	human	GGAAGTGTAGCTCCCAGGTTGGTTCC
3986766	liver	NM_000495	chrX	+	107802338	107802365	human	TGGATTTCCAGGTCCAGAAGGGCCTCCG
3988554	liver	NM_001560	chrX	+	117883636	117883722	human	CTGTGACTGAGCTTCAATGCATTTGGCACAACCTGAGCTACATGAAGTGTTCTTGGCTCCCTGGAAGGAATACCAGTCCCGACACTA
3989261	liver	NM_012084	chrX	+	120181843	120182361	human	TGCGCGGCATCCTGCGGATCATCAAGCCCTGCAACCATGTGCTGAGTCTCTCCTTCCCCATCCGGCGCGACGACGGCTCCTGGGAGGTCATCGAAGGCTACCGGGCCCAGCACAGCCAGCACCGCACGCCCTGCAAGGGAGGTATCCGTTACAGCACTGATGTGAGTGTAGATGAAGTAAAAGCTTTGGCTTCTCTGATGACATACAAGTGTGCAGTGGTTGATGTGCCGTTTGGGGGTGCTAAAGCTGGTGTTAAGATCAATCCCAAGAACTATACCGAAAATGAATTGGAAAAGATCACAAGGAGGTTCACCATGGAGCTAGCAAAGAAGGGCTTTATTGGTCCTGGCGTTGATGTGCCTGCTCCAGACATGAACACAGGTGAGCGGGAGATGTCCT…
3989262	liver	NM_012084	chrX	+	120182556	120182723	human	CCAGATGGTATTGACCCAAAGGAACTGGAAGACTTCAAATTGCAACATGGGTCCATTCTGGGCTTCCCCAAGGCAAAGCCCTATGAAGGAAGCATCTTGGAGGTCGACTGTGACATACTGATCCCAGCTGCCACTGAGAAGCAGTTGACCAAATCCAACGCACCCAGA
3989263	liver	NM_012084	chrX	+	120182737	120182939	human	TCATTGCTGAAGGTGCCAATGGGCCAACAACTCCAGAAGCTGATAAGATCTTCCTGGAGAGAAACATTTTGGTTATTCCAGATCTCTACTTGAATGCTGGAGGAGTGACAGTATCTTACTTTGAGTGGCTGAAGAATCTAAATCATGTCAGCTATGGCCGTTTGACCTTCAAATATGAAAGGGATTCTAACTACCACTTGCTC
3989264	liver	NM_012084	chrX	+	120183092	120183117	human	CAGGCAAATTATGCACACAGCCATGA
4018461	liver	NM_001113490	chrX	-	112022527	112022553	human	TGCTGGTCAGATTCCAGCTGCTGCCTC
4019901	liver	NM_003588	chrX	-	119658496	119659422	human	CTTAGCCACTGGACACCTAGTTTTCAGGAGAATGTCCCAAGATTGTTTATATATACAAAATGGCAAAAGTACTGTTTTTCGAATTGATAATTCAAGCAAAGGCTTCTCTTTACTGTCACTGATTTTTTTTTGTTTTTATTTTGTTTCCTTGTTTCTATTTCCTTGAAGCTTTGAAGGGAGGAGAAGCAGAAAATTTTGTTTATGTTTGTTAAAAATCAGAACTACTTAATGCTTTTTGCCACAGCATATTTCCTTGCCTGTTGGAGCCGTTAGGAAGATTACCTATGTCCTAATCTTCAACCTGAGAAGATTTTTGACTCTTGTGTCTACTGTTGATTGTTTGCTTGAGTTCTCAAAGACCTGTGGCCAGGTATTTTAAAAAGTCGTCTATTTCTTTCT…
4035105	liver	NM_182660	chrY	-	15591551	15591578	human	TATCGTCGTGGGACTTGGAAATTTGTTG
4047076	liver	NM_000187	chr3	-	120393756	120393818	human	CCCTACAATCTCTATGCTGAGCAGCTCTCAGGATCGGCTTTCACTTGTCCACGGAGCACCAAT
2450817	lung	NM_005558	chr1	-	201358329	201358379	human	AGGCGGCGGCACCGCAACCTGAGCTCCACCACGGACGATGAGGCTCCCAGG
2521290	lung	NM_001080539	chr2	+	197585366	197585390	human	GTCATGGAGGACCAGCACAACAGTG
2562456	lung	NM_000542	chr2	-	85890493	85890599	human	AATGGCTGCCGCGAGACTCTGAGTGCCACCTCTGCATGTCCGTGACCACCCAGGCCGGGAACAGCAGCGAGCAGGCCATACCACAGGCAATGCTCCAGGCCTGTGTT
2721975	lung	NM_006424	chr4	+	25664330	25664355	human	ATAACACTGAGGCACCTGTAACCAAG
3254082	lung	NM_005411	chr10	+	81373546	81373852	human	AATGGGCAGTCCATCACTTTTGATGCCATTCAGGAGGCATGTGCCAGAGCAGGCGGCCGCATTGCTGTCCCAAGGAATCCAGAGGAAAATGAGGCCATTGCAAGCTTCGTGAAGAAGTACAACACATATGCCTATGTAGGCCTGACTGAGGGTCCCAGCCCTGGAGACTTCCGCTACTCAGACGGGACCCCTGTAAACTACACCAACTGGTACCGAGGGGAGCCCGCAGGTCGGGGAAAAGAGCAGTGTGTGGAGATGTACACAGATGGGCAGTGGAATGACAGGAACTGCCTGTACTCCCGACTGA
3643796	lung	NM_003933	chr16	+	1397305	1397332	human	GTCAGTTTTTTCCACGCAGAGGGTCAGG
3654716	lung	NM_145659	chr16	-	28515212	28515261	human	ACAGTCAGCCTGCATCTCGCCAGGAAGCTGCTCTCCGAGGTTCGGGGCCA
3664693	lung	NM_001795	chr16	+	66431896	66432008	human	GGAAAAGAATCCATTGTGCAAGTCCACATTGAAGTTTTGGATGAGAATGACAATGCCCCGGAGTTTGCCAAGCCCTACCAGCCCAAAGTGTGTGAGAACGCTGTCCATGGCCA
3678169	lung	NM_020677	chr16	-	4524094	4524118	human	CTGGTGGTGGTTTTCGGAGGCACAG
3759182	lung	NM_000419	chr17	-	42466702	42466747	human	TGAACCTGGACCCAGTGCAGCTCACCTTCTATGCAGGCCCCAATGG
3832987	lung	NM_003407	chr19	+	39898660	39899259	human	CCTCGCGCTACAAGACTGAGCTATGTCGGACCTTCTCAGAGAGTGGGCGCTGCCGCTACGGGGCCAAGTGCCAGTTTGCCCATGGCCTGGGCGAGCTGCGCCAGGCCAATCGCCACCCCAAATACAAGACGGAACTCTGTCACAAGTTCTACCTCCAGGGCCGCTGCCCCTACGGCTCTCGCTGCCACTTCATCCACAACCCTAGCGAAGACCTGGCGGCCCCGGGCCACCCTCCTGTGCTTCGCCAGAGCATCAGCTTCTCCGGCCTGCCCTCTGGCCGCCGGACCTCACCACCACCACCAGGCCTGGCCGGCCCTTCCCTGTCCTCCAGCTCCTTCTCGCCCTCCAGCTCCCCACCACCACCTGGGGACCTTCCACTGTCACCCTCTGCCTTCTCTG…
3841402	lung	NM_001130917	chr19	+	55085552	55085578	human	TGGGCCCCAGGACCCACGTGCAGGCAG
3841581	lung	NM_006669	chr19	+	55142731	55142757	human	TGGGCCCCAGGACCCACGTGCAGGCAG
3882421	lung	NM_033197	chr20	+	31873921	31873993	human	GGCAGCCACCTTGATCCAAGCCACCCTCAGTCCCACTGCAGTTCTCATCCTCGGCCCAAAAGTCATCAAAGAA
3882425	lung	NM_033197	chr20	+	31878763	31878912	human	GCCCCTGGTCAAGACCATCGTGGAGTTCCACATGACGACTGAGGCCCAAGCCACCATCCGCATGGACACCAGTGCAAGTGGCCCCACCCGCCTGGTCCTCAGTGACTGTGCCACCAGCCATGGGAGCCTGCGCATCCAACTGCTGCATAA
3915594	lung	ENST00000427223	chr21	+	19400217	19400272	human	GACCAGGAGGTGGTCCCTCCCCAGAAACTGGATGGGCCAGCACGTTGATTCTGAAC
3253950	lung	---	---	---	0	0	human	AATGGGCAGTCCATCACTTTTGATGCCATTCAGGAGGCATGTGCCAGAGCAGGCGGCCGCATTGCTGTCCCAAGGAATCCAGAGGAAAATGAGGCCATTGCAAGCTTCGTGAAGAAGTACAACACATATGCCTATGTAGGCCTGACTGAGGGTCCCAGCCCTGGAGACTTCCGCTACTCAGACGGGACCCCTGTAAACTACACCAACTGGTACCGAGGGGAGCCCGCAGGTCGGGGAAAAGAGCAGTGTGTGGAGATGTACACAGATGGGCAGTGGAATGACAGGAACTGCCTGTACTCCCGACTGA
3297128	lung	---	---	---	0	0	human	AATGGGCAGTCCATCACTTTTGATGCCATTCAGGAGGCATGTGCCAGAGCAGGCGGCCGCATTGCTGTCCCAAGGAATCCAGAGGAAAATGAGGCCATTGCAAGCTTCGTGAAGAAGTACAACACATATGCCTATGTAGGCCTGACTGAGGGTCCCAGCCCTGGAGACTTCCGCTACTCAGATGGGACCCCTGTAAACTACACCAACTGGTACCGAGGGGAGCCTGCAGGTCGGGGAAAAGAGCAGTGTGTGGAGATGTACACAGATGGGCAGTGGAATGACAGGAACTGCCTGTACTCCCGACTGA
2323782	ovary	NM_182744	chr1	+	19983654	19984800	human	CCCTGTGGAATGTTGGGTCTCACTCTCTGGGGAAGTCAGGGGAGAAGCTGAAGCCCCCCTTTGGCACTGGATGGACTTGGCTTCAGACTCGGACTTGAATGCTGCCCGGTTGCCATGGAGATCTGAAGGGGCGGGGTTAGAGCCAAGCTGCACAATTTAATATATTCAAGAGTGGGGGGAGGAAGCAGAGGTCTTCAGGGCTCTTTTTTTGGGGGGGGTGGTCTCTTCCTGTCTGGCTTCTAGAGATGTGCCTGTGGGAGGGGGAGGAAGTTGGCTGAGCCATTGAGTGCTGGGGGAGGCCATCCAAGATGGCATGAATCGGGCTAAGGTCCCTGGGGGTGCAGATGGTACTGCTGAGGTCCCGGGCTTAGTGTGAGCATCTTGCCAGCCTCAGGCTTG…
2375735	ovary	NM_001001396	chr1	+	203676140	203676285	human	TGCTCATGTCTGCTCTCACGGTTTTCATCCTGATTCTATACTTTGTGATTGACAACTTTGTGATAAATCGCAGACCATGGCTCCCTGAGTGTACTCCCATCTACATCCAGTACTTTGTCAAGTTCTTCATCATCGGCATCACTGTA
2382152	ovary	NM_001748	chr1	+	223934699	223934835	human	GATCAACGGATGCTATGAAGCGCTATCAGGGGGTGCCACCACTGAGGGCTTCGAAGACTTCACCGGAGGCATTGCTGAGTGGTATGAGTTGAAGAAGCCCCCTCCCAACCTGTTCAAGATCATCCAGAAAGCTCTGC
2428315	ovary	NM_017744	chr1	-	113066175	113066855	human	GTTAAGCCATGTAGAGACTCGTGTCCTGAGTGGGTCTGAGAATTTGGCAAAGACTTACTGGTTGGTGTTCTTGATAAGGGAAGTGAGACAAAGGAGAAGAAATTACTCCCTGCAACAGGAGGAATAGAAATGAAGCAGTGAGTGTTCAGAAATTAGATCTACAAGAAGTTTTGCAAACAGACCCTCAGGGCCAGGCAATGTTTGTTTTTGTTTTTTGTTTTTTGTTTTTTTTTTTAATCTGAAGCCCCTGATTTTATTTTTCCAGCATCACTCTAAGGAAGAGTGTGGATTAGTGCCATTATTCAGGGCTGGTATTAATAAAAGTTAGCTTTTATCTGCAGGGCTAGGTTAAGGCTGGCATTCTTACTTTTACATTAAAAAAACTGGCTACAGGCTGCG…
2428316	ovary	NM_017744	chr1	-	113066915	113067690	human	AGCCACTCTGCTTTGATGGTAATTCTTCACCACTGATCTCTCCTCACCATGCCCTTCCTGCATCCTTCCCCCAACCACCCACCAGAGGAGTTCTGGTCCCCAAACCAAAGAGTTGCCTGCAGGTTGGTAATGTGACTTTGTAGATATTCCTTGATTAAAGCCAGACCCTATTGGTATCCTTTTTGAAGTACTGGATCGAAATCTAATTGCTTTTTTTTTTAATTGTTGGGGAGAGGAGGATGAGCAGAACTCCTATGCAGCCTGAGAGAAGTTCTCTATGTGTCTGTATATGTACACCTCTGTGTGTGTGTGTGTAACCTCATGGTTGTGCTCAGGCTGACAGGGAGGGCAAAGAGTGAAAAGGAAGCATCTCTTTCTTGTTATCCAACATTGCTTCAA…
2428318	ovary	NM_017744	chr1	-	113068194	113068634	human	GCCACGCACTGTTCATGTGACCTTGGACAAATCACCAAATTTTTCTGAACAGCATCTGTAAAGTGACAGTAACCCCTACCTCACAGGGTTGTTGTGAGGATTACATATATGCTAAAGCATTTTGCATATGAAAAAGCTTCTTATGAATATTGTTATTCCTAGGCAAACCCCCCTTGGAAGCTGTCAAAAAGGACAACTGTAGATGAAATTGTCTTCCTTTTTTCTTCATTCAGCTTAGCCTTTCTGTTTGGCCAGGGCTACTTACAGGGGCTGTTGGGGTTGAAGTCAAGTCACCGCATTTTGGCTCCTTTGGTCAAAGAGAAAGAACTCTAATGTCCAGCTGCTCCATCGATATACTCATAGAATGGAAGTGAGCAAAGGAAAATTTTAAGCCAGGAT…
2458631	ovary	NM_003240	chr1	-	226124422	226125046	human	CCCAATTTAGTGCTCCTGTGTGACCTTCGCCCTGTGTCCTTCCATTTCCTGTCTTTCCCGTCCATCACCCATCCTAAGCACTTACGTGAGTAAATAATGCAGCTCAGATGCTGAGCTCTAGTAGGAAATGCTGGCATGCTGATTACAAGATACAGCTGAGCAATGCACACATTTTCAGCTGGGAGTTTCTGTTCTCTGGCAAATTCTTCACTGAGTCTGGAACAATAATACCCTATGATTAGAACTGGGGAAACAGAACTGAATTGCTGTGTTATATGAGGAATTAAAACCTTCAAATCTCTATTTCCCCCAAATACTGACCCATTCTGGACTTTTGTAAACATACCTAGGCCCCTGTTCCCCTGAGAGGGTGCTAAGAGGAAGGATGAAGGGCTTCAG…
2598832	ovary	NM_000599	chr2	-	217537642	217538370	human	CCCAGAGACCTTGGACTCCGGACTATCCATGGCTCCGAATCTAAGTGCTGCCCACTCCCATGCTCACACCCACAGAAGGTCTTCCCATCCCCTTTAGATTCGTGCCTCACTCCACCAGTGAGGAAGATGCCTCTGTCTTTCCCACGACTGCCAGGAGATAGGGAAGCCCAGCCAGGACTGACCCTCCTTCCTCCAGCCTGCCCTGACCCACCTGGCAAAGCAGGGCACATGGGGAGGAAGAGACTGGAACCTTTCTTTGACAGCCAGGCCTAGACAGACAGGCCTGGGGACACTGGCCCCATGAGGGGAGGAAGGCAGGCGCACGAGGTCCAGGGAGGCCCTTTTCTGATCATGCCCCTTCTCTCCCACCCCATCTCCCCACCACCACCTCTGTGGCCT…
2598833	ovary	NM_000599	chr2	-	217538644	217539267	human	GAGACCGCCTCCAACAACGAATTTGGGGCTACGAAGAGGAATAGCGAAAAAGCAAATCTGTTTCAACTGATGGGAACCCTATAGCTATAGAACTTGGGGGCTATCTCCTATGCCCCTGGACAGGACAGTTGGCTGGGGACAGGAGAAGTGCTCAATCTTCATGAGACAAAGGGGCCCGATAGGGCCAGCAGCCACAAGGCCTTGACCTGCCGAGTCAGCATGCCCCATCTCTCTGCACAGCTGTCCCCTAAACCCAACTCACGTTTCTGTATGTCTTAGGCCAGTATCCCAAACCTCTTCCACGTCACTGTTCTTTCCACCCATTCTCCCTTTGCATCTTGAGCAGTTATCCAACTAGGATCTGCCAAGTGGATACTGGGGTGCCACTCCCCTGAGAAA…
2598836	ovary	NM_000599	chr2	-	217541487	217541596	human	TCCCGTGGCCGCAAACGTGGCATCTGCTGGTGCGTGGACAAGTACGGGATGAAGCTGCCAGGCATGGAGTACGTTGACGGGGACTTTCAGTGCCACACCTTCGACAGCAG
2603858	ovary	NM_004826	chr2	-	233347824	233347881	human	CATGATGGTGATGGTCGGCTACCCGGACTTCCTGCTGAAACCCGATGCTGTGGACAAG
2603859	ovary	NM_004826	chr2	-	233348138	233348224	human	GTGCAGCAGCTAGTGGAAGACATCAAGTACATCCTGGGCCAGCGCCTGGAGGAGCTGGACTGGATGGACGCCGAGACCAGGGCTGCT
2603862	ovary	NM_004826	chr2	-	233349194	233349301	human	GTGGAAGTGGCTGCTAGACCAGATCTTCCAGGAGGACTTCTCAGAGGAAGAGGAGGTGGTGCTGCTGGCGACAGACTACATGCAGCAGGTGTCGCAGCTCATCCGCTC
2603863	ovary	NM_004826	chr2	-	233349534	233349603	human	ATCACTGTGTCAGAGCATGACGACCTACGGCGAGATGTCAGCTCCATGTACAACAAGGTGACGCTGGGGC
2645103	ovary	NM_022131	chr3	+	139894800	139894910	human	GCACAAGCCATGGATCGAGACTTCATATCATGGAGTCATAACTGAGAACAATGACACAGTCATTTTGGACCCACCACTGGTAGCCCTGGATAAAGATGCACCGGTTCCTTT
2645136	ovary	NM_022131	chr3	+	140122476	140122604	human	ATCTGTGCGTTCAAGATCCATGGCCAGGAGCTGCCCTTTGAGGCTGTGGTGCTCAACAAGACATCAGGAGAGGGCCGGCTCCGTGCCAAGAGCCCCATTGACTGTGAGTTGCAGAAGGAGTACACATTC
2697661	ovary	NM_023067	chr3	-	138665285	138665514	human	CCCAGAGACCGGTCGCACAGTCAAGGAGCCAGAAGGGCCGCCGCCGAGCCCAGGCAAGGGCGGTGGGGGTGGCGGCGGGACAGCCCCGGAGAAGCCGGACCCGGCGCAGAAGCCCCCGTACTCGTACGTGGCGCTCATCGCCATGGCGATCCGCGAGAGCGCGGAGAAGAGGCTCACGCTGTCCGGCATCTACCAGTACATCATCGCGAAGTTCCCGTTCTACGAGAAGA
2880309	ovary	NM_001387	chr5	-	146785179	146785286	human	CTGAGGCTGTGTTCCGTGCCATCACCATTGCCAGCCAAACCAATTGCCCTCTCTACGTCACAAAGGTCATGAGCAAGAGTGCAGCTGACCTCATCTCACAAGCCAGGA
2881270	ovary	NM_002609	chr5	-	149506085	149506109	human	ATCATCCTCATCATGCTTTGGCAGA
2949631	ovary	NM_019105	chr6	-	32010245	32010357	human	GACTGCGGGGAGGAGATGCAGAACGGAGCCGGTGCCTCCAGGACCAGCACCATCTTCCTCAACGGCAACCGCGAGCGGCCCCTGAACGTGTTTTGCGACATGGAGACTGATGG
2949643	ovary	NR_001284	chr6	-	32013005	32013047	human	GAAGAGCCCCGCCTAGGAGTGCTGACCGTGACCGACACAACCC
2949657	ovary	NM_019105	chr6	-	32017193	32017229	human	GCTTCGACTCCTTCACCGTGCAGTACAAGGACAGGGA
2949660	ovary	NM_019105	chr6	-	32020593	32020618	human	TTCACTGTGCAGTACAAGGACAGGGA
2949661	ovary	NM_019105	chr6	-	32021225	32021355	human	CGAGGGCCAGTTTGACCACTTCCTGGTCCAGTACAGGAATGGGGATGGGCAGCCCAAGGTGGTGCGGGTGCCGGGGCACGAGGACGGGGTCACCATCTCAGGCCTGGAGCCAGACCACAAGTACAAGATGA
2949667	ovary	NM_019105	chr6	-	32024453	32024574	human	CAGCCTGTCCTGGACGGTTCCCGAGGGCCAGTTTGACCACTTCCTGGTCCAGTACAGGAATGGGGATGGGCAGCCCAAGGCGGTGCGGGTGCCGGGGCACGAGGACGGGGTCACCATCTCAG
2949669	ovary	NM_019105	chr6	-	32029320	32029356	human	GCTTCGACTCCTTCACCGTGCAGTACAAGGACAGGGA
2949670	ovary	NM_019105	chr6	-	32029405	32029434	human	AGCCGCTCCTGGGGGAGCTAACAGTGACAG
2949678	ovary	NM_019105	chr6	-	32035665	32035698	human	AGCCGCTCCTGGGGGAGCTAACAGTGACAGGATC
2949723	ovary	NM_019105	chr6	-	32065944	32065972	human	ATGCCAGCCCAGTATGCTCTAACCTCCAG
2999777	ovary	NM_001129	chr7	+	44148891	44148940	human	CCGAAAGGGCGAGGAGTTGGAGGAGGAGTGGACGCCTACGGAGAAAGTCA
3046460	ovary	NM_003014	chr7	-	37953825	37953878	human	CGGTGCAAGTGTAAAAAGGTGAAGCCAACTTTGGCAACGTATCTCAGCAAAAAC
3046461	ovary	NM_003014	chr7	-	37953977	37954017	human	CAGGAAAGGCCTCTTGATGTTGACTGTAAACGCCTAAGCCC
3046462	ovary	NM_003014	chr7	-	37954029	37954055	human	ATGTTAAGTGGATAGACATCACACCAG
3046465	ovary	NM_003014	chr7	-	37955855	37956059	human	GCGCATCCCTATGTGCCGGCACATGCCCTGGAACATCACGCGGATGCCCAACCACCTGCACCACAGCACGCAGGAGAACGCCATCCTGGCCATCGAGCAGTACGAGGAGCTGGTGGACGTGAACTGCAGCGCCGTGCTGCGCTTCTTCCTCTGTGCCATGTACGCGCCCATTTGCACCCTGGAGTTCCTGCACGACCCTATCAAG
3061827	ovary	NM_001099401	chr7	-	94248153	94248196	human	TTCTTGGAGACTTTCTTGGCGCAGTGAAAAATGTGTGGCAGCCA
3061828	ovary	NM_001099401	chr7	-	94248233	94248268	human	ACTTCCCGTTGCCATATCAAGCAGAATTCTTCATTA
3086157	ovary	NM_002052	chr8	+	11614444	11614474	human	CTCCTTCAGGCAGTGAGAGCCTTCCTCCCGC
3113422	ovary	NM_021110	chr8	+	121328183	121328214	human	GGTATCCCAGGAGGCGTTGGTTCACCAGGACG
3131836	ovary	NM_000349	chr8	-	38005732	38005843	human	TCTCGGCTAGAAGAGACTCTCTACAGTGACCAGGAGCTGGCCTATCTCCAGCAGGGGGAGGAGGCCATGCAGAAGGCCTTGGGCATCCTTAGCAACCAAGAGGGCTGGAAGA
3226166	ovary	NM_013443	chr9	-	130653282	130653311	human	TCGGTGCCACCAGTGTGTGATTGTCAGCAG
3268355	ovary	NM_002775	chr10	+	124248425	124248509	human	AGATCCCAACAGTTTGCGCCATAAATATAACTTTATCGCGGACGTGGTGGAGAAGATCGCCCCTGCCGTGGTTCATATCGAATTG
3268356	ovary	NM_002775	chr10	+	124248946	124249091	human	TTTCTAAACGAGAGGTGCCGGTGGCTAGTGGGTCTGGGTTTATTGTGTCGGAAGATGGACTGATCGTGACAAATGCCCACGTGGTGACCAACAAGCACCGGGTCAAAGTTGAGCTGAAGAACGGTGCCACTTACGAAGCCAAAATC
3321440	ovary	NM_006108	chr11	+	14284266	14284427	human	TGTGAGCTCACCGAGTGGTCCCAGTGGTCGGAATGTAACAAGTCATGTGGGAAAGGCCACGTGATTCGAACCCGGATGATCCAAATGGAGCCTCAGTTTGGAGGTGCACCCTGCCCAGAGACTGTGCAGCGAAAAAAGTGCCGCATCCGAAAATGCCTTCGA
3368312	ovary	NM_000378	chr11	-	32417813	32417923	human	ACTCTTGTACGGTCGGCATCTGAGACCAGTGAGAAACGCCCCTTCATGTGTGCTTACCCAGGCTGCAATAAGAGATATTTTAAGCTGTCCCACTTACAGATGCACAGCAGG
3417868	ovary	NM_002332	chr12	+	57552185	57552417	human	AGCCGGAGCATGAGCTGTTCCTCGTGTATGGCAAGGGCCGGCCAGGCATCATCCGGGGCATGGATATGGGGGCCAAGGTCCCGGATGAGCACATGATCCCCATTGAAAACCTCATGAACCCCCGAGCCCTGGACTTCCACGCTGAGACCGGCTTCATCTACTTTGCCGACACCACCAGCTACCTCATTGGCCGCCAGAAGATTGATGGCACTGAGCGGGAGACCATCCTGAAG
3417892	ovary	NM_002332	chr12	+	57571316	57571372	human	TGGCCCAACGGGCTCACCGTGGACTACCTGGAGAAGCGCATCCTTTGGATTGACGCC
3417938	ovary	NM_002332	chr12	+	57589878	57590058	human	TGCAATGCCTCGTCACAGTTCCTGTGCAGCAGTGGGCGCTGTGTGGCTGAGGCACTGCTCTGCAACGGCCAGGATGACTGTGGCGACAGCTCGGACGAGCGTGGCTGCCACATCAATGAGTGTCTCAGCCGCAAGCTCAGTGGCTGCAGCCAGGACTGTGAGGACCTCAAGATCGGCTTCA
3417962	ovary	NM_002332	chr12	+	57598930	57599004	human	AAGGAGTTTCTGTGCCGGAACCAGCGCTGCCTCTCCTCCTCCCTGCGCTGCAACATGTTCGATGACTGCGGGGAC
3599445	ovary	NM_015322	chr15	+	68582222	68582714	human	CAACGTGCTGATCCCAATGCCAAAGCACATTGTGGAGCCACAGCATTGCACTTTGCAGCTGAAGCTGGGCACATAGATATTGTGAAAGAGCTGATAAAATGGCGTGCTGCTATAGTAGTGAATGGCCATGGGATGACGCCATTGAAAGTAGCTGCCGAAAGCTGTAAAGCTGATGTCGTAGAACTGTTACTCTCTCATGCTGATTGCGACCGAAGAAGTCGGATTGAAGCTTTGGAACTCTTGGGTGCCTCCTTTGCAAATGACCGTGAGAACTATGACATCATAAAGACATACCACTATCTATATTTAGCCATGTTAGAGAGGTTCCAAGATGGTGATAACATTCTCGAAAAAGAGGTTCTTCCACCAATCCATGCTTATGGGAATAGAACTGAATGT…
3601514	ovary	NM_005545	chr15	+	74467284	74467556	human	TATGGCTTCCAGATCGCCGACTGTGCCTACCGCGACCTAGAATCCGTGCCGCCTGGCTTCCCGGCCAATGTGACTACACTGAGCCTGTCAGCCAACCGGCTGCCAGGCTTGCCGGAGGGTGCCTTCAGGGAGGTGCCCCTGCTGCAGTCGCTGTGGCTGGCACACAATGAGATCCGCACGGTGGCCGCCGGAGCCCTGGCCTCTCTGAGCCATCTCAAGAGCCTGGACCTCAGCCACAATCTCATCTCTGACTTTGCCTGGAGCGACCTGCAC
3657197	ovary	NM_001042454	chr16	+	31484762	31484799	human	ATGCCCTGCTCTCTGACCTGGAGACTACCACCTCGCAC
3694697	ovary	NM_001797	chr16	-	65032472	65032631	human	AGAGAGAGCCCAGTACACGTTGATGGCTCAGGCGGTGGACAGGGACACCAATCGGCCACTGGAGCCACCGTCGGAATTCATTGTCAAGGTCCAGGACATTAATGACAACCCTCCGGAGTTCCTGCACGAGACCTATCATGCCAACGTGCCTGAGAGGTCC
3694706	ovary	NM_001797	chr16	-	65038879	65038944	human	AAGCTAACTGGGGACGTGGGCAGCCCTGACGTGATGAGCTCAACCAGCAGAGACATTCCATCCCAA
3721033	ovary	NM_001552	chr17	+	38612941	38613320	human	GCGGCCCAGAAGTTTCCCTCAAATGCGCGTGTGCACGTGTGCGTGTGCGTGCGTGTGTGTGTGTTTGTGAGCATGGGTGTGCCCTTGGGGTAAGCCAGAGCCTGGGGTGTTCTCTTTGGTGTTACACAGCCCAAGAGGACTGAGACTGGCACTTAGCCCAAGAGGTCTGAGCCCTGGTGTGTTTCCAGATCGATCCTGGATTCACTCACTCACTCATTCCTTCACTCATCCAGCCACCTAAAAACATTTACTGACCATGTACTACGTGCCAGCTCTAGTTTTCAGCCTTGGGAGGTTTTATTCTGACTTCCTCTGATTTTGGCATGTGGAGACACTCCTATAAGGAGAGTTCAAGCCTGTGGGAGTAGAAAAATCTCATT
3872064	ovary	NM_006210	chr19	-	57325077	57325309	human	GAAGAACCATACTATGACTGCCATGAATGCACAGAAACCTTCACTTCCAGCACAGCATTCAGTGAACACCTGAAAACTCATGCCAGCATGATCATATTTGAGCCTGCAAATGCCTTTGGGGAGTGCTCAGGCTACATCGAACGTGCCAGCACCAGCACAGGTGGTGCCAATCAAGCTGATGAGAAGTACTTCAAATGTGACGTCTGTGGGCAGCTCTTCAATGACCGCCTGTC
3872065	ovary	NM_006210	chr19	-	57325633	57325658	human	TCTGAGGATTCAGGGCTTAAACGTAG
3872073	ovary	NM_006210	chr19	-	57329125	57329198	human	CTTGCTGAAGACGATGGCCACTCCCACATGACGCAGGGCCACTCATCAAGATCCAAGAGAAGTGCCTACCCAAG
3872074	ovary	NM_015363	chr19	-	57330028	57330070	human	GATGCTGAATCATACCAAAATGTGGTGGACCTCGCTGAGGACA
3872076	ovary	NM_015363	chr19	-	57333023	57333120	human	ATGCCTCCGCGGGATCTTTCCCTTCCTGTGGTGGCGAAAACAAGCTTTGAAATGGACAGAGAGGACGACAGGGACTCCAGGGCTTATGAGTCCCGATC
3872082	ovary	NM_015363	chr19	-	57335659	57335774	human	GAGATCATCGAGCTCTTGGTCCTTGAGCAGTACCTGACCATCATCCCTGAAAAGCTCAAGCCTTGGGTGCGAGCAAAAAAGCCGGAGAACTGTGAGAAGCTCGTCACTCTGCTGGA
3887711	ovary	NM_181659	chr20	+	46283787	46284819	human	TGTCCCTGTGGATTAGAATAGTGTCAGTTATTTCTTAAGTAACTCAGTACCCAGAACAGCCAGTTTTACTGTGATTCAGAGCCACAGTCTAACTGAGCACCTTTTAAACCCCTCCCTCTTCTGCCCCCTACCACTTTTCTGCTGTTGCCTCTCTTTGACACCTGTTTTAGTCAGTTGGGAGGAAGGGAAAAATCAAGTTTAATTCCCTTTATCTGGGTTAATTCATTTGGTTCAAATAGTTGACGGAATTGGGTTTCTGAATGTCTGTGAATTTCAGAGGTCTCTGCTAGCCTTGGTATCATTTTCTAGCAATAACTGAGAGCCAGTTAATTTTAAGAATTTCACACATTTAGCCAATCTTTCTAGATGTCTCTGAAGGTAAGATCATTTAATATCTTT…
3908939	ovary	NM_000961	chr20	-	48123382	48124363	human	GTGCAGGTGCTAGCATTACCACTTCCCTGCTTTTCTCCCAGAAGGCTGGGTCCAGGGGAGGGAAAAGCTAAGAGGGTGAACAAAGAAAAGACATTGAAAGCTCTATGGATTATCCACTGCAAAGTTTTCTTTCCAAAATCAGGCTTTGTCTGCTCCCAATTCACCTCGTTACTCTCACCTCGTGATATCCACAAATGCTATTCAGATAAGGCAGAACTAGGAGTCTTCACTGCTCTGCCCCCAACTCCCGGAGGTGTCACCTTCCTAGTTCTTATGAGCTAGCATGGCCCGGGCCTTATCCAGTCAAAGCGGATGCTGGCCACAGAAAGGCCACTCAGGATGTCCTTTGTGTCCATTGATGTCATTCAGCAGTCAGTCCCCCAATAATCCTTAAACTAG…
3908943	ovary	NM_000961	chr20	-	48127569	48127698	human	TTCCTGAACCCTGACGGATCAGAGAAGAAAGACTTTTACAAGGATGGGAAACGGCTGAAGAATTACAACATGCCCTGGGGGGCGGGGCACAATCACTGCCTGGGGAGGAGTTATGCGGTCAACAGCATCA
3908951	ovary	NM_000961	chr20	-	48156157	48156258	human	AGCCGGCTACCTGACTCTTTACGGAATTGAGGCGCTGCCACGCACCCATGAAAGCCAGGCCCAGGACCGCGTCCACTCAGCTGATGTCTTCCACACCTTTCG
3908952	ovary	NM_000961	chr20	-	48160854	48160955	human	CACAGAAGCCATGTATACCAACCTCCATGCAGTGCTGTTGGGCGATGCTACAGAAGCAGGCAGTGGCTGGCACGAGATGGGTCTCCTCGACTTCTCCTACAG
3908953	ovary	NM_000961	chr20	-	48164454	48164539	human	GTATGTCACCGTTCTCCTGGACCCACACTCCTACGACGCGGTGGTGTGGGAGCCTCGCACCAGGCTCGACTTCCATGCCTATGCCA
3927464	ovary	NM_006988	chr21	-	28214864	28214970	human	CAGTCACCGCTATGTGGAAACCATGCTTGTGGCAGACCAGTCGATGGCAGAATTCCACGGCAGTGGTCTAAAGCATTACCTTCTCACGTTGTTTTCGGTGGCAGCCA
3978528	ovary	NM_014599	chrX	+	54836437	54836625	human	AATGCTGACCCGCAGGCTGTGACAATGCCTGCCACTGAGACCAAAAAGGTCAGCCATGTGGCTGATACAAAGGTCAATACAAAGGCTCAGGAGACTGAGGCTGCACCCTCTCAGGCCCCAGCAGATGAACCTGAGCCTGAGAGTGCAGCTGCCCAGTCTCAGGAGAATCAGGATACTCGGCCCAAGGTC
2324888	spleen	NM_000491	chr1	+	22985965	22986034	human	CCATGGGGCAGCATCCCAGTACTGATGTTGCTCCTGCTCCTGGGCCTAATCGATATCTCCCAGGCCCAGC
2324973	spleen	NM_017449	chr1	+	23232495	23232602	human	AGATCTACATCGATCCTTTCACCTACGAGGACCCCAACGAGGCAGTGCGGGAGTTTGCCAAGGAAATTGACATCTCCTGTGTCAAAATTGAGCAGGTGATCGGAGCAG
2327288	spleen	NM_004848	chr1	+	28203101	28203225	human	TCCATCTATGAGATCTCTGGGAATGAGTGCTGCCTCTCCACGGGGGACCTGATCAAGGTCACCCAGGTCCGCCTCCAGAAGGTGGTCTGTGAGAACCCGAAGACCAGCCAGACCATGGAGCTCGC
2327289	spleen	NM_004848	chr1	+	28206233	28206348	human	AGCAGCTGCCCACTTGCTTCATGTCGACCCACAGGATTGTCACAGAGGGCAGGGTGGTGACTGAGGACCAGCTCCTCATGCTTGAGGCTGTGGTGATGCACCTCGGGATCCGCTCT
2327290	spleen	NM_004848	chr1	+	28206373	28206561	human	GGTCAGCAGGTCATCCTGCACCTGCCCCTATCCCAGAAGGGGCCCTTCTGGACATGGGAGCCTAGTGCCCCTCGAACTCTGCTCCAGGTCCTACAGGATCCAGCCCTGAAAGACCTCGTCCTCACCTGCCCCACCCTGCCCTGGCATTCCCTGATCCTGCGGCCCCAGTATGAGATCCAAGCCATCATG
2327294	spleen	NM_001105556	chr1	+	28209289	28209472	human	TCTTGGTGGTGAGCCTAGACTCTGAGCCTGGGATGTGCTTTGAGATCCCTCCCCGGTGGCTGGACCTGACTGTTGTGAAGGCCAAGGGGCAGCCAGACTTGCCAGAGGGGTCTCTCCCCATAGCCACAGTGGAGGAGCTGACAGACACCTTCTATTATCGTCTTCGGAAGTTACCAGCCTGTGA
2349019	spleen	NM_001078	chr1	+	101196768	101196930	human	CCAGAAATCGAGATGAGTGGTGGCCTCGTGAATGGGAGCTCTGTCACTGTAAGCTGCAAGGTTCCTAGCGTGTACCCCCTTGACCGGCTGGAGATTGAATTACTTAAGGGGGAGACTATTCTGGAGAATATAGAGTTTTTGGAGGATACGGATATGAAATCTC
2371435	spleen	NM_015149	chr1	+	183895267	183895380	human	CTTTTATGCCATGAACAGCCAAGTGAACTTTGACTTCATTTTGCGCAAAAAGAACTCCATGGAAGAACAAGTGAAACTGCGTAGCCGGACCAGCTTGACGTTGCCCAGGACAGC
2377351	spleen	NM_000573	chr1	+	207700112	207700236	human	CCAGATGTCCTGCATGCTGAGCGTACCCAAAGGGACAAGGACAACTTTTCACCTGGGCAGGAAGTGTTCTACAGCTGTGAGCCCGGCTACGACCTCAGAGGGGCTGCGTCTATGCGCTGCACACC
2377363	spleen	NM_000573	chr1	+	207715665	207715910	human	GTGAGCCCTCCATATACTGCACCAGCAATGACGATCAAGTGGGCATCTGGAGCGGCCCGGCCCCTCAGTGCATTATACCTAACAAATGCACGCCTCCAAATGTGGAAAATGGAATATTGGTATCTGACAACAGAAGCTTATTTTCCTTAAATGAAGTTGTGGAGTTTAGGTGTCAGCCTGGCTTTGTCATGAAAGGACCCCGCCGTGTGAAGTGCCAGGCCCTGAACAAATGGGAGCCGGAGCTAC
2377365	spleen	NM_000573	chr1	+	207718667	207718791	human	CCAGATGTCCTGCATGCTGAGCGTACCCAAAGGGACAAGGACAACTTTTCACCCGGGCAGGAAGTGTTCTACAGCTGTGAGCCCGGCTACGACCTCAGAGGGGCTGCGTCTATGCGCTGCACACC
2377378	spleen	NM_000573	chr1	+	207737223	207737347	human	CCAGATGTCCTGCATGCTGAGCGTACCCAAAGGGACAAGGACAACTTTTCACCCGGGCAGGAAGTGTTCTACAGCTGTGAGCCCGGCTATGACCTCAGAGGGGCTGCGTCTATGCGCTGCACACC
2377390	spleen	NM_000573	chr1	+	207751283	207751542	human	TGTGGGTGAGCCCTCCATATACTGCACCAGCAATGACGATCAAGTGGGCATCTGGAGCGGCCCCGCCCCTCAGTGCATTATACCTAACAAATGCACGCCTCCAAATGTGGAAAATGGAATATTGGTATCTGACAACAGAAGCTTATTTTCCTTAAATGAAGTTGTGGAGTTTAGGTGTCAGCCTGGCTTTGTCATGAAAGGACCCCGCCGTGTGAAGTGCCAGGCCCTGAACAAATGGGAGCCAGAGTTACCAAGCTGCT
2404234	spleen	NM_014654	chr1	-	31351483	31351583	human	AGCGCTGGCGCAGTGAGAACTTCGAGAGACCCGTGGACCTGGAGGGCTCTGGGGATGATGACTCCTTTCCCGATGATGAACTGGATGACCTCTACTCGGGG
2439105	spleen	NM_052938	chr1	-	157766891	157766919	human	AAACCCTGGGGACACATATGGAGGACAAG
2440962	spleen	NM_000569	chr1	-	161518212	161518361	human	TCCACACAGTGGTTTCACAATGAGAGCCTCATCTCAAGCCAGGCCTCGAGCTACTTCATTGACGCTGCCACAGTCGACGACAGTGGAGAGTACAGGTGCCAGACAAACCTCTCCACCCTCAGTGACCCGGTGCAGCTAGAAGTCCATATC
2500556	spleen	NM_006343	chr2	+	112686784	112686876	human	TGTTATCCCTTCCTCACGCCAGTGGGTACCAGCCTGCCTTGATGTTTTCACCAACCCAGCCTGGAAGACCACATACAGGAAACGTAGCCATTC
2500572	spleen	NM_006343	chr2	+	112725730	112725827	human	AACTGAAGTCAGCATCCGTAACAGCACTGCACACAGCATTCTGATCTCCTGGGTTCCTGGTTTTGATGGATACTCCCCGTTCAGGAATTGCAGCATTC
2534017	spleen	NM_020311	chr2	+	237489146	237490124	human	ACTTCTCGGACATCAGCTGGCCATGCAACAGCAGCGACTGCATCGTGGTGGACACGGTGATGTGTCCCAACATGCCCAACAAAAGCGTCCTGCTCTACACGCTCTCCTTCATTTACATTTTCATCTTCGTCATCGGCATGATTGCCAACTCCGTGGTGGTCTGGGTGAATATCCAGGCCAAGACCACAGGCTATGACACGCACTGCTACATCTTGAACCTGGCCATTGCCGACCTGTGGGTTGTCCTCACCATCCCAGTCTGGGTGGTCAGTCTCGTGCAGCACAACCAGTGGCCCATGGGCGAGCTCACGTGCAAAGTCACACACCTCATCTTCTCCATCAACCTCTTCGGCAGCATTTTCTTCCTCACGTGCATGAGCGTGGACCGCTACCTCTCCA…
2548186	spleen	NM_005102	chr2	-	36779429	36780285	human	TGGGCTCCAAGCTAGATTTCCGACAGCATTATTCTGAGAGCTGGCTACCATTACCCTTCTTGCTATTGGAAACTCAGCACATTTGAACTTGGGTTTGATTCAGTATTAACAGATCTTGACTACACTAATTCTTTATATTATAGAACCAACGGAAATATGGGCACTATTTTGAATTCTAGAGATGGTTTTTGTTAAATCTACTAATAAACTGTTCTCTTAGTAGATTAAGAGAGAGTAATATTAATTGTGCATGTGCAGTTGTATTTCTCATTAACTGACAGTATGCCCATTTGTTTTTATGGCTTTCTTATCTAAACTGCACTGATGAACTAGATTAAAGCCTTGGGAGATTTATACTATAAATTCAGTGATGGCAAGAACCAACACTGTTTTTTTGTG…
2617191	spleen	NM_002207	chr3	+	37493994	37494044	human	CGCTGACTCGTTCTTCGGCTACGCAGTTCTGGAGCATTTCCACGACAACAC
2617200	spleen	NM_002207	chr3	+	37512505	37512625	human	GTGGGCGCACCAAAGGCAGATTCCAAATACAGCCCTTCAGTGAAGTCTCCTGGGGCTGTGTTTAAGTGCCGTGTTCACACCAACCCTGACCGGAGATGCACCGAACTGGACATGGCTCGAG
2622572	spleen	NM_004186	chr3	+	50219721	50219832	human	GGAGCTCTATGCTGGTGTGTACATCGATTTTATGGGCACTGATGCAGCCATCTTCCGCACACTTGGAAAGCAGACAGCCATGCGCACGGATCAGTACAACTCCCGGTGGCTG
2623936	spleen	NM_015136	chr3	+	52537479	52537556	human	CCCAAGGACCCATGCACTGACAACCTTGGTGGCTGCCCCAGCAACTCTACTTTGTGTGTGTACCAGAAGCCGGGCCAG
2623969	spleen	NM_015136	chr3	+	52549010	52549050	human	ATGTGTAAACTGCACCAGGAGATTCCGCTGCACTCAGGGCT
2623983	spleen	NM_015136	chr3	+	52551907	52552000	human	GATGCAGCCCATATGCCACCTGCAAAAGCACAGGGGATGGCCAGAGGACATGTACCTGCGACACAGCCCACACCGTGGGGGACGGCCTCACCTG
2675180	spleen	NM_003773	chr3	-	50357368	50357763	human	TGCCACTGGACCTGAATGCCTTTGATGTGCAGGCCTCACCTAATGAGGGTTTTGTGAACCAGAATATTACCATCTTCTACCGCGACCGTCTAGGCCTGTATCCACGCTTCGATTCTGCCGGAAGGTCTGTGCATGGTGGTGTGCCACAGAATGTCAGCCTTTGGGCACACCGGAAGATGCTGCAGAAACGTGTGGAGCACTACATTCGGACACAGGAGTCTGCGGGGCTGGCGGTCATCGACTGGGAGGACTGGCGACCTGTGTGGGTGCGCAACTGGCAGGACAAAGATGTGTATCGCCGGTTATCACGCCAGCTAGTGGCCAGTCGTCACCCTGACTGGCCTCCAGACCGCATAGTCAAACAGGCACAATATGAGTTTGAGTTCGCAGCACAGC
2742872	spleen	BC051698	chr4	+	128597060	128597105	human	AATTGAGTTACCAAGCTCAGCCCACACTCATGGGGAGAGGAATTAA
2858052	spleen	NM_006622	chr5	-	57755536	57755701	human	ACTCGAAGAAGAAGCGGCCGCCGCAGCCCCCCGAGGAATCGCAGCCACCTCAGTCCCAGGCGCAAGTGCCCCCGGCGGCCCCTCACCACCATCACCACCATTCGCACTCGGGGCCGGAGATCTCGCGGATTATCGTCGACCCCACGACTGGGAAGCGCTACTGCCG
2881220	spleen	NM_005211	chr5	-	149449805	149449860	human	CCAGAGGTAAGCGTCATATGGACATTCATCAACGGCTCTGGCACCCTTTTGTGTGC
2881228	spleen	NM_005211	chr5	-	149457703	149457749	human	GCTGCCCAGATCGTGTGCTCAGCCAGCAGCGTTGATGTTAACTTTGA
2881230	spleen	NM_005211	chr5	-	149459615	149459724	human	CTTCACCATCCACAGGGCCAAGTTCATTCAGAGCCAGGACTATCAATGCAGTGCCCTGATGGGTGGCAGGAAGGTGATGTCCATCAGCATCCGGCTGAAAGTGCAGAAAG
2881231	spleen	NM_005211	chr5	-	149459798	149459891	human	CGGCCCTGGAACGTGCTAGCACAGGAGGTGGTCGTGTTCGAGGACCAGGACGCACTACTGCCCTGTCTGCTCACAGACCCGGTGCTGGAAGCAG
2881232	spleen	NM_005211	chr5	-	149460385	149460578	human	TCCCAGTGATAGAGCCCAGTGTCCCTGAGCTGGTCGTGAAGCCAGGAGCAACGGTGACCTTGCGATGTGTGGGCAATGGCAGCGTGGAATGGGATGGCCCCCCATCACCTCACTGGACCCTGTACTCTGATGGCTCCAGCAGCATCCTCAGCACCAACAACGCTACCTTCCAAAACACGGGGACCTATCGCTGC
2897196	spleen	NM_182757	chr6	+	18427823	18427906	human	GTACATGCAGCTGGCAATCCGAGAAGGATGTGGGTCTCCCATCACTTGCCCTGACATGGTGTGCCTAAACCACGGGACCCTGCA
3031589	spleen	NM_018384	chr7	+	150439276	150439313	human	TCAGAAGATAACTTGTCTGCAACACCACCGGCATTGAG
3031724	spleen	NM_000603	chr7	+	150695445	150695520	human	GTGTTCGATGCCCGGGACTGCAGGTCTGCACAGGAAATGTTCACCTACATCTGCAACCACATCAAGTATGCCACCA
3031731	spleen	NM_000603	chr7	+	150698949	150699048	human	GCGAAGCGAGTGAAGGCGACAATCCTGTATGGCTCCGAGACCGGCCGGGCCCAGAGCTACGCACAGCAGCTGGGGAGACTCTTCCGGAAGGCTTTTGATC
3046709	spleen	ENST00000433261	chr7	-	38396956	38397762	human	GTGAAGCGAGATATTTTGGACAGCAAATGGGAAGGGTATTTATACTGAATCATGTATCCACTCATGGTCCAGAGATCACAGCTGAGAGTGGTGCTTATTCCTTATGTCTATAACAACATAAGCAATACTATAATGACCACTAAAACACTAGGCCCAGGTATGCAGTTGAACATGGTCTCCCTCTGCCCTCCCTTTTATTCTCTCTCTCTTTTCTTACTTCTTTGCTTGTTTTTATTTTTCTCTCCCTCCCTAACTCCCTCCCTCCATCCATCCTTTCCTCCCTTCCTCCCTTGTTTCCTTCCATCCATTCTCCTTCCTTGTTTTCCTTCCTTCCTTCCTTGCTTTTCTCTCTCTTTCTTTCCTTTTTGGGTACATAATCAGAATACTTTTTCCACAAAA…
3077599	spleen	NM_001005287	chr7	-	143929266	143929624	human	AGTTTTGGACACAGCGAATGTCTCCTGCTGGTGCTGATGTCCTACGATCGTTACGTGGCCATCTGCCACCCTCTCCGATACTCCGTCATCATGACCTGGAGAGTCTGCATCACCCTGGCCGTCACTTCCTGGACGTGTGGCTCCCTCCTGGCTCTGGCCCATGTGGTTCTCATCCTAAGACTGCCCTTCTCTGGGCCTCATGAAATCAACCACTTCTTCTGTGAAATCCTGTCTGTCCTCAGGCTGGCCTGTGCTGACACCTGGCTCAACCAGGTGGTCATCTTTGCAGCCTGCGTGTTCTTCCTGGTGGGGCCACCCAGCCTGGTGCTTGTCTCCTACTCGCACATCCTGGCGGCCAT
3204666	spleen	NM_001782	chr9	-	35618019	35618101	human	GATGGGGAAATCACCTACGAGAATGTTCAAGTGCCCGCAGTCCTAGGGGTGCCCTCAAGCTTGGCTTCTTCTGTACTAGGGGA
3301942	spleen	NM_152309	chr10	-	98386476	98386657	human	AGCATGGGAATGACCAATCTGGAGAGAGATCAGTGCCATCTTGGTCAGGAAGAAGATGTTTATCACACGGTGGATGACGATGAGGCCTTTTCTGTGGACCTGGCCAGCAGGCCCCCTGTCCCAGTGCCCAGACCAGAGACCACTGCTCCTGGTGCTCACCAGCTGCCTGACAACGAACCATA
3331135	spleen	NM_001005323	chr11	+	56756448	56756834	human	GCATGAGTTTTGGTGTATCCTCTTCATTGTATTCCTTCTCATCTATGTGACCTCCATAATGGGTAATAGTGGAATAATCTTACTCATCAACACAGATTCCAGATTTCAAACACTCACGTACTTTTTTCTACAACATTTGGCTTTTGTTGATATCTGTTACACTTCTGCTATCACTCCCAAGATGCTCCAAAGCTTCACAGAAGAAAAGAATTTGATGTTATTTCAGGGCTGTGTGATACAATTCTTAGTTTATGCAACATTTGCAACCAGTGACTGTTATCTCCTGGCTATGATGGCAGTGGATCCTTATGTTGCCATCTGTAAGCCCCTTCACTATACTGTAATCATGTCCCGAACAGTCTGCATCCGTTTGGTAGCTGGTTCATA
3332339	spleen	NM_021201	chr11	+	60150615	60150652	human	ATGCTATTACAATCCCAAACCATGGGGGTTTCTCACAG
3332340	spleen	NM_021201	chr11	+	60150665	60150759	human	GGGCATCACTATCCCTCAAAGAGAGAAACCTGGACACATGTACCAAAACGAAGATTACCTGCAGAACGGGCTGCCAACAGAAACCACCGTTCTTG
3354473	spleen	NM_198277	chr11	+	124954723	124954769	human	GTTCCTGTACAACTACATTGGCCAGGACGGGATTGCCAGCTCCATAG
3379292	spleen	NM_030930	chr11	-	67770527	67770627	human	TGATCCTGCACTACGACGAGACCTACCGCGAGGTGAAGTATGGCAACATGGGGCTGCCCGACATCGACAGCAAAATGCTGATGGGCATCAACGTGACTCCC
3381165	spleen	NM_002599	chr11	-	72292453	72292515	human	TGATGGTGAAGAAGGGCTACCGGGATCCCCCCTACCACAACTGGATGCACGCCTTTTCTGTCT
3381175	spleen	NM_002599	chr11	-	72296433	72296463	human	TGCTCCAGGAGATCATCACGGAGGCCAGAAA
3381197	spleen	NM_002599	chr11	-	72319728	72319774	human	TCTGTCATCGACATTTCAGGCCTGCAACGTGCTGTCAAGGAGGCCCT
3429177	spleen	NM_017564	chr12	+	104025386	104025410	human	TGTGCATGGGGTGTGCAACAGTGGA
3429178	spleen	NM_017564	chr12	+	104025415	104025464	human	ATGGCGATGGAACCTGTGAGTGCTACTCTGCGTACACTGGCCCCAAGTGT
3429260	spleen	NM_017564	chr12	+	104144384	104144498	human	CACTATGTCGGAGATGGGCTGAACTGTGAGCCGGAGCAGCTGCCCATTGACCGCTGCTTACAGGACAATGGGCAGTGCCATGCAGACGCCAAATGTGTCGACCTCCACTTCCAGG
3441740	spleen	NM_000552	chr12	-	6131088	6131185	human	GCTTTTGCAGACCTGCGTTGACCCTGAAGACTGTCCAGTGTGTGAGGTGGCTGGCCGGCGTTTTGCCTCAGGAAAGAAAGTCACCTTGAATCCCAGTG
3441779	spleen	NM_000552	chr12	-	6182791	6182888	human	TATGGAGTATAGGCAGTGTGTGTCCCCTTGCGCCAGGACCTGCCAGAGCCTGCACATCAATGAAATGTGTCAGGAGCGATGCGTGGATGGCTGCAGCT
3469325	spleen	NM_018171	chr12	-	105570701	105570743	human	CTGGTTGGTTTTGTCATCCGTGTTCCTGAATCCACTGGAGAAG
3491507	spleen	NM_001040429	chr13	+	58206504	58206542	human	TGAGCAGAATAAGGAGAGACCACCGGGTGCCGCAGCTCG
3491508	spleen	NM_001040429	chr13	+	58206544	58206569	human	GTGCAGAGGGAAAAAAGGACCCATAG
3491517	spleen	NM_001040429	chr13	+	58209185	58209245	human	CTTCACCGGACAAGGGACTAATGCAAGCGAGACCCCTGCCACTCGGATGTCCATAATTCAG
3501247	spleen	NM_001846	chr13	+	111009822	111009855	human	GTGAAGAAGTTTGATGTGCCGTGTGGAGGAAGAG
3501263	spleen	NM_001846	chr13	+	111077103	111077152	human	CCCAGGGGTACAATGGGCCACCAGGATTACAAGGATTCCCGGGACTGCAG
3501268	spleen	NM_001846	chr13	+	111082238	111082300	human	CAAGGACCAAAAGGGCAGAAAGGTGAGCCTTATGCACTGCCTAAAGAGGAGCGCGACAGATAT
3501301	spleen	NM_001846	chr13	+	111111134	111111218	human	CAGATGTACAGAAGGCGACGAAGCTATCAAAGGTCTTCCGGGACTGCCAGGACCCAAGGGCTTCGCAGGCATCAACGGGGAGCCG
3525341	spleen	NM_001845	chr13	-	110825091	110825117	human	GTCTACCAGGAAGAGGATTCCCAGGGT
3529881	spleen	ENST00000336557	chr14	+	24779468	24779737	human	AGATCTGTGCACGTCCCTTTACACCCCACCATCCAGTTTTGCCCAGATGTGCTAGAATGGGGCTGGACAAAGAAGGAGGGGCCAGACTAGAGGAGTGGTGGTAGAGATAGTGACAGCCTGGGGTGATGACTTTATGCCTGTTTACCACTGAGCTCTGGGAAGGAGGCCAGGAGTGGGGCAGGTCAACTGACTGGGAGCAGGGGATCTGGGTTCCAAGAAGGAGTTGTGTTTGAGGTGGGGTCTGGGTCCTCGTGGAAGTCAGGACTCCCA
3582295	spleen	ENST00000390614	chr14	-	106805423	106805447	human	TCACCTGTACTGTCTCTGGTGGCTC
3598172	spleen	NM_025201	chr15	+	65147147	65147234	human	GAGCTGGGCAGCTATGAGAAGTGCCAGGACCTTCGTGCCCTCCTCAAGCGAAAACACCGCTTTATCCTGCTGCGATCCCCAGGGAACA
3598180	spleen	NM_025201	chr15	+	65157648	65157953	human	GCATGGATGACAGTCCTGAGCCTGCCAAGCCCTCTCAGGCTGAGGGCACCCCAGGAACTCCTCCAAAGGATGCAACAACATCCACAGCACTGCCCCCCTGGGACCTGCCACCTCAGTTCCATCCCCGCTGCTCCTCCCTTGGGGACTTGCTTGGGGAAGGCCCGCGGCATCCCTTGCAGCCCAGGGAACGGCTATATCGGGCCCAGCTGGAGGTGAAGGTGGCCTCGGAACAGACGGAGAAACTGTTGAACAAGGTGCTGGGCAGTGAGCCGGCCCCTGTTAGTGCCGAAACATTGCTCAGCCAGG
3608437	spleen	NM_002005	chr15	+	91432549	91432672	human	CAGGAATACCTGGAGATTAGCAGCCTGGTGCAGGATGAGGTGGTGGCCATTCACCGGGAGATGGCTGCAGCTGCTGCCCGCATCCAGCCTGAGGCTGAGTACCAAGGCTTCCTGCGACAGTATG
3654087	spleen	AF536240	chr16	+	27078129	27078158	human	TGTCACTGGTGCCAGGACAGCATTGTTCTC
3662423	spleen	NM_000078	chr16	+	57003826	57003883	human	CCTGTGACTCTGGTAGAGTGCGGACCGATGCCCCTGACTGCTACCTGTCTTTCCATAA
3662424	spleen	NM_000078	chr16	+	57004945	57004973	human	GCCTGGGTGGATCAAGCAGCTGTTCACAA
3673663	spleen	NM_001142864	chr16	+	88803657	88804034	human	ACAGCATAGCCACATTCTCTGGGGAGGGGTTGGGGGACCTGGAGGCCCCCCATGGGGTCTTGGGGATCAACGACGCGGCCACTCAGCTGCCCTGGGGGTCTTGGGGGTTGGTCAGTGACATGGCCACTCGGCTGCCCTGGGGGTCTCGGGGGTCACTGACACCGACCCGTGGATGTCCTGGGCCCCCGAGGGGGCGGCAGGCAGAGGTGCGGCGCGAGCATGCGAGAGCGCCAGGCGGCCACCAGGGGGCAGCACCGGCCTCCGCCCCGCCCCCCGCACCCAGCCATACCTTGCAGTGTGCGGTACTCACCAGGCCGCCGCAGGACGGAGCTCTGGCCGGTCAGCTCGTGCACGATGCAGTTATCAGCCTCGGTGTCG
3735828	spleen	NM_003003	chr17	+	75212376	75212468	human	TAGGTAGGGCTAGTAGGTAGGGCTAGTAGGTAGGGCTAGTAGGTAGGGTTAGTAGGTAGGGCTAGTAGGTAGGGCTAGTAGGTAGGGCTAGTA
3748738	spleen	BC060883	chr17	-	19062173	19062401	human	GTCCATTTGTGAGCTGGCTGGTAAATTCACCTTCCTGGGCCTCAGTTTCTTCATCAGTAAAATGGGATAATGATGGTGCCTTCCTAGTTGGGTTGTGGTGAAGGTTAAATGAGATGCCATGTGGAAGTGCAGAGGAGAAGGGCTGCTATAAGGGGCTCCAGGTGGGTGCTGCTGTTATGATTGGGCACCTACTGCATGCTGTGTCCCTGCATACAGGAGTCGACCTTTG
3766540	spleen	NM_000626	chr17	-	62007436	62007545	human	CTCACCATCCAAGGCATCCGGTTTGAGGACAATGGCATCTACTTCTGTCAGCAGAAGTGCAACAACACCTCGGAGGTCTACCAGGGCTGCGGCACAGAGCTGCGAGTCAT
3818912	spleen	NM_001166111	chr19	+	7601349	7601432	human	CTCCTCCCTCGTGGATACCTCTGTCTCCGCCACCTCCCGGCCACGCATGAGGAAGAAACTGAAGATGCTCAACATTGCCAAGAA
3822674	spleen	NM_078481	chr19	+	14501738	14501795	human	ATCAACGAGTGTGCAACACCGTCGAAAGTGTCATGCGGAAAATTCTCGGACTGCTGGA
3833630	spleen	NM_001042544	chr19	+	41105372	41105461	human	CCCAGCGGTGCCTGAACCCAGTGCCTGCAGTGCCCAGTCCCAGCCCCAGCGTGAGGAAGAGACAGGTGTCCCTCAACTGGCAGCCACTGA
3841552	spleen	NM_006863	chr19	+	55106263	55106287	human	CTGGATTACACGGATCCCACAGGAG
3841582	spleen	NM_006669	chr19	+	55143076	55143107	human	ACAGCACTCTGGATTACACGGATCCCACAGGA
3841593	spleen	NM_006669	chr19	+	55146104	55146205	human	ACCTGGGGGTTGTGATCGGCATCTTGGTGGCCGTCATCCTACTGCTCCTCCTCCTCCTCCTCCTCTTCCTCATCCTCCGACATCGACGTCAGGGCAAACACT
3848304	spleen	NM_000208	chr19	-	7174595	7174721	human	GGGTCCCTGTCCCAAGGTGTGCCACCTCCTAGAAGGCGAGAAGACCATCGACTCGGTGACGTCTGCCCAGGAGCTCCGAGGATGCACCGTCATCAACGGGAGTCTGATCATCAACATTCGAGGAGGC
3852921	spleen	NM_013447	chr19	-	14883244	14883299	human	GTGTGCAACACTGTCGAAAGTGTCATGCGGAAAATTCTCGGACTGCTGGAACACAG
3870674	spleen	NM_006865	chr19	-	54803643	54803671	human	GAGCCTGGAGACGCAGGAGTACCATCTAT
3870747	spleen	NM_005874	chr19	-	54783229	54783424	human	AGTCACAGGTGGCATTTGGCGGCTTCATTCTGTGTAAGGAAGGAGAAGAAGAACACCCACAATGCCTGAACTCCCAGCCCCATGCCCGTGGGTCGTCCCGCGCCATCTTCTCCGTGGGCCCCGTGAGCCCGAATCGCAGGTGGTCGCACAGGTGCTATGGTTATGACTTGAACTCTCCCTATGTGTGGTCTTCACC
3870780	spleen	NM_021250	chr19	-	54824290	54824319	human	AGCATCTCCAGGGCTGAAAAATCACTGACC
3872552	spleen	NM_133460	chr19	-	58439276	58439300	human	TTGTGAAATGTGTGGCGCGATCTTG
3872610	spleen	NM_025027	chr19	-	58490213	58490242	human	CAAAGCATTCAGAGAACGCTCAGCCCTCAC
3881661	spleen	NM_001172129	chr20	+	30659489	30659585	human	CCTCCAGGTCGGAGGCAATACATTCTCAAAAACTGAAACCAGCGCCAGCCCACACTGTCCTGTGTACGTGCCGGATCCCACATCCACCATCAAGCCG
3905883	spleen	NM_005461	chr20	-	39316193	39316471	human	GTCCCACGTCCCTAGTCCCAGACTACCCCGGACCCTGTCCCTGCCGCGGCCCCAGCCTTGACCTGTTTGACTTGAGCGAGAGGGAGGAAGGGCGCGCGGGCCGCGGGCGACGGGCGGGTGCGCGGGCGGGCAGGGGACCTTGGCTAAGGCGAGAGTAGCGCACGCCAGCGCCGCCTCCTAGACTCGAGCAGAGCCGGAGAGAGAGACGAGAGGGTGGGAGGTCCCGGAGTAACTTCTCTCCAGGCTGAAGGGCGGCGAGGCATAGTCCCGAGAAGTCAC
3905885	spleen	NM_005461	chr20	-	39316664	39316751	human	AGAACCGGGGCTACGCCCAGTCTTGCAGGTATAAACGCGTCCAGCAGAAGCACCACCTGGAGAATGAGAAGACGCAGCTCATTCAGCA
3908646	spleen	NM_020820	chr20	-	47248816	47248892	human	CCAGGCCGCGGAGGATTTGCAGCAGGACATCAACGCGCAGTCCCTGGAGAAAGTTCAGCAGTATTACCGCAAACTCA
2351773	testes	NM_021797	chr1	+	111857902	111857928	human	ATGGTTTCTACTCCTGAGAACCGCCAG
2410164	testes	NM_007170	chr1	-	45811589	45811619	human	GGAGGAAATTCTGAGCCGCCTACAGGAAGAA
2412322	testes	NM_001144832	chr1	-	51761764	51761827	human	ATGAAGGCCGCCTACCTCAGCATGTTTGGGAAGGAGGACCACAAGCCGTTCGGGGACGACGAAG
2459607	testes	NM_003493	chr1	-	228612670	228613007	human	CTGCGCGCAAGTCAACGGGTGGCAAGGCGCCGCGCAAGCAGCTGGCCACCAAGGTGGCTCGCAAGAGCGCACCTGCCACTGGCGGCGTGAAGAAGCCGCACCGCTACCGGCCCGGCACGGTGGCGCTTCGCGAGATCCGCCGCTACCAGAAGTCCACTGAGCTGCTAATCCGCAAGTTGCCCTTCCAGCGGCTGATGCGCGAGATCGCTCAGGACTTTAAGACCGACCTGCGCTTCCAGAGCTCGGCCGTGATGGCGCTGCAGGAGGCGTGCGAGTCTTACCTGGTGGGGCTGTTTGAGGACACCAACCTGTGTGTCATCCATGCCAAACGGGTCACC
2470484	testes	NM_145175	chr2	+	14774105	14774372	human	TGGGCAACCAACTGGACCGCATCACCCACCTCAACTACAGCGAGTTGCCCACAGGGGACCCGTCGGGGATTGAAAAGGACGAACTGCGGGTCGGGGTTGCCTACTTCTTCTCGGATGATGAGGAAGACCTGGACGAACGCGGGCAGCCCGACAAGTTTGGCGTGAAGGCCCCCCCGGGTTGCACCCCCTGCCCGGAGAGCCCCAGCCGCCACCACCACCACCTGCTGCACCAGCTGGTCCTCAACGAGACTCAGTTTTCCGCCTTTCG
2504030	testes	NM_130773	chr2	+	125405501	125405525	human	CCACTGCAGGAGGTCCCGCCTGCTC
2533545	testes	NM_014521	chr2	+	235951118	235951144	human	GTGAGCCGCCTGATCTTCCCCATCACC
2544320	testes	NM_006277	chr2	-	24533367	24533421	human	TCATCATTACCAAATGGAACCGCCAGTCTCATTCAGCCTTTACCCATTCCTTATT
2583439	testes	NM_007366	chr2	-	160885361	160885405	human	AGTGGTCTGATGGAACGCCGCTCAACTATCTGAATTGGAGCCCAG
2600063	testes	NM_024506	chr2	-	220108297	220108353	human	GAATCCGACACGTGACGGTCTGTCCGCCGTCTCAGACTAGAGGAGCGCTGTAAACGC
2673342	testes	AY707863	chr3	-	48594216	48594247	human	TTGGAAGCGGCGCAGTCCGACTCATCCCGGCC
2697301	testes	NM_173543	chr3	-	137834197	137834300	human	TGAGCATTCCGGGAACCATCTCTGGGCTGTCTGGGGCGGTGGAGCAAGTCTGGAGGCGGGACGTGGGGCGAGTATGGGAGCCGCCACCTCGAGACGTCTTCCCG
2816496	testes	NM_005242	chr5	+	76115039	76115064	human	GGGCCGCCATCCTGCTAGCAGCCTCT
2902359	testes	NM_005931	chr6	+	31477647	31477678	human	GTCAGCTACTGGGTCCACTGGTTCCACTGAGG
2916988	testes	NM_012115	chr6	+	90581013	90581095	human	ATGACCGGGAAATTTTATTGGAGTGTCAGAAAAGAGGGCCATCATTTAAAACATTTGCATATTTAGCCGCCAAGTTGGATAAA
2951385	testes	NM_001093728	chr6	-	35090063	35090092	human	CACGCCAGAACCGCCTGAGAATTGAGATTG
3066545	testes	ENST00000388807	chr7	-	105258247	105258297	human	TTTAACAAGCATTTAACTCTGCATCAGGAGCCGCCAACACAGTATTCTCTT
3128508	testes	NM_022659	chr8	-	25745445	25745469	human	CATTAGCCCGAGTGAAGGCTGGACC
3265435	testes	NM_020940	chr10	+	116581781	116581814	human	CGGATCGAGGAGCTCTCCAGGTCGTCCCGGGAGA
3268558	testes	NM_153336	chr10	+	124739996	124740020	human	ATGAAGACCGCCGAGAACATCAGAG
3294963	testes	NM_001001791	chr10	-	75671827	75671853	human	CCAACTGTTGTAGGGGTGGATACTCAC
3536532	testes	NM_015589	chr14	+	55215559	55215591	human	CGCCTGCACAAATATGCCGCGCTTTTCTCCCAG
3560767	testes	NM_013448	chr14	-	35344543	35344726	human	TCTGAATCTTCACGAGGGGTTGCTCCATTAATTAATAATGTAGTTCTCCCAGGCTCTCCGCTGTCTCTTCCTGTATCAGTGACAGGCTGTAAAAGTCATCGAGTAGCCAATAAAAAGGTAGAAGCGAGGAGTGAAAAGCTCCTCCCAACAGCTCTTCCTCCTTCAGAGCCGAAAGTAGATCAGA
3566182	testes	NM_021728	chr14	-	57272106	57272173	human	TGATGTCTTATCTTAAGCAACCGCCTTACGCAGTCAATGGGCTGAGTCTGACCACTTCGGGTATGGAC
3693415	testes	NM_001297	chr16	-	57946847	57946892	human	GCCTTCTTCGAGTTTAACAGCCGCCTGGAATCCATCCTCAGCAAAG
3719526	testes	NM_007026	chr17	+	35872317	35872355	human	GAAAATAAAACACTCTGGTCTTGCCGCCAACGATGCAAG
3759307	testes	NM_144609	chr17	-	42756267	42756411	human	TTCTGTTCCGAAACACCAATGTGGAAGATGTCCTTAATGCCCGAAAACTGGAGCGAGACTCACTTCGGGATGAATCCCAAAGGAAGAAGGAACAGGACAAGCTGCAGAGGGAGAGAGACAAACTAGCCAAGCAGGAGCGCAAGGA
3801709	testes	NM_080597	chr18	-	21946856	21946905	human	ATGACATGGGAGACACGCCGCTTCATCGAGCTGCCTTTACAGGACGAAAG
3969407	testes	NM_152634	chrX	+	13680769	13680794	human	GTGGTCAGAGCTGTGTACAGAGTCCT
3995411	testes	NM_007150	chrX	+	152097122	152097151	human	AAGAGGTGAGGAAATTGTCCGCCTGCAGAT
3999179	testes	NM_000273	chrX	-	9716614	9716654	human	GTGGAGGGAGCCGCCATGCTCTACTACCCTTCCGTGTCCAG
3556674	testes	---	chr14	-	23038970	23039026	human	TTTGATATTTCCACCTTATATTGAATTAGGTCCTGCCGCCAAATAAGCTCTCTCAGA
2327736	thymus	NM_001166005	chr1	+	29435857	29435917	human	AACAGTGGAGACTTGGACCCAGGAGTCTTGCTGACAGCTCAAACTATCACATCTGAGACCC
2328477	thymus	NM_006559	chr1	+	32479887	32479968	human	GGAGCCAGAGAACAAGTACCTGCCCGAACTCATGGCCGAGAAGGACTCGCTCGACCCGTCCTTCACTCACGCCATGCAGCTG
2328850	thymus	NM_001042771	chr1	+	32740600	32740678	human	TGGTTATCGCTCTGCACAGCTATGAGCCCTCTCACGACGGAGATCTGGGCTTTGAGAAGGGGGAACAGCTCCGCATCCT
2328853	thymus	NM_001042771	chr1	+	32741170	32741194	human	CTGGTTCTTCAAGAACCTGAGCCGC
2328855	thymus	NM_001042771	chr1	+	32741515	32741660	human	GATCGTTTTCACTGTCGGTCCGGGACTTCGACCAGAACCAGGGAGAGGTGGTGAAACATTACAAGATCCGTAATCTGGACAACGGTGGCTTCTACATCTCCCCTCGAATCACTTTTCCCGGCCTGCATGAACTGGTCCGCCATTAC
2333142	thymus	NM_001255	chr1	+	43825161	43825304	human	GCAAATCCAGTTCCAAGGTTCAGACCACTCCTAGCAAACCTGGCGGTGACCGCTATATCCCCCATCGCAGTGCTGCCCAGATGGAGGTGGCCAGCTTCCTCCTGAGCAAGGAGAACCAGCCTGAAAACAGCCAGACGCCCACCA
2342885	thymus	NM_000365	chr1	+	77166363	77166617	human	TTACTGTTTATATCTTCACCCTGTAATGGTTGGGACCAGGCCAATCCCTTCTCCACTTACTATAATGGTTGGAACTAAATGTCACCAAGGTGGCTTCTCCTTGGCTGAGAGATGGAAGGGGTGGGATTTGCTCCTGGGTTCCCTAGGCCCTAGTGAGGGCAGAAGAGAAACCATCCTCTCCCTTCTTACACTGTGAGGCCAAGATCCCCTCAGAAGGCAGGAGTGCTGCCCTCTCCCATGGTGCCCGTGCCTCTG
2352765	thymus	NM_198268	chr1	+	114483035	114483997	human	CCCATCAGTGTCGTCGAGTGCCTTCTGCAGTGCGAAGAAACTGAAAATAGAGCCCTCTGGCTGGGATGTTTCAGGACAGAGTAGCAACGACAAATATTATACCCACAGCAAAACCCTCCCAGCCACACAAGGGCAAGCCAACTCCTCTCACCAGGTAGCAAATTTCAACATCCCTGCTTACGACCAGGGCCTCCTCCTCCCAGCTCCTGCAGTGGAGCATATTGTTGTAACAGCCGCTGATAGCTCGGGCAGTGCTGCTACATCAACCTTCCAAAGCAGCCAGACCCTGACTCACAGAAGCAACGTTTCTTTGCTTGAGCCATATCAAAAATGTGGATTGAAACGAAAAAGTGAGGAAGTTGACAGCAACGGTAGTGTGCAGATCATAGAAGAACATCC…
2352782	thymus	NM_198268	chr1	+	114500857	114500893	human	GCACTCAGACAGATCCATTCCAACAGACATTTATAGT
2352785	thymus	NM_198268	chr1	+	114504983	114505060	human	ATGGATAATGCTGTACCGATTGTACCCCAGGCACCAGCTGCTCAGCCACTACAGATTCAGTCAGGAGTTCTCACGCAG
2352798	thymus	NM_198268	chr1	+	114515758	114516080	human	ATGGCAGCCCGCTACACTCGACAGGGCACCCACACCTTGCCCCGGCCCCTGCTCACCTGCCAAGCCAGGCTCATCTGTATACGTATGCTGCCCCGACTTCTGCTGCTGCACTGGGCTCAACCAGCTCCATTGCTCATCTTTTCTCCCCACAGGGTTCCTCAAGGCATGCTGCAGCCTATACCACTCACCCTAGCACTTTGGTGCACCAGGTCCCTGTCAGTGTTGGGCCCAGCCTCCTCACTTCTGCCAGCGTGGCCCCTGCTCAGTACCAACACCAGTTTGCCACCCAATCCTACATTGGGTCTTCCCGAGGCTCAACAATT
2357940	thymus	NM_001005464	chr1	+	149824524	149824627	human	GGCTGTTCGAAGACACGAACCTGTGCGCCATCCACGCCAAGCGCGTGACCATTATGCCCAAGGACATCCAGCTGGCCCGCCGCATCCGTGGAGAGCGGGCTTAA
2357957	thymus	NM_003517	chr1	+	149858835	149858909	human	CCCAGGGCGGCGTTTTGCCTAACATCCAGGCCGTTCTGTTACCAAAGAAAACCGAAAGCCACAAAGCCAAAAGCA
2357958	thymus	NM_003517	chr1	+	149858915	149858946	human	ATGCAGACAAACAAACCAAGACCAAAGGCTCT
2362195	thymus	NM_001763	chr1	+	158227211	158227290	human	AGCATCACAGTTCCGTGGGCTTCATCATCTTGGCGGTGATAGTGCCTTTACTTCTTCTGATAGGTCTTGCGCTTTGGTTC
2362207	thymus	NM_001765	chr1	+	158261938	158262083	human	CTTTCAGGTAGCTTTCAACGGATTAGATTTACTGAGTTTCCAGAATACAACATGGGTGCCATCTCCAGGCTGTGGAAGTTTGGCCCAAAGTGTCTGTCATCTACTCAATCATCAGTATGAAGGCGTCACAGAAACAGTGTATAATC
2362234	thymus	NM_030893	chr1	+	158324283	158324445	human	CTGGGTGACCTGCAGACTCATGGCTGGGACACTGTCTTGGGCACCATCCGCTTTCTGAAGCCCTGGTCCCATGGAAACTTCAGCAAGCAGGAGCTGAAAAACTTACAGTCACTGTTCCAGTTATACTTCCATAGTTTTATCCAGATAGTGCAAGCTTCTGCTG
2362236	thymus	NM_030893	chr1	+	158325108	158325328	human	TATTAGCTGGCTGTAGAATGAATGCCCCACAAATCTTCTTAAATATGGCATATCAAGGGTCAGATTTCCTGAGTTTCCAAGGAATTTCCTGGGAGCCATCTCCAGGAGCAGGGATCCGGGCCCAGAACATCTGTAAAGTGCTCAATCGCTACCTAGATATTAAGGAAATACTGCAAAGCCTTCTTGGTCACACCTGCCCTCGATTTCTAGCGGGGCTCATG
2362243	thymus	NM_030893	chr1	+	158326314	158326372	human	ATCTGTTTGACTGTGATAGTTACCCTGGTCATATTGGTTGTAGTTGACTCACGGTTAAA
2362278	thymus	NM_001004472	chr1	+	158449828	158449859	human	TGTATCTAGTCATTCTTAGTGGCAATGTCACC
2362279	thymus	NM_001004472	chr1	+	158449909	158450067	human	TCTTCCTTGGCATTCTCTCAACATCTGAGACCTTCTACACCTTTGTCATTCTACCCAAGATGCTCATCAATCTACTTTCTGTGGCCAGGACAATCTCCTTCAACTGTTGTGCTCTTCAAATGTTCTTCTTCCTTGGTTTTGCCATTACCAACTGCCTGC
2362280	thymus	NM_001004472	chr1	+	158450161	158450406	human	CAGCTGCCTGTGCAATTGGTGGCTTCTTGGCCTCTCTTACAGTAGTAAATTTAGTTTTCAGCCTCCCTTTTTGTAGCGCCAACAAAGTCAATCATTACTTCTGTGACATCTCAGCAGTCATTCTTCTGGCTTGTACCAACACAGATGTTAACGAATTTGTGATATTCATTTGTGGAGTTCTTGTACTTGTGGTTCCCTTTCTGTTTATCTGTGTTTCTTATCTCTGCATTCTGAGGACTATCCTGA
2362281	thymus	NM_001004472	chr1	+	158450500	158450579	human	TCTACCTGAGGCCTACAGCAAACTATGTGTCCAACAAAGACAGGCTGGTGACGGTGACATACACGATTGTCACTCCATTA
2366137	thymus	NM_152902	chr1	+	168153171	168153307	human	CCTGAAATGATGTTTGGAGACAACGTTTTAAGAATCCAGCATGGGTCTGGCTTTGGAATTGAGTTCAATGCTACAGATGCGTTAAGATGTGTAAACAACTACCAAGGAATGCTTAAAGTGGCCTGTGCTGAAGAGTG
2376869	thymus	NM_182665	chr1	+	206730919	206731013	human	CATGAGCAGTGGGTACTGCAGCCTGGACGAGGAACTGGAAGACTGCTTCTTCACTGCTAAGACTACCTTTTTCAGAAATGCGCAGAGCAAACATC
2376877	thymus	NM_182663	chr1	+	206756629	206756698	human	AGCGCCCGCCCACACTGCAGGAGATCAAGCAGAAGATCGACAGCTACAACACGCGAGAGAAGAACTGCCT
2376878	thymus	NM_182663	chr1	+	206757721	206757938	human	TGAAGACGGCACCTACACGGGTTTCATCAAAGTGCATCTGAAACTCCGGCGGCCTGTGACGGTGCCTGCTGGGATCCGGCCCCAGTCCATCTATGATGCCATCAAGGAGGTGAACCTGGCGGCTACCACGGACAAGCGGACATCCTTCTACCTGCCCCTAGATGCCATCAAGCAGCTGCACATCAGCAGCACCACCACCGTCAGTGAGGTCATCCAGG
2416542	thymus	NM_002227	chr1	-	65313292	65313358	human	GGCGAGCACCTTGGGAGAGGCACGAGAACACACATCTATTCTGGGACCCTGATGGATTACAAGGATG
2427626	thymus	NM_002232	chr1	-	111216010	111216496	human	GCGGTTCTTCGCTTGTCCTAGCAAAGCCACCTTCTCGCGAAACATCATGAACCTGATCGACATTGTGGCCATCATTCCTTATTTTATCACTCTGGGTACCGAGCTGGCCGAACGACAGGGCAATGGACAGCAGGCCATGTCTCTGGCCATCCTGAGGGTCATCCGCCTGGTAAGGGTCTTCCGCATCTTCAAGCTGTCGCGCCACTCCAAGGGGCTGCAGATCCTCGGGCAAACGCTGAAGGCGTCCATGCGGGAGCTGGGATTGCTCATCTTCTTCCTCTTTATTGGGGTCATCCTTTTCTCCAGCGCGGTCTACTTTGCCGAGGCAGACGACCCCACTTCAGGTTTCAGCAGCATCCCGGATGCCTTCTGGTGGGCAGTGGTAACCATGACAACAGT…
2434082	thymus	NM_001005464	chr1	-	149812391	149812422	human	GGCTGTTCGAAGACACGAACCTGTGCGCCATC
2434131	thymus	NM_175065	chr1	-	149859035	149859070	human	AGAGGCTTGACACCATACTCATTCACCCCAAAGGCT
2434132	thymus	NM_175065	chr1	-	149859084	149859223	human	CGCCATCTGCAACTAGCCGTGAGGAATGACGAAGAGCTCAACAAGTTACTCGGGGGTGTCACCATTGCCCAGGGCGGCGTCTTGCCCAATATCCAGGCTGTCCTGTTGCCCAAGAAAACGGAGAGTCACAAGCCTGGCAA
2435263	thymus	NM_005060	chr1	-	151779957	151780089	human	TCGGAGCCTGTGTAGCCAGCATGTGGAAAGGCTGCAGATCTTCCAGCACCTCCACCCCATCGTGGTCCAAGCCGCTTTCCCTCCACTCTACAAGGAGCTCTTCAGCACTGAAACCGAGTCACCTGTGGGGCTG
2435265	thymus	NM_005060	chr1	-	151783801	151783871	human	TGCAGTACAATCTGGAGCTGGCCTTTCATCATCATCTCTGCAAGACTCATCGCCAAAGCATCCTGGCAAAG
2435269	thymus	NM_005060	chr1	-	151785725	151785795	human	TGTGCCGGGCCTACAATGCTGACAACCGCACGGTCTTTTTTGAAGGCAAATACGGTGGCATGGAGCTGTTC
2440353	thymus	NM_003037	chr1	-	160616803	160617036	human	GGTTTTGGCCGAGGTGACTACACACCCCCTTTCCTGGCTCCCATAGGCTAAGTGCCTGGCTTCTTGAGAAGCCTGCTTCTTGAGAACAAAAAAGTGATTTAAAGCCTCATGGGAGATGAGCAATCCTCAAGACACAAGCAGAAAAAGTCCCAGTGATACAGGAAGCGGGTTCAGGAACCTGCTGGTTCCTGATACATAAATCAGACAGCCTCTGCTGCATGACACGAAGCTTGC
2440571	thymus	NM_001025598	chr1	-	161021281	161021457	human	TGCCTGAGAGCTTGGAGAACGATTCTATAGAGGCAGCAGAGGGTGAACAGGAGCCTGAGGCAGAAGCACTGGGTGGCACAAACTCTGAACCAGGCACACCACGAGCTGGGCGGTCAGCCATCCGGGCTGGGGGCAGCAGCCGTGCAGAACGCTGTGCTGGTGTCCACATCTCAGACC
2442616	thymus	NM_198053	chr1	-	167403267	167403306	human	AGAAAGATAAGATGGCGGAGGCCTACAGTGAGATTGGGAT
2442621	thymus	NM_198053	chr1	-	167407832	167407886	human	AGCTCAATCTAGGACGAAGAGAGGAGTACGATGTTTTGGACAAGAGACGTGGCCG
2442625	thymus	NM_198053	chr1	-	167409949	167410002	human	GCACAGAGCTTTGGCCTGCTGGATCCCAAACTCTGCTACCTGCTGGATGGAATC
2449741	thymus	NM_001142795	chr1	-	197643269	197643295	human	TACTACAGAGTGTGCCAAAGTTCTGTT
2449752	thymus	NM_001142795	chr1	-	197684175	197684199	human	GTGGTATTGTGGAAATTCCCAGAGG
2451341	thymus	NM_006618	chr1	-	202722034	202722195	human	GGGTGAGCCAAAAACCTGGTATGGAGTCCCAGGGTATGCTGCTGAGCAGCTAGAAAATGTAATGAAGAAACTAGCTCCAGAACTCTTTGTGTCCCAGCCGGATCTCCTCCATCAGCTTGTGACCATCATGAACCCCAATACCCTGATGACTCATGAAGTGCC
2458991	thymus	NM_002221	chr1	-	226925088	226925126	human	GTGATCATGAATAGCGCCAACGAGATGAAGAGCGGCGGC
2458992	thymus	NM_002221	chr1	-	226925131	226925157	human	GGCTGTGTACTGCTATGCGCTCAATAG
2498751	thymus	NM_001144013	chr2	+	108473288	108473313	human	AAAGCGGGCAGTCTGCATTATATGAT
2499170	thymus	NM_006267	chr2	+	109365448	109365473	human	AAAGCGGGCAGTCTGCATTATATGAT
2501268	thymus	NM_012455	chr2	+	113942562	113942624	human	CAGCACCGTGTGTGGACGAAGCATTGACCTGGGAATCAGGATGTGTCGGATCTGATCTTGGCC
2501284	thymus	NM_012455	chr2	+	113950870	113950931	human	CTCAGGAACGGGAGCGAATCCTCTACCAGTTCTCCAGACGCTTCCACCATTGCAATCCGGGG
2516053	thymus	NM_031942	chr2	+	174230184	174230292	human	ATGACCTGCCCAGAAGCCGTCGCTCCAGATCATCCGTGACCCTTCCGCATATAATTCGCCCAGTGGAAGAAATTACAGAGGAGGAGTTGGAGAACGTCTGCAGCAATTC
2518284	thymus	NM_000885	chr2	+	182322258	182322344	human	CCGCTGGCGCCGGACACGCTGCGCCTCATCTCTTGGGGCGTTCTTCCCCGTTGGCCAACCGTCGCATCCCGTGCAACTTTGGGGTAG
2518288	thymus	NM_000885	chr2	+	182322974	182323036	human	CAATCCCGGGGCGATTTACAGATGCAGGATCGGAAAGAATCCCGGCCAGACGTGCGAACAGCT
2518294	thymus	NM_000885	chr2	+	182339687	182339773	human	GTAGCCCTAATGGAGAACCTTGTGGAAAGACTTGTTTGGAAGAGAGAGACAATCAGTGGTTGGGGGTCACACTTTCCAGACAGCCAG
2518306	thymus	NM_000885	chr2	+	182347268	182347328	human	TGTGCTGTGGACCTCAATGCAGATGGCTTCTCAGATCTGCTCGTGGGAGCACCCATGCAGA
2518308	thymus	NM_000885	chr2	+	182350626	182350718	human	ATGGAAACAAACCTCGTTGGAAGTGACAAATATGCTGCAAGATTTGGGGAATCTATAGTTAATCTTGGCGACATTGACAATGATGGCTTTGAA
2518312	thymus	NM_000885	chr2	+	182358057	182358146	human	GCTATCGGAGCTCCACAAGAAGATGACTTGCAAGGTGCTATTTATATTTACAATGGCCGTGCAGATGGGATCTCGTCAACCTTCTCACAG
2532032	thymus	ENST00000410064	chr2	+	232574830	232574864	human	TCGGACCTACGCAGCCCGGTGGACTTTGGGGCGAC
2532408	thymus	NM_005199	chr2	+	233407598	233407634	human	GGGAGTGGGCCATCCAGCACCGACCAGCCAAGATGCT
2542833	thymus	NM_015317	chr2	-	20454634	20454724	human	ATTCAGCATGTACTGGAACACGGTCGACCTGAAGACAAGAGCAAAATTGTTTCCGAAATCAGGGGAAAGGTTTTAGCCCTGAGTCAACACA
2542865	thymus	NM_015317	chr2	-	20494158	20494279	human	GTCCAGCAGTGGTTCCACCTCAGTATTACGGCGTTCCATGGGGGGTGTATCCAGCCAACTTATTTCAGCAGCAAGCTGCAGCTGCGGCAAATAACACAGCCAGTCAGCAAGCAGCATCACAA
2562937	thymus	NM_001768	chr2	-	87013043	87013093	human	CCTGTGGTCAAATCGGGAGACAAGCCCAGCCTTTCGGCGAGATACGTCTAA
2562946	thymus	NM_001768	chr2	-	87017459	87017551	human	CCTGAGCGACTTCCGCCGAGAGAACGAGGGCTACTATTTCTGCTCGGCCCTGAGCAACTCCATCATGTACTTCAGCCACTTCGTGCCGGTCTT
2562947	thymus	NM_001768	chr2	-	87017564	87017596	human	CCAGCGGTTCTCGGGCAAGAGGTTGGGGGACAC
2562948	thymus	NM_001768	chr2	-	87017608	87017788	human	CCAGTTCCGGGTGTCGCCGCTGGATCGGACCTGGAACCTGGGCGAGACAGTGGAGCTGAAGTGCCAGGTGCTGCTGTCCAACCCGACGTCGGGCTGCTCGTGGCTCTTCCAGCCGCGCGGCGCCGCCGCCAGTCCCACCTTCCTCCTATACCTCTCCCAAAACAAGCCCAAGGCGGCCGAG
2577891	thymus	NM_002299	chr2	-	136590687	136590751	human	TCTCTGTTGTCCTGCGAGCTGAAGATATCCCGGAGCTCCTGCTAGAACCACCCATATCTGCGCTT
2578044	thymus	NM_001008540	chr2	-	136872703	136873254	human	GTGGCCGACCTCCTCTTTGTCATCACGCTTCCCTTCTGGGCAGTTGATGCCGTGGCAAACTGGTACTTTGGGAACTTCCTATGCAAGGCAGTCCATGTCATCTACACAGTCAACCTCTACAGCAGTGTCCTCATCCTGGCCTTCATCAGTCTGGACCGCTACCTGGCCATCGTCCACGCCACCAACAGTCAGAGGCCAAGGAAGCTGTTGGCTGAAAAGGTGGTCTATGTTGGCGTCTGGATCCCTGCCCTCCTGCTGACTATTCCCGACTTCATCTTTGCCAACGTCAGTGAGGCAGATGACAGATATATCTGTGACCGCTTCTACCCCAATGACTTGTGGGTGGTTGTGTTCCAGTTTCAGCACATCATGGTTGGCCTTATCCTGCCTGGTATTGTC…
2590456	thymus	NM_201548	chr2	-	182403821	182403984	human	TTCCATTTGTTGAGACTTACACTGTTGAGGAAGTAAAAGTTCATCCAAGGAATAATACTGGTGGATATAATCCAGAGGAGGAGGAGGATGAAACTGCTTCAGAAAATTGTTTCCCTTGGAATGTAGATGGTGACTTAATGGAAGTTGCATCAGAGGTCCATATT
2592325	thymus	NM_007315	chr2	-	191873718	191873833	human	GGAGCACGCTGCCAATGATGTTTCATTTGCCACCATCCGTTTTCATGACCTCCTGTCACAGCTGGATGATCAATATAGTCGCTTTTCTTTGGAGAATAACTTCTTGCTACAGCATA
2592326	thymus	NM_007315	chr2	-	191874607	191874729	human	ATGTCTCAGTGGTACGAACTTCAGCAGCTTGACTCAAAATTCCTGGAGCAGGTTCACCAGCTTTATGATGACAGTTTTCCCATGGAAATCAGACAGTACCTGGCACAGTGGTTAGAAAAGCAA
2593186	thymus	NM_004226	chr2	-	197028108	197028133	human	AGAAGCAGACCTGGGAATCACCTAAC
2593578	thymus	NM_153697	chr2	-	198001346	198001386	human	GAGCTCGTGTAAATGCCAAGGACAACATGTGGCTGACTCCA
2593582	thymus	NM_153697	chr2	-	198011774	198011829	human	GATTCTGAGAAACGAACCCCTCTTCATGTGGCCGCATTTCTGGGAGATGCAGAGAT
2597340	thymus	NM_152519	chr2	-	211019256	211019297	human	GCTCTGAGGGAGGCAACAGCAAAGGGTATCAGCTTTTCATCT
2597869	thymus	NM_016260	chr2	-	213872085	213872477	human	AGAGGCCTCTCCCAGCAATAGCTGCCTGGATTCCACTGACTCAGAAAGCAGCCATGATGACCACCAGTCCTACCAAGGACACCCTGCCTTAAATCCCAAGAGGAAACAAAGCCCAGCTTACATGAAGGAGGATGTCAAAGCTTTGGATACTACCAAGGCTCCTAAGGGCTCTCTGAAGGACATCTACAAGGTCTTCAATGGAGAAGGAGAACAGATTAGGGCCTTCAAGTGTGAGCACTGCCGAGTCCTTTTCCTAGACCATGTCATGTACACCATTCACATGGGTTGCCATGGCTACCGGGACCCACTGGAATGCAACATCTGTGGCTACAGAAGCCAGGACCGTTATGAGTTTTCATCACACATTGTTCGAGGGGAGCACACATTCCACTA
2597871	thymus	NM_016260	chr2	-	213878557	213878635	human	GAACAAGAGCCTATTATGGACAACAATATTTCTCTGGTGCCTTTTGAGAGACCTGCTGTCATAGAGAAGCTCACGGGGA
2608818	thymus	NM_014674	chr3	+	5244683	5244819	human	CAATAATGAGACATGCACAGCGGGAGCCGGTTCCCTCCTGGTGGAATTTGGGATTCTGAGTCGACTCCTGGGGGACTCCACATTTGAGTGGGTGGCCAGACGAGCAGTGAAAGCCCTTTGGAACCTCCGGAGCAATG
2616675	thymus	NM_016300	chr3	+	35778681	35778725	human	GTGAATCCCGATGGAACTCCTGCAATATACAACCCACCCACCAGT
2620750	thymus	NM_031200	chr3	+	45942407	45942994	human	GTCAGGCAGTTTGCGAGCCATTTCCTCCCACCCTTGTACTGGCTCGTGTTCATCGTGGGTGCCTTGGGCAACAGTCTTGTTATCCTTGTCTACTGGTACTGCACAAGAGTGAAGACCATGACCGACATGTTCCTTTTGAATTTGGCAATTGCTGACCTCCTCTTTCTTGTCACTCTTCCCTTCTGGGCCATTGCTGCTGCTGACCAGTGGAAGTTCCAGACCTTCATGTGCAAGGTGGTCAACAGCATGTACAAGATGAACTTCTACAGCTGTGTGTTGCTGATCATGTGCATCAGCGTGGACAGGTACATTGCCATTGCCCAGGCCATGAGAGCACATACTTGGAGGGAGAAAAGGCTTTTGTACAGCAAAATGGTTTGCTTTACCATCTGGGTATTG…
2620754	thymus	NM_031200	chr3	+	45943853	45944323	human	CTGCTCTTGAGCCTGATAACCCATGCCAGGTCTTATAGATTCCTGATCTAGAACCTTTCCAGGCAATCTCAGACCTAATTTCCTTCTGTTCTCCTTGTTCTGTTCTGGGCCAGTGAAGGTCCTTGTTCTGATTTTGAAACGATCTGCAGGTCTTGCCAGTGAACCCCTGGACAACTGACCACACCCACAAGGCATCCAAAGTCTGTTGGCTTCCAATCCATTTCTGTGTCCTGCTGGAGGTTTTAACCTAGACAAGGATTCCGCTTATTCCTTGGTATGGTGACAGTGTCTCTCCATGGCCTGAGCAGGGAGATTATAACAGCTGGGTTCGCAGGAGCCAGCCTTGGCCCTGTTGTAGGCTTGTTCTGTTGAGTGGCACTTGCTTTGGGTCCACCGTCT…
2620778	thymus	NM_006564	chr3	+	45988116	45988930	human	GGAACTCTCTGGTGCTGGTCATATCCATCTTCTACCATAAGTTGCAGAGCCTGACGGATGTGTTCCTGGTGAACCTACCCCTGGCTGACCTGGTGTTTGTCTGCACTCTGCCCTTCTGGGCCTATGCAGGCATCCATGAATGGGTGTTTGGCCAGGTCATGTGCAAGAGCCTACTGGGCATCTACACTATTAACTTCTACACGTCCATGCTCATCCTCACCTGCATCACTGTGGATCGTTTCATTGTAGTGGTTAAGGCCACCAAGGCCTACAACCAGCAAGCCAAGAGGATGACCTGGGGCAAGGTCACCAGCTTGCTCATCTGGGTGATATCCCTGCTGGTTTCCTTGCCCCAAATTATCTATGGCAATGTCTTTAATCTCGACAAGCTCATATGTG…
2625978	thymus	NM_001164317	chr3	+	58089718	58089809	human	TTTCTGGATGGGGTCTACGCATTCGAGTATTACCCCAGCACCCCGGGGAGATACAGCATTGCCATCACATGGGGGGGACACCACATTCCAAA
2625981	thymus	NM_001164317	chr3	+	58092495	58092600	human	GCCTGGCGAATATGCTGTTCACATCATGTGTGACGACGAAGACATCAAGGACAGCCCGTACATGGCCTTCATCCACCCAGCCACGGGAGGCTACAACCCTGATCTG
2626013	thymus	NM_001164317	chr3	+	58112338	58112482	human	AATTGGTGGGCTTGGCATAACTGTTGAGGGACCATCAGAGTCGAAGATAAATTGCAGAGACAACAAGGATGGCAGCTGCAGTGCTGAGTACATTCCTTTCGCACCGGGGGATTACGATGTTAATATCACATATGGAGGAGCCCAC
2640870	thymus	NM_004526	chr3	+	127327720	127327847	human	ACTGCCAATGGCTTCCCTGTCTTTGCCACTGTCATCCTAGCCAACCACGTGGCCAAGAAGGACAACAAGGTTGCTGTAGGGGAACTGACCGATGAAGATGTGAAGATGATCACTAGCCTCTCCAAGGA
2640874	thymus	NM_004526	chr3	+	127335738	127335947	human	TCAACGTGCTCTTGTGCGGAGACCCTGGCACAGCGAAGTCGCAGTTTCTCAAGTATATTGAGAAAGTGTCCAGCCGAGCCATCTTCACCACTGGCCAGGGGGCGTCGGCTGTGGGCCTCACGGCGTATGTCCAGCGGCACCCTGTCAGCAGGGAGTGGACCTTGGAGGCTGGGGCCCTGGTTCTGGCTGACCGAGGAGTGTGTCTCATTG
2648181	thymus	NM_021038	chr3	+	152163074	152163230	human	TGTCGAGAGTACCAACGTGGCAATTGCAACCGAGGAGAAAATGATTGTCGGTTTGCTCATCCTGCTGACAGCACAATGATTGACACCAATGACAACACAGTCACTGTGTGTATGGATTACATCAAAGGGAGATGCTCTCGGGAAAAGTGCAAATACT
2654825	thymus	NM_014616	chr3	+	182538053	182538138	human	TGACCCACCACATCAGAGTGACACAAGAACCATCTACGTAGCCAACAGGTTTCCTCAGAATGGCCTTTACACACCTCAGAAATTTA
2663603	thymus	NM_024923	chr3	-	13395429	13395571	human	CTGGCTGCTTACGACCAGGAGGGCCGCCGGTTCGACAACTTCAGCTCTCTGAGCATCCAGTGGGAGTCCACCAGGCCAGTGTTGGCCAGCATCGAGCCTGAGCTGCCCATGCAGCTGGTGTCCCAGGACGATGAGAGTGGCCA
2663635	thymus	NM_024923	chr3	-	13432713	13432786	human	CTGGACTGGTCTTCGAGTGGACGATTGTGAAGGACTCCGAGGCGGACAGGTTCTCAGACTCCCACAATGCGCTG
2663637	thymus	NM_024923	chr3	-	13438918	13438974	human	CTGCGCTGTGATGCCATTGTGGACCTCATCCATGACATCCAGATCGTCTCCACCACC
2665202	thymus	NM_002971	chr3	-	18390803	18390980	human	CCTCCAGAGTTTCATACAAGACGTGGGCCTGTACCCTGACGAAGAGGCCATCCAGACTCTGTCTGCCCAGCTCGACCTTCCCAAGTACACCATCATCAAGTTCTTTCAGAACCAGCGGTACTATCTCAAGCACCACGGCAAACTGAAGGACAATTCCGGTTTAGAGGTCGATGTGGCA
2669968	thymus	NM_194293	chr3	-	39227741	39227765	human	CTGCGGATGGCAACAGCTGAAGCCC
2672571	thymus	NM_014159	chr3	-	47125783	47125808	human	TTCCAATTATTCAACGCTGGTCTCAG
2696767	thymus	NM_018133	chr3	-	135870287	135871487	human	CTTCCTGTAGCTGGTGCAAAGACTATGAGCAGTTTGAGGAAAACAAGCAGTTAAGCATCCTAGTGAACTGCTACAAAAAACTATGCGAGTATATAACACAGACTACACTGGCACGGGATATAATAGAAGCAGTTGACTGTTCTTCTGATATTTTGGCTTTGCTTAATGATGGATCATTGTTTTGTGAGGAGACAGAAAAACCCTCAGATTCATCCTTTACTTTGTGTTTGACACATTCCCCTTTACCTTCAACCTCAGAACCCACAACTGATCCTCAAGCTAGTTTATCTCCAATGTCTGAAAGCACCCTCAGCATTGCTATTGGCAGTTCTGTTATCAATGGTTTGCCTACTTATAATGGGCTTTCAATAGATAGATTTGGTATAAATATTCCTTCAC…
2696776	thymus	NM_018133	chr3	-	135914011	135914507	human	GCGTCTTGCACTAGATCCGGGAAGCCGCTGCCCGACCGTCGTCCTTGCCGTCGCCGCCGCCTCCGCGCCCTGTACTGGGATGGAGTAAGAGGCCCTGCAGCCCGGGAGAAGCGTGCCGCGCCTCAGACGGGGCCGGGGCCTGCTCCCGCGCCTGCCAGCTCGACTTGAGGAGGCGCCTCCGTGTCCGGAGATGGAGCTCGAGTGCAGGCCGCCTGCCGAGCCGCGGGGCTAGACTGAGCTCCGAGTCCCGCCCCGAGCGCCCAAGCCGCCGCGTTCTGCGCTCTGTGGTCGCTCCGGACGAACTCGAACGCTGGTTTCTCTCTCATATTTTTGGTCTGGAAGTCTCAGGGACGGAGGGGCGCCAAGGCCCCATGTGTGGGAGGATTGTTTCAGCTCCAC…
2699161	thymus	NM_173653	chr3	-	142984224	142984699	human	CCTGTGTTGCTCTCTACCTGGCAGCAGACTGTGCAGGAGCCCCAACCTGTCCTCCAATTCCAGCATTCACAGCTGATGAGCAGTGCAGGAGCAGGGCGAGAGGAACAGAGCCAATGATGTGTGGGTTACACTGAGGAGCCAAGGACAGGGCCTCAGGTCTCCCCCTTACAAGGCGTGGCTCATGGCCTGCATTCCAGAGACCAACATGATAGCTTTTAATTCAGCTGCATGACCTGTGCCTTTTAAGCCATAAAGATACCTCAAGCCTAGCACCTCTTGAAATCCAGATGTTCATATTAGACTCGAAAAAATAGGCTCCAGGCCTAGGTGCCCAGGCTATGATGAGTCTGCTTTTGAAGGAGGTAGGGAATGACATCTTCCTTGGACCCAAAGCTTAAA…
2706345	thymus	NM_024665	chr3	-	176768306	176768346	human	TAAAGCTGTTGTGTTGCGGGGCCATGAATCTGAAGTTTTTA
2716729	thymus	NM_018401	chr4	+	5170026	5170062	human	GTATGCATCGTGCAGAAGCGAGACACTAAGAAAATGT
2717657	thymus	NM_018986	chr4	+	8242428	8242602	human	CCGTTTGATGCAGCCGGGTACTACCAGCTGGCGCTGGCAGCCGCCGTGGACCTGGGCAACAAGAAGGCACAGCTGAAGATCTACACGCGGCTGGCCACCATCTACCACAACTTCCTCCTGGACCGTGAGAAGTCGCTCTTCTTCTACCAGAAGGCCAGGACCTTCGCCACAGAGC
2724700	thymus	NM_004310	chr4	+	40245186	40245485	human	CGGCAATGACGCCTTCAGAAGCATCCGGCCCCTGTCCTACCAGCAGGCAGACGTGGTGCTGATGTGCTACTCTGTGGCCAACCATAACTCATTCCTGAACTTGAAGAACAAGTGGATTGGTGAAATTAGGAGCAACTTGCCCTGTACCCCTGTGCTGGTGGTGGCCACCCAGACTGACCAGCGGGAGATGGGGCCCCACAGGGCCTCCTGCGTCAATGCCATGGAAGGGAAGAAACTGGCCCAGGATGTCAGAGCCAAGGGCTACCTGGAGTGCTCAGCCCTTAGCAATCGGGGAGTACA
2730718	thymus	NM_000788	chr4	+	71859561	71859643	human	CCCGCCCAAGAGAAGCTGCCCGTCTTTCTCAGCCAGCTCTGAGGGGACCCGCATCAAGAAAATCTCCATCGAAGGGAACATCG
2738701	thymus	NM_183075	chr4	+	108853188	108853284	human	TCAGCGACTTCCACAGCGTGCGCGAGGCGCTGGTGCAGCAGGCCGAGGTCTTCAGCGACCGCCCGCGGGTGCCGCTCATCTCCATCGTGACCAAGGA
2751953	thymus	NM_017423	chr4	+	174169161	174169486	human	AACCGAGGCGGCAATGGACTAGCTCCTGGGGAGGACAGATTCAAACCTGTGGTACCATGGCCTCATGTTGAAGGAGTAGAAGTGGACTTAGAGTCTATTAGAAGAATAAACAAGGCCAAAAATGAACAAGAGCACCATGCTGGAGGAGATTCCCAGAAAGATATCATGCAGAGGCAGTATCTCACATTTAAGCCTCAGACATTCACCTACCATGATCCTGTGCTTCGCCCAGGGATCCTCGGTAACTTTGAACCCAAAGAACCTGAGCCTCCTGGAGTGGTTGGTGGCCCTGGAGAGAAAGCCAAGCCATTGGTTTTGGGACCAGA
2752731	thymus	NM_018248	chr4	+	178243617	178243661	human	CTGCACTGAATAATGATTCCAGCCAGAATGTCTTGAGCCTGTTTA
2772645	thymus	NM_002092	chr4	-	71698956	71698989	human	CTGCAGAATCCGCAACGGTGAGAATGGAATACAT
2781144	thymus	NM_016269	chr4	-	108969138	108969893	human	TCATTCCCAACGTGCAAAGCCAAGGCAGCGACCCCAGGACCTCTTCTGGAGATGGAAGCTTGTTGAAAACCCAGACTGTCTCCACGGCCTGCCCAGTCGACCCCAAAGGAACACTGACATCAATTTTACCCTGAGGTCACTGCTAGAGACGCTGATCCATAAAGACAATCACTGCCAACCCCTCTTTCGTCTACTGCAAGAGCCAAGTTCCAAAATAAAGCATAAAAAGGTTTTTTAAAAGGAAATGTAAAAGCACATGAGAATGCTAGCAGGCTGTGGGGCAGCTGAGCAGCTTTTCTCCCCTCATATCTGCGTGCACTTCCCAGAGCATCTTGCATCCAAACCTGTAACCTTTCGGCAAGGACGGTAACTTGGCTGCATTTGCCTGTCATGCGCAAC…
2781162	thymus	NM_016269	chr4	-	109000672	109000768	human	TTTCCCATCATATGATTCCCGGTCCTCCTGGTCCCCACACAACTGGCATCCCTCATCCAGCTATTGTAACACCTCAGGTCAAACAGGAACATCCCCA
2783742	thymus	NM_002358	chr4	-	120986884	120986921	human	CTTTACTCGAGTGCAGAAATACGGACTCACCTTGCTTG
2806477	thymus	NM_002185	chr5	+	35871176	35871302	human	TTGACCTGAGTGTCGTCTATCGGGAAGGAGCCAATGACTTTGTGGTGACATTTAATACATCACACTTGCAAAAGAAGTATGTAAAAGTTTTAATGCACGATGTAGCTTACCGCCAGGAAAAGGATGA
2806479	thymus	NM_002185	chr5	+	35873582	35873612	human	CATGTGAATTTATCCAGCACAAAGCTGACAC
2806480	thymus	NM_002185	chr5	+	35873621	35873684	human	AGAAAGCTCCAACCGGCAGCAATGTATGAGATTAAAGTTCGATCCATCCCTGATCACTATTTTA
2806523	thymus	NM_005983	chr5	+	36152993	36153136	human	AGAGGAGCCCGACAGTGAGAACATCCCCCAGGAACTGCTCTCAAACCTGGGCCACCCGGAGAGCCCCCCACGGAAACGGCTGAAGAGCAAAGGGAGTGACAAAGACTTTGTGATTGTCCGCAGGCCTAAGCTAAATCGAGAGAA
2806839	thymus	NM_133433	chr5	+	36958236	36958333	human	CCCAGAAGGTGACATACCAGTCTTGTTGCAGGCCGTCCTGGCAAGGAGTCCTAATGTTTTCAGGGAGAAAAGCATGCAGAACAGATATGTACAAAGTG
2817892	thymus	NM_002439	chr5	+	80088587	80088648	human	AAAATGGAAGGCACCCTGTGATTGATGTGTTGCTGGGAGAACAGGATCAATATGTCCCAAAT
2821302	thymus	NM_001750	chr5	+	96109362	96109915	human	GGCTCTGATGTCCTACCACTTTGAATGGTTTTCTAATATCTTAATGAATAGTTCCTGAACATTGCACTGATATCATCGATTAGAATTTTGATATTTAATTTCATCTTTATTTCCTGGTAGAGAATGCAGGAAAAGATGTCAGGTACATAACATAAAACAGATTGGGAATTTATTGTTTCCAAAGGGCATGGCCTTCCTTAGCATCAGTTTGAAGCTTTTGTTATGACTTAGCTGACTTGTGGCAGCGGGGCAAGCAAAAACAATAACACTGCTTATAAATGGCACCACATCTTGTTAACCTCCCCCCCAAATACTCTCTGAAAGTCATGCACATACCTATGGGATTTTACACACCACCAGCTTAAAATGCTATGTCTCTATCCATCAGAAATAGTCATT…
2821451	thymus	NM_005575	chr5	+	96349356	96349389	human	CATCAATCTTACAGAAGAAGTGCTGTGGGTCAAA
2821452	thymus	NM_005575	chr5	+	96349418	96349523	human	TTGTACACTATGCAGATGATGATTGGGAAGCACTAATCCATCAGTTGAAAATAAATCCTTATGTTCTGAGTGACAAAGACCGAGCCAACCTTATCAACAACATCTT
2824386	thymus	NM_152624	chr5	+	112349027	112349139	human	ATGACTTGCCTAGCTCCAGTGAAGACCAGTTGCTAGAACATGCTGAGGGACAGCCCGTGGCATGTAATGGACATTGCAAGTTCCCCTTTTCATCCAGAGCCTTTTTGAGTTTC
2824930	thymus	NM_173800	chr5	+	115336137	115336166	human	CTATGGCCCGGATGCTTTCTTGTTTCTTGA
2829194	thymus	NM_003202	chr5	+	133451021	133451059	human	CGGGAACACGCTGCGCAGAGACTCTTCCCGGACAAACTT
2829219	thymus	NM_003202	chr5	+	133477885	133477919	human	CCCATCCTTGATGCTAGGTTCTGGTGTACCTGGTC
2837324	thymus	NM_001037333	chr5	+	156750936	156751082	human	TGGTGCGGACCATGCTTGAATCACTCATTGCAGACAAAAGCGGCTCCAAGAAGACCCTGAGGAGCAGCCTGGATGGACCCATTGTCCTCGCCATAGAGGACTTTCACAAACAGTCCTTCTTCTTCACACATCTGCTCAACATCAGTG
2840043	thymus	NM_004946	chr5	+	169081451	169081489	human	CAGATCGGCGATGTGGTGCGAATACAGGAGACGTGTGGA
2840257	thymus	BC030767	chr5	+	169679234	169679483	human	GCCAGCCTAATGATTCCCGAGCCTAGGAATCCCTGCTATGGGTGCTGGTAGTTGTGAAGCTGGCACTAATGGGTCTCCTAGGTATTACAGAAAGCAACAGCACCTAGCAGAATTCCTAGCCTGTAATTGGTACTCAGGACAGGTCAGTTCCCTTCTCTGCCATTAATATTTACAACTATGTTAAAATAAACTATAGCACAATACCTGGTTTATCTTTCTAAGAGCAGCTTCTGCCTCTGGTCGGGTAATA
2842967	thymus	NM_172349	chr5	+	176562105	176562135	human	ATGGATCAGACCTGTGAACTACCCAGAAGAA
2868176	thymus	NM_016442	chr5	-	96130758	96130856	human	TATGCTGTGCCAGACAAGATAAATCAAGCAGATTATGCACTGGATGCTGCGGTGACTCTTCTAGAATTTTATGAGGATTATTTCAGCATACCGTATCCC
2868177	thymus	NM_016442	chr5	-	96132926	96133004	human	TGTGACTGTTGCTGAAGGACTCATAGAAGACCATTTTGATGTCACTGTGAAGATGAGCACCTATCTGGTGGCCTTCATC
2868179	thymus	NM_016442	chr5	-	96139153	96139503	human	GATGGGACACCATTTCCTTGGAATAAAATACGACTTCCTGAGTACGTCATCCCAGTTCATTATGATCTCTTGATCCATGCAAACCTTACCACGCTGACCTTCTGGGGAACCACGAAAGTAGAAATCACAGCCAGTCAGCCCACCAGCACCATCATCCTGCATAGTCACCACCTGCAGATATCTAGGGCCACCCTCAGGAAGGGAGCTGGAGAGAGGCTATCGGAAGAACCCCTGCAGGTCCTGGAACACCCCCGTCAGGAGCAAATTGCACTGCTGGCTCCCGAGCCCCTCCTTGTCGGGCTCCCGTACACAGTTGTCATTCACTATGCTGGCAATCTTTCGGAGACTTTC
2877903	thymus	NM_016459	chr5	-	138724166	138724272	human	GTGGCAAAATCTGGCAAAGGCAGAGACCAAACTTCATACCTCAAACTCTGGGGGGCGGCGGGAGCTGAGCGAGTTGGTCTACACGGATGTCCTGGACCGGAGCTGCT
2886623	thymus	NM_005565	chr5	-	169697778	169697915	human	GACGATTATGAAAGTCCCAATGATGACCAGGATGGGGAGGATGATGGAGACTATGAGTCCCCCAATGAGGAGGAAGAGGCACCCGTGGAAGATGACGCGGATTATGAGCCGCCACCCTCCAATGACGAGGAAGCTCTG
2886640	thymus	NM_005565	chr5	-	169720314	169720345	human	AGAAGTACCACATCGATGGGGCTCGCTTCTTG
2899104	thymus	NM_003531	chr6	+	26045778	26046033	human	TGGCCTTGCGCGAAATCCGTCGCTACCAGAAGTCCACCGAGCTGCTGATCCGGAAGCTGCCGTTCCAGCGCCTGGTGCGAGAAATCGCCCAGGACTTCAAAACCGACCTGCGTTTCCAGAGCTCTGCGGTGATGGCGCTGCAGGAGGCTTGTGAGGCCTACCTGGTGGGACTCTTCGAAGACACCAATCTGTGCGCTATTCACGCTAAACGCGTCACCATCATGCCCAAAGATATCCAGCTGGCACGTCGCATCCG
2899225	thymus	NM_021052	chr6	+	26217224	26217511	human	GGCGGCAAAGCTCGGGCAAAAGCTAAAACGCGTTCTTCCAGGGCCGGTCTTCAGTTTCCAGTTGGCCGTGTGCACCGCCTCCTCCGCAAAGGCAACTACTCCGAACGAGTCGGGGCCGGCGCTCCAGTGTACCTGGCAGCGGTGCTGGAATATCTGACGGCCGAGATCTTAGAGCTAGCTGGCAACGCGGCTCGCGACAATAAGAAGACCCGCATCATCCCGCGCCACCTGCAGCTAGCCATCCGCAACGACGAGGAGCTAAATAAGCTTCTAGGTCGCGTGACCATC
2899246	thymus	NM_003540	chr6	+	26240864	26240905	human	GTAACCTACACGGAGCACGCCAAGCGTAAGACAGTCACTGCA
2899247	thymus	NM_003540	chr6	+	26240941	26240965	human	CACTCTGTACGGCTTTGGTGGCTGA
2899770	thymus	NM_003495	chr6	+	27107096	27107267	human	ACGCGGCAAAGGAGGTAAGGGCCTGGGGAAAGGGGGTGCCAAGCGCCACCGCAAGGTGCTGCGCGACAACATCCAGGGTATCACCAAGCCAGCCATTCGGCGCCTTGCTCGCCGCGGCGGCGTGAAGCGCATTTCTGGCCTCATCTATGAGGAGACCCGCGGAGTGTTGAAG
2899814	thymus	NM_005865	chr6	+	27216631	27216693	human	CTGGGTGAATGACCAACATTGGGTTGGCCAGGATGGACCCATATTCCTGCATCTAGGGGGTGA
2899815	thymus	NM_005865	chr6	+	27216908	27217006	human	GGCGCCCTGGTGATAAGCCTGGAACACAGATTTTATGGCCTGAGTATACCTGCTGGAGGCCTGGAAATGGCCCAGCTCCGCTTCTTGTCCAGCCGCCTT
2899828	thymus	NM_005865	chr6	+	27220612	27220637	human	AGTGTTTAAGCTTTTCCCGAGCAGAG
2900053	thymus	NM_003536	chr6	+	27778228	27778262	human	AGCTCGCACGTCGTATCCGCGGCGAGAGGGCTTGA
2906624	thymus	NM_002505	chr6	+	41059308	41059432	human	AGTTTGGCAGGAGCACAGATTGTTCAAACAGGAGCCAATACCAACACAACCAGCAGTGGGCAAGGGACTGTCACTGTGACACTACCAGTGGCAGGCAATGTGGTCAATTCAGGAGGGATGGTCAT
2907176	thymus	AY465895	chr6	+	42327886	42328379	human	TATTGGGCTATCCACTGGGCTAAGCGCTTGACTCAGATCACCTCAGTTAATCCTTACAGCAAACCTATAAAGTAGGTGCTATTCTTATTTCCATTTTATAGATGAGCTTATAAATGAGGAACCTCATTACTGTAATTTAATCTTCACCAACCCAGAATTTGAGTTCAGTGTTTACTCTGGCTATTAAAAGGTTGAATAAGCAAATTAGAAATTAAACGGGATTTCAGAAGATATATTTAACCTACTAGAAGGTCGTACGTTTTAAGACATACTGAAAAACAGATGCTAACTGCTTCCAACAGGATGTGTTTGGGAAGATCCTGCCTGACACTATACCACATTAAAACACTTGAAGATTCAAACTTTTACTAGTTAAGGTTGAGTGTCCTCTCACTATTA…
2907449	thymus	NM_138296	chr6	+	42890887	42891038	human	ATCTGGTTCTCAGCCGGCAATGGCAGTGCACTGGATGCCTTCACCTATGGCCCTTCCCCAGCAACGGATGGCACCTGGACCAACTTGGCCCATCTCTCCCTGCCTTCTGAGGAGCTGGCATCCTGGGAGCCTTTGGTCTGCCACACTGGGCC
2907450	thymus	NM_138296	chr6	+	42891055	42891085	human	AGCAGGAGTACACAGCCCATGCATCTGTCAG
2908441	thymus	NM_001078177	chr6	+	44197359	44197476	human	GTGTCCTTGGTCACTGCTGAACTGAGCAAGGACGCCCAGGCGTCAGCCGCCCCTGCAGCACCCTTGCCTGAGCGGAACTCTCTCAGTGCCATCTTCAACAATGTCATGACCCTATGTG
2923367	thymus	NM_014034	chr6	+	119229294	119230089	human	GATCCAATTTTCCAAGCCACCGTGAAGCCTCTTATGGCTACTATTATAGTTCATGAGATGTTGGACAGCATTTGGTTTGTTTGGTAAGAGAAGAACAAATATGGCTAATTGTTAATAAGGTCCCCTGGCTATGGTTTTTGTTCTTATAACAGAGTTTAGAATATCAGAGCATTTCTTGAATCATACATCATTATTGTCCAGTGAATTCAAGACCAAATACAATATCGGGAGAAAATACAAACTCCCTGTGTTTAAGAATAGGGGATTACAATGGCTCAAATTGGTTCATTTGATTTCTAAAAATACCATGACCTTTAAAAATTCTTTTAATAGATCATGTTATTGGCAGTATTTATATAAAAACCATGGATTTAGAAAGGTATATTTAGCTTTATTATA…
2926809	thymus	NM_001130173	chr6	+	135507041	135507074	human	CATATATAGCAGTGACGAGGATGATGAGGACTTT
2926811	thymus	NM_001130173	chr6	+	135508972	135509019	human	GATGAAAAACTGAAGAAGCTGGTGGAACAGAATGGAACAGATGACTGG
2945787	thymus	NM_014722	chr6	-	24861215	24861245	human	TGGAGCTAGAGAATCTGCTGGGAGAATTCTC
2946212	thymus	NM_003544	chr6	-	26027314	26027415	human	GCTGCGGGATAACATCCAAGGCATCACCAAACCGGCCATTCGGCGCCTTGCTAGGCGTGGTGGGGTTAAGCGAATTTCCGGTTTGATTTATGAGGAGACTCG
2946217	thymus	NM_003537	chr6	-	26032041	26032285	human	GCTCGTACTAAACAGACAGCTCGGAAATCCACCGGCGGTAAAGCGCCACGCAAGCAGCTGGCTACCAAGGCTGCTCGCAAGAGCGCGCCGGCTACCGGCGGCGTGAAAAAGCCTCACCGTTACCGCCCGGGCACTGTGGCTCTGCGCGAGATCCGCCGCTACCAAAAGTCGACCGAGTTGCTGATTCGGAAGCTGCCGTTCCAGCGCCTGGTGCGAGAAATCGCCCAAGACTTCAAGACCGATCT
2946321	thymus	NM_003539	chr6	-	26189076	26189250	human	CACCGTAAGGTATTGCGTGACAATATCCAAGGAATCACCAAGCCCGCTATCCGCCGCCTGGCTCGCCGCGGCGGCGTCAAGCGTATTTCTGGCCTCATTTATGAGGAAACTCGCGGAGTGCTGAAAGTTTTCCTGGAAAATGTAATCCGCGATGCTGTCACCTACACGGAACACG
2946329	thymus	NM_003530	chr6	-	26197258	26197447	human	CCACGGGTGGGAAAGCGCCACGCAAGCAGCTGGCCACCAAGGCTGCTCGAAAGAGCGCTCCAGCCACCGGCGGCGTGAAGAAGCCCCACCGTTACCGGCCCGGCACGGTGGCTCTGCGCGAGATCCGCCGCTACCAGAAGTCGACCGAGCTGCTGATTCGCAAACTGCCATTCCAGCGTCTAGTCCGTGA
2946334	thymus	NM_021065	chr6	-	26199158	26199434	human	CTAAGGCTAAGACCCGCTCTTCGCGGGCCGGACTCCAGTTCCCTGTGGGCCGCGTACACCGCTTGCTCCGCAAGGGCAACTACTCCGAGCGAGTCGGGGCCGGCGCGCCAGTGTATCTGGCGGCGGTGTTGGAGTACCTGACCGCCGAGATCCTGGAGCTGGCGGGCAACGCCGCCCGCGACAACAAGAAGACCCGCATCATCCCCCGACACCTGCAGCTGGCCATCCGCAACGACGAGGAGCTAAACAAGTTGCTGGGTAAAGTCACAATTGCTCA
2946354	thymus	NM_005320	chr6	-	26234537	26234670	human	CGCTGCTGGGACCAAGAAAGTGGCCAAGAGTGCGAAAAAGGTGAAAACACCTCAGCCAAAAAAAGCTGCCAAGAGTCCAGCTAAGGCCAAAGCCCCTAAGCCCAAGGCGGCCAAGCCTAAGTCGGGGAAGCCGA
2946355	thymus	NM_005320	chr6	-	26234854	26235160	human	TGTCGGAGACTGCTCCACTTGCTCCTACCATTCCTGCACCCGCAGAAAAAACACCTGTGAAGAAAAAGGCGAAGAAGGCAGGCGCAACTGCTGGGAAACGCAAAGCATCCGGACCCCCAGTATCTGAGCTTATCACCAAGGCAGTGGCAGCTTCTAAGGAGCGCAGCGGCGTTTCTCTGGCCGCGCTTAAGAAAGCGCTTGCGGCTGCTGGCTACGATGTAGAAAAAAACAACAGCCGTATCAAGCTTGGCCTCAAGAGCTTGGTGAGCAAAGGTACTCTGGTGCAGACCAAAGGTACCGGTGCTTC
2946371	thymus	NM_003534	chr6	-	26271393	26271592	human	TGCACGCAAGTCCACCGGTGGCAAAGCGCCGCGCAAGCAGCTGGCCACTAAGGCGGCTCGGAAAAGCGCGCCGGCCACCGGCGGCGTGAAGAAACCTCATCGCTACCGTCCCGGCACCGTGGCTCTGCGCGAGATTCGCCGCTATCAGAAGTCGACTGAGCTGCTGATCCGCAAGTTGCCTTTCCAACGCCTGGTGCGAG
2946388	thymus	NM_003543	chr6	-	26285541	26285665	human	GGTTTTGCGCGATAACATCCAGGGCATCACTAAGCCAGCTATCCGGCGCCTTGCTCGTCGCGGCGGTGTCAAGCGAATTTCTGGCCTTATCTATGAGGAGACTCGTGGTGTTCTGAAGGTGTTCC
2946634	thymus	BC171739	chr6	-	26892966	26893045	human	ATGATGGCCTGCACTCCACACAATGCAACAGAGTGAAGGAGCAGGTTCTGGTTCTTTGGTGTAGTCCTGAAGCTTCCTAA
2947075	thymus	NM_005322	chr6	-	27834755	27835304	human	TCGGAAACCGCTCCTGCCGAGACAGCCACCCCAGCGCCGGTGGAGAAATCCCCGGCTAAGAAGAAGGCAACTAAGAAGGCTGCCGGCGCCGGCGCTGCTAAGCGCAAAGCGACGGGGCCCCCAGTCTCAGAGCTGATCACCAAGGCTGTGGCTGCTTCTAAGGAGCGCAATGGCCTTTCTTTGGCAGCCCTTAAGAAGGCCTTAGCGGCCGGTGGCTACGACGTGGAGAAGAATAACAGCCGCATTAAGCTGGGCCTCAAGAGCTTGGTGAGCAAGGGCACCCTGGTGCAGACCAAGGGCACTGGTGCTTCTGGCTCCTTTAAACTCAACAAGAAGGCGGCCTCCGGGGAAGCCAAGCCCAAAGCCAAGAAGGCAGGCGCCGCTAAAGCTAAGAAGCCC…
2947097	thymus	NM_003535	chr6	-	27858162	27858243	human	CTCTGTGCTATTCACGCCAAGCGTGTCACTATTATGCCTAAGGACATCCAGCTTGCGCGTCGTATCCGTGGCGAGCGAGCAT
2947098	thymus	NM_003535	chr6	-	27858406	27858566	human	CCCGGACGAAGCAGACAGCTCGCAAGTCTACCGGCGGCAAGGCACCGCGGAAGCAGCTGGCCACCAAGGCAGCGCGCAAAAGCGCTCCAGCGACTGGCGGTGTGAAGAAGCCCCACCGCTACAGGCCAGGCACCGTGGCCTTGCGTGAGATCCGCCGTTAT
2953868	thymus	NM_001136017	chr6	-	41903255	41903557	human	AGCCCAAGGGATCTGGTCCTACCCATCCCCGCAGTGTGCACTAAGGGGCCCGGCCAGCCATGTCTGCATTTCGGTGGCTAGTCAAGCTCCTCCTCCCTGCATCTGACCAGCAGCGCCTTTCCCAACTCTAGCTGGGGGTGGGCCAGGCTGATGGGACAGAATTGGATACATACACCAGCATTCCTTTTGAACGCCCCCCCCCACCCCTGGGGGCTCTCATGTTTTCAACTGCCAAAATGCTCTAGTGCCTTCTAAAGGTGTTGTCCCTTCTAGGGTTATTGCATTTGGATTGGGGTCCCTCTA
2954523	thymus	NM_206922	chr6	-	43276492	43276525	human	CTGGACCTGTCCGCGTTGCCAGCAACCTGTTTTC
2957609	thymus	NM_021814	chr6	-	53133948	53134028	human	TGAAGGACCACCAGAATGGGTCCATGGCTGCTGTGAATGGACACACCAACAGCTTTTCACCCCTGGAAAACAATGTGAAGC
2958897	thymus	NR_003660	chr6	-	58256468	58256562	human	GAATTACCAGATCTCCATCAAGTGCAGTAACCAGTTCAAGTTGGAAGTGTGTCTTTTGAATGCAGAAAACAAAGTCGTGGACAACCAGGCTGGGA
2962122	thymus	NM_022726	chr6	-	80636009	80636097	human	TAAGCGTGTGGAAAATTGGCCTCTGATGCAGTCTCCTTGGCCTACACTAAGTATAAGCACTCTTTATCTCCTGTTTGTGTGGCTGGGTC
2992385	thymus	NM_003777	chr7	+	21932107	21932213	human	ACCACCAGTACATAGAGGAGATGCTTCCTCCAGAAAGCCCGGCACTGTATGGCCTCCACCCAAATGCTGAAATAGAATTCCTGACAGTGACATCCAACACTCTCTTC
3001509	thymus	NM_006060	chr7	+	50444302	50444477	human	TGTGCGGAGGATTTACGAATGCTTGATGCCTCGGGAGAGAAAATGAATGGCTCCCACAGGGACCAAGGCAGCTCGGCTTTGTCGGGAGTTGGAGGCATTCGACTTCCTAACGGAAAACTAAAGTGTGATATCTGTGGGATCATTTGCATCGGGCCCAATGTGCTCATGGTTCACAA
3001520	thymus	NM_006060	chr7	+	50459463	50459531	human	AAGACCTGTGCAAGATAGGATCAGAGAGATCTCTCGTGCTGGACAGACTAGCAAGTAACGTCGCCAAAC
3001527	thymus	NM_006060	chr7	+	50467955	50468241	human	CCACGGACACCGAGAGCAACAACGAGGAGCAGCGCAGCGGTCTCATCTACCTGACCAACCACATCGCCCCGCACGCGCGCAACGGGCTGTCGCTCAAGGAGGAGCACCGCGCCTACGACCTGCTGCGCGCCGCCTCCGAGAACTCGCAGGACGCGCTCCGCGTGGTCAGCACCAGCGGGGAGCAGATGAAGGTGTACAAGTGCGAACACTGCCGGGTGCTCTTCCTGGATCACGTCATGTACACCATCCACATGGGCTGCCACGGCTTCCGTGATCCTTTTGAGTGC
3001528	thymus	NM_006060	chr7	+	50468271	50468318	human	GTACGAGTTCTCGTCGCACATAACGCGAGGGGAGCACCGCTTCCACAT
3025059	thymus	BC026174	chr7	+	133165074	133165226	human	GGCCATAGGACTTGTAGACCTGCTACTGTTCAAGTGGGAATTCAAAGCAAAAAGAGATGAGGCCAGGCTCGTCTTGCTTAAACAGAAGACCTGAGTCCAGTCACAATCTAGGAGAATGTTGGTCTTCTGCGACTGCCACTGTTACTTCTAATT
3028319	thymus	AK303112	---	---	0	0	human	GTCCAGTGAATGCTGGTGTCACTCAGACCCCAAAATTCCAGGTCCTGAAGACAGGACAGAGCATGACACTGCAGTGTGCCCAGGATATGAACCATGAATACATGTCCTGGTATCGACAAGACCCAGGCATGGGGCTGAGGCTGATTCATTACTCAGTTGGTGCTGGTATCACTGACCAAGGAGAAGTCCCCAATGGCTACAATGTCTCCAGATCAACCACAGAGGATTTCCCGCTCAGGCTG
3028497	thymus	AK093303	---	---	0	0	human	CTGGAAGCCCAAGTGACCCAGAACCCAAGATACCTCATCAC
3028582	thymus	AK097858	---	---	0	0	human	TCAAGGTTCACAGGGTCAGCAAAGCACGGTGTGCACTTCCCCCACCAAGAAGCATAGAGGCTGAATGGAGCACCTCAAGCTCATTCTTCCTTCAGATCCTGACACCTTAGAGCTAAGCTTTCAAGTCTCCCTGAGGACCAGCCATACAGCTCAGCATCTGAGTGGTGTGCATCCCATTCTCTTCTGGGGTCCTGGTTTCCTAAGATCATAGTGACCACTTCGCTGGCACTGGAGC
3028872	thymus	NM_004445	chr7	+	142561389	142561445	human	AGGTATTGCTGGACACCACCGGAGAGACATCTGAGATTGGCTGGCTCACCTACCCAC
3028874	thymus	NM_004445	chr7	+	142562027	142562057	human	ACAATTGCAGCAGACGAGAGCTTTCCCTCCT
3063866	thymus	NR_028038	chr7	-	99809287	99809509	human	GTCTACTCACCATGTCTGTATCCTGCCGTTCTTCATTTGACTCATCCTGGATTTCTAACTCTTCTTCCTCGTCCTCTTCCATAAGGCTGAGTCTGATGTAGGGGCAAAGAGACTGGCTTTTCAAACTGTTCTTTGAGGACCCCTGAGAGTTTCTCAGACACCCGGGGTGGGGGAAGTGGGGAGCAGTAAGTACAGCATAGTAGTTTCCCGATTGTGCTGACAG
3064138	thymus	NM_002319	chr7	-	100179982	100180017	human	CTGAGCCTCTACCACAATTGCCTGAGATGCCTGAAC
3078393	thymus	NM_004456	chr7	-	148544281	148544353	human	TTTGTTGGCGGAAGCGTGTAAAATCAGAGTACATGCGACTGAGACAGCTCAAGAGGTTCAGACGAGCTGATGA
3136931	thymus	NM_014729	chr8	-	59852042	59852075	human	AAGACTTCAACATTCCACCAATTACTCCTCCTTC
3139630	thymus	NM_030958	chr8	-	70744037	70744473	human	TCTGGGTACCTGAGCAGCGTAATTACCACCATTGAAAGGCGCTACAGTCTGAAGAGTTCCGAGTCGGGGCTGCTGGTCAGCTGCTTTGACATCGGGAACCTGGTGGTGGTGGTGTTCGTCAGCTACTTCGGCGGCCGGGGTCGGCGGCCCCTGTGGCTGGCCGTGGGTGGACTCCTCATCGCCTTCGGGGCAGCCCTCTTCGCCTTACCTCACTTCATCTCGCCCCCCTACCAGATCCAAGAGTTGAACGCCTCGGCCCCCAACGACGGCCTGTGTCAGGGTGGCAACTCCACCGCCACTTTGGAGCCTCCGGCCTGTCCGAAGGACTCGGGAGGAAATAATCACTGGGTCTACGTGGCTTTATTCATTTGCGCGCAGATTCTCATTGGAATGGGCTCC…
3159445	thymus	NM_203447	chr9	+	432231	432264	human	CTTTAATGAAGAGCACCTGAGAAGATCCTTGAGG
3203574	thymus	NM_004925	chr9	-	33442864	33442967	human	TGCAATCTGGCACTTCGCCGACAACCAGCTTTTTGTTTCGGGCCCCAATGGCACAGCCGGCATCTTTGCTACCTACCCCTCTGGACACTTGGATATGATCAATG
3203576	thymus	NM_004925	chr9	-	33443323	33443446	human	GAACCCTGCCGTGACCTTTGCCATGTGCTTCCTGGCTCGTGAGCCCTGGATCAAGCTGCCCATCTACACCCTGGCACAGACGCTGGGAGCCTTCTTGGGTGCTGGAATAGTTTTTGGGCTGTAT
3204682	thymus	NM_014450	chr9	-	35649861	35650075	human	GCAGAGGAGGTGATGTGCTATACCAGCCTGCAGCTGCGGCCTCCTCAGGGTCGGATCCCCGGTCCTGGAACCCCCGTCAAGTACTCGGAGGTGGTGCTGGACTCTGAGCCAAAGTCCCAGGCCTCGGGCCCCGAGCCGGAGCTCTATGCCTCAGTATGTGCCCAGACCCGCAGGGCCCGGGCCTCCTTCCCGGATCAGGCCTATGCCAACAGCCA
3204687	thymus	NM_014450	chr9	-	35650524	35650588	human	GGCTGTGACGCTGCTATTTCTCATCTCGCTGGCTGCACACTTGTCCCAGTGGACCAGGGGCCGGA
3204689	thymus	NM_014450	chr9	-	35650751	35650789	human	TGAGCAGAGGCGACAACTGCACGGATCTACTCGCACTGG
3204690	thymus	NM_014450	chr9	-	35650792	35650841	human	GCTGACCCTCGGCTCAGAGCAGTGTGCTTGTGGACTCTCACATCTGCAGC
3210019	thymus	AY333285	chr9	-	77352276	77352301	human	GACAGTCCTGGGGCATCATGAGCAAT
3221018	thymus	NM_005156	chr9	-	115060146	115060176	human	TTCTTCTGGCATCATTAACGGACCTTTTACC
3226080	thymus	NM_170600	chr9	-	130540876	130540906	human	ATGACAGAGGGGACCAAGAAGACCAGCAAAA
3233248	thymus	NM_005185	chr10	+	5567313	5567467	human	GCCTTCCGCGTGTTCGACAAGGACGGCAACGGCTTCGTCAGCGCCGCCGAGCTGCGACACGTCATGACCCGGCTGGGGGAGAAGCTGAGTGACGAGGAGGTGGACGAGATGATCCGGGCCGCGGACACGGACGGAGACGGACAGGTGAACTACGA
3236400	thymus	NM_016299	chr10	+	14881905	14881964	human	ATGGCCGGGCTGGTGTGGTTGCAAATGATGCCGGTGACCGAGTTACTCCAGCTGTTGTTG
3248899	thymus	NM_030759	chr10	+	64893092	64893124	human	CTTCAGCGCCTATCGCTGGCTCTTGGGGCGCAG
3259523	thymus	NM_004088	chr10	+	98079019	98079077	human	GTGAGAAGAGACTATTCAGATAGCACCAACCCAGGCCCCCCGAAGACTCCACCAATTGC
3259524	thymus	NM_004088	chr10	+	98079088	98079116	human	ATCTCCCAGTATGCGTGTCAGAGAAGAAC
3259525	thymus	NM_004088	chr10	+	98080379	98080521	human	CCTTTGATATACTGGCTGAAAACTGTGAGTTTAGAGAAAATGAAGACTCCTGTGTGACATTTATGAGAGCAGCTTCTGTATTGAAATCTCTGCCATTCACAATCATCAGTATGAAGGACACAGAAGGAATTCCCTGCCTGGGG
3259528	thymus	NM_004088	chr10	+	98087276	98087357	human	AGGCCGTCAGTGTGCTGGTTAAAGAGGCTGTCTGGGCATTTCTTCCGGATGCTTTCGTCACCATGACAGGAGGGTTCCGGAG
3293483	thymus	NM_152710	chr10	-	72534946	72535018	human	GCTCCTGTGTCGGATCCTGGAAACAGACTTGCTAAGCGCAATCCAGTTCTGGCTGCTCTACGCTCCGCCCAAG
3293490	thymus	NM_152710	chr10	-	72539363	72539484	human	CCTGTCTGTGTCGTCAGGGATTTTCCAGCCCCCTTGCCTGAGTCAACTGTCTTTTCCGGCTGTCAAATGGGGATACCCACCATCTCTGTCCCCATTGGAGACCCACAGTCTAATCGGAACCC
3301783	thymus	NM_033207	chr10	-	98103288	98105479	human	CACCAGATGGGGTCCTTAGATCCTATTCCTGCTCCCAGTGGGAATTTGCTTTTCTTTGTCATTTTGGGAAAGGGGCTTGGTTTCTGAGTGTCTTGCCTTCTCATCTTTTTTTTTCATATCCTTTTTCTCAAAAAAGCCATCAGATCTGACTTTCATGGAAGTGTTGCTGAGGTCAGCCTGGTGCAAGTTGGGATACAAATGAAACTTATGCAGGATGTGTGAGAGGAAGCAGTTAATTGTTTCTGAATATCTCAGGGTAGGAACCATGTGGAGCCACACATTCCCTGACCACAGGGAAGCACCTGGCTCAATCATGTCACACAGCAGTGGAAAGAATACGGACTCTTAAGTCACACCTACCACTGAGCAGCTGTACGACTTTGGAGAAGTTGTTTAACA…
3301786	thymus	NM_033207	chr10	-	98105755	98105858	human	CCACACATGAGAAGAATACGATGGGAGCACAAGAGGCCCACATATATGTGAAGACTGTAGCAGGAAGCGAGGAACCTGTGCATGACCGTTACCGTCCTACTATA
3301788	thymus	NM_033207	chr10	-	98108075	98108102	human	GAAAGTGACAGACCATGTGAAATTTCAG
3303174	thymus	NM_015221	chr10	-	101645448	101645581	human	TTCCACGAAGAGCACAGCAGAGTTCTGCAGCAACTCCAGGTTTTTACCTTCTTCCCGGAGTCTCTTCCAGCTACCAAGAAGCCATTTGAGAGGAAAACCATTGACCGCCAGTCTGCTCGAAAGCCACTCCTGGG
3311274	thymus	NM_014661	chr10	-	126311814	126312103	human	TCGCCCGCCACGTCAGCAACACCAGGGCCTGGACCGCCCTGCTCTCAGCCTCCGGCCCAGGGGGCAGGACCCCCGCTGGGACCCCGGTCCCTGAGCCTCTTCCCCCTTCCTTCGACGACCACCTCGCCTGCCAGGAGGACCTGTCCTGTGAGGAGTCAGACAGCTGCGCCCTGGACGAGGATTGTGGCAGGAGAGCGGAGCCGGCTGCAGCCTGGCGGGACCGCGGGGCCCCTGGGAACAGCCTCTGCTCCCTGGACGGCGAGTTGGACATTGAGCAGATAGAGAAGAAC
3327158	thymus	NM_000448	chr11	+	36595184	36595919	human	CTGCCGCATCTGTGGGAATTCTTTTAGAGCTGATGAGCACAACAGGAGATATCCAGTCCATGGTCCTGTGGATGGTAAAACCCTAGGCCTTTTACGAAAGAAGGAAAAGAGAGCTACTTCCTGGCCGGACCTCATTGCCAAGGTTTTCCGGATCGATGTGAAGGCAGATGTTGACTCGATCCACCCCACTGAGTTCTGCCATAACTGCTGGAGCATCATGCACAGGAAGTTTAGCAGTGCCCCATGTGAGGTTTACTTCCCGAGGAACGTGACCATGGAGTGGCACCCCCACACACCATCCTGTGACATCTGCAACACTGCCCGTCGGGGACTCAAGAGGAAGAGTCTTCAGCCAAACTTGCAGCTCAGCAAAAAACTCAAAACTGTGCTTGACCAAGC…
3327159	thymus	NM_000448	chr11	+	36595966	36595994	human	AATATAATCACCACATCTCAAGTCACAAG
3327160	thymus	NM_000448	chr11	+	36596352	36597166	human	TTTCAGCCTTTGCATGCCCTTCGGAATGCTGAGAAGGTACTTCTGCCAGGCTACCACCACTTTGAGTGGCAGCCACCTCTGAAGAATGTGTCTTCCAGCACTGATGTTGGCATTATTGATGGGCTGTCTGGACTATCATCCTCTGTGGATGATTACCCAGTGGACACCATTGCAAAGAGGTTCCGCTATGATTCAGCTTTGGTGTCTGCTTTGATGGACATGGAAGAAGACATCTTGGAAGGCATGAGATCCCAAGACCTTGATGATTACCTGAATGGCCCCTTCACTGTGGTGGTGAAGGAGTCTTGTGATGGAATGGGAGACGTGAGTGAGAAGCATGGGAGTGGGCCTGTAGTTCCAGAAAAGGCAGTCCGTTTTTCATTCACAATCATGAAAATT…
3327161	thymus	NM_000448	chr11	+	36597761	36597856	human	ACTGTTTAGGCGCTTCCGGAAAATGAATGCCAGGCAGTCCAAATGCTATGAGATGGAAGATGTCCTGAAACACCACTGGTTGTACACCTCCAAATA
3327162	thymus	NM_000448	chr11	+	36597902	36597980	human	GTTTACCATGAACCCTCAGGCAAGCTTAGGGGACCCATTAGGCATAGAGGACTCTCTGGAAAGCCAAGATTCAATGGAA
3327164	thymus	BC037344	chr11	+	36611954	36611987	human	GAAGAAAGAGGTACAGCTGTTGAACATCTTCAAG
3327167	thymus	DQ121386	chr11	+	36616073	36616099	human	GGAAATCTGTCTTTGTTGCTCTGGGAG
3338980	thymus	NM_018161	chr11	+	71174478	71174513	human	GCCTGTAATGCACCGAAACGTCCGCTACAACTGCAG
3342530	thymus	NM_015885	chr11	+	82868531	82868665	human	ACGCCTGTCGGGATTATCAGTCATCGCTCGAAGACCTGACCTTCAATAGCAAGCCGCACATCAATATGCTGACCATTCTAGCCGAGGAGAACCTGCCCTTCGCCAAGGAGATCGTCTCTCTCATCGAGGCCCAAA
3374414	thymus	NM_001143995	chr11	-	58317584	58317618	human	TGATCCATGCTCTAGGGCAATCATGGCATCCTGAG
3374417	thymus	NM_001143995	chr11	-	58318543	58318688	human	TGCTGGCAAGAAGCACTTACCAGACAAGCAGGATCACAAGGCCTCCCTGGACTCAATGCTTGGGGGTCTGGAGCAGGAATTGCAGGACCTTGGCATTGCCACAGTGCCCAAGGGCCATTGTGCATCCTGCCAGAAACCGATTGCTG
3397622	thymus	NM_005238	chr11	-	128391817	128391889	human	ATGAAGGCGGCCGTCGATCTCAAGCCGACTCTCACCATCATCAAGACGGAAAAAGTCGATCTGGAGCTTTTCC
3397623	thymus	NM_005238	chr11	-	128391908	128392120	human	AGGCTGGGACCCGAGCGCGCTCACTTCGCCGCAAAGTGCCAACTTCCCCTGGAGTGCCGGGCGCGCACCGTCCGGGCGCGGGGGAAAGAAAGGCAGCGGGAATTTGAGATTTTTGGGAAGAAAGTCGGATTTCCCCCGTCCCCTTCCCCCTGTTACTAATCCTCATTAAAAAGAAAAACAACAGTAACTGCAAACTTGCTACCATCCCGTACG
3400931	thymus	NM_199460	chr12	+	2791119	2791152	human	AAGGCACGTTCCGATGTGTGAGGATCTGGAGCTC
3402812	thymus	NM_000616	chr12	+	6928554	6929740	human	TGCCTGCGGACCAGATGAATGTAGCAGATCCCCAGCCTCTGGCCTCCTGTTCGCCTCCTCTACAATTTGCCATTGTTTCTCCTGGGTTAGGCCCCGGCTTCACTGGTTGAGTGTTGCTCTCTAGTTTCCAGAGGCTTAATCACACCGTCCTCCACGCCATTTCCTTTTCCTTCAAGCCTAGCCCTTCTCTCATTATTTCTCTCTGACCCTCTCCCCACTGCTCATTTGGATCCCAGGGGAGTGTTCAGGGCCAGCCCTGGCTGGCATGGAGGGTGAGGCTGGGTGTCTGGAAGCATGGAGCATGGGACTGTTCTTTTACAAGACAGGACCCTGGGACCACAGAGGGCAGGAACTTGCACAAAATCACACAGCCAAGCCAGTCAAGGATGGATGCAGATC…
3416592	thymus	NM_005337	chr12	+	54905588	54905635	human	TGGCCTGTGAGTATCTGTCTGTGGAAGTAATGGAGCGCTGGATTATCA
3416593	thymus	NM_005337	chr12	+	54905737	54905882	human	GTTTCTTCTTTGTCATGGGTGCCTCAACTCCAATAGCCAGTGCCAGAAGCTGTGGAAGCTGTGTCTGCAGGGCTCCCTCTACATCACCCTTATCCGTGAGGATGTGCTGCAGGTGCACAAAGTCACCGAGGACCTGTTTAGCAGTT
3417104	thymus	NM_201444	chr12	+	56333199	56333306	human	ACTCTGAAGGACGACGGACAGCACATGTGGAGGCCCAAGAGGTTCCCCAGACCAGTCTACTGCAATCTGTGCGAGTCAAGCATTGGTCTTGGCAAACAGGGACTGAGC
3417112	thymus	NM_201444	chr12	+	56334408	56334506	human	ATCCACGATGACTGCCTGCAAGCGGTGGGCCATGAGTGTGACTGTGGGCTGCTCCGGGATCACATCCTGCCTCCATCTTCCATCTATCCCAGTGTCCTG
3417113	thymus	NM_201444	chr12	+	56334681	56334729	human	GCCTCTGGACCGGATCGTAAAAATAGCAAAACAAGCCAGAAGACCATGG
3427035	thymus	NM_152435	chr12	+	96337247	96337310	human	GCTTCCTGGCGCGGGATGCGCTGCGCAGCCTGGCGGTGCTGGAAGGCGCCAGCCTGGTGGTGGG
3433573	thymus	BC011878	chr12	+	117289710	117289739	human	TGTCAGCAGCTCCTGTGGACATTGCCATCC
3456966	thymus	NM_001098815	chr12	-	55359839	55359863	human	TGGGGGGACCAACAAGACTAGTTCA
3473142	thymus	NM_015335	chr12	-	116445337	116445413	human	AAAATCTGGCAAGACAAACAGCCCCAGTTGCAGCCACTCCACTTCCTTGACCCATTGCCTCTATCACAACAACCTGG
3475935	thymus	NM_020845	chr12	-	123472066	123472168	human	GTGGCTCTACCTGGATACGCTGGTGACCAACAACAGTGGGCGTGTCTCCTACACCATCCCTGAGTCGCACCGCCTGGGCGTGGGTGTCTACCCTATCAAGATG
3475963	thymus	NM_020845	chr12	-	123488941	123489033	human	GTCCTTCCCGCCACAGCATCTCAGAGTGGAGGATGCAGAGTATTGCCAGGGACTCGGATGAGAGCTCAGATGATGAGTTCTTCGATGCGCACG
3475966	thymus	NM_020845	chr12	-	123489963	123490081	human	ATGGTGCGGGCTCACCGGCAGGCCTGGTGCTGGCAGGACGAGTGGTATGGGCTGAGCATGGAGAACATCCGGGAGCTGGAGAAGGAGGCACAGCTCATGCTTTCCCGTAAGATGGCCCA
3475968	thymus	NM_020845	chr12	-	123494410	123494565	human	CCCAAGCTGTTCCAGTCAACCAAGACCCAGCGGGGGCCCCTGTCCGAGAACTGGATCGAGGAGTACAAGAAGCAGGTCTTCCCCATCATGTGCGCATACAAGCTCTGCAAGGTGGAGTTCCGCTACTGGGGCATGCAGTCCAAGATCGAGAGGTTC
3489665	thymus	NM_005798	chr13	+	50590559	50591121	human	CAGTGGTTCACATAAAGGCTCGCTCACTGGTTTCTCTTGAGTTCCTTACACACTATATAAGTTGTTCTTTCAGTTTTATGATTCAACTACTGTTTTTCCTTCAGCTGACTTTATTTTTAAACACCCTTAAAGACAGATATATCTCATGGCAAATTTGGTATCCTGTTACAGCCTTGGCTCTTAAACAACTCAAAATATTGGGATAGGCTGTCAGTATGTTAAGGATAGTTGCTCCTGAGTCAATTCTTCACTTACTCCCTCTGTTGTTCTTGGCTGGATCCTAACGCTGATTTCCACTCTGCTGTCACAAACATTTTTCCCCCCGTAAAATGTCTTAATGCTGTCCTACCATTATTTTACCAACTGTGAAAGCTGGCTTTAATTTTTAGGAGGAAAAGA…
3518611	thymus	NM_015057	chr13	-	77764397	77764430	human	GGTACAGATGTTAATGCGGGTCAGATACCTCAGT
3528288	thymus	ENST00000390442	chr14	+	22434257	22434287	human	AGTGATTCAGCCACCTACCTCTGTGCAATGA
3537181	thymus	NM_021255	chr14	+	56645069	56645168	human	CCCAATGGAGATAGAGGACGGAGGAAAAGTAGATTTGCCCTCTACAAGCGGCCCAAGGCAAATGGTGTCAAACCCAGCACCGTCCATGTGATATCCACGC
3538939	thymus	NM_006255	chr14	+	61857946	61857980	human	GATCTCGAGCCAGAGGGGAAAGTATTTGTGGTAAT
3577588	thymus	NM_016186	chr14	-	94756946	94756971	human	CAGCTGAAGGGAGGCACTCCTTGGCC
3579123	thymus	NM_138576	chr14	-	99642116	99642492	human	GCAGCCCTTCAACAGCGCGTGGTTCCTGCTGCAGCACGCGCAGAACACGCACGGCTTCCGCATCTACCTGGAGCCCGGGCCGGCCAGCAGCTCGCTCACGCCGCGGCTCACCATCCCGCCGCCGCTCGGGCCGGAGGCCGTGGCGCAGTCCCCGCTCATGAATTTCCTGGGCGACAGCAACCCCTTCAACCTGCTGCGCATGACGGGCCCCATCCTGCGGGACCACCCGGGCTTCGGCGAGGGCCGCCTGCCGGGCACGCCGCCTCTCTTCAGTCCCCCGCCGCGCCACCACCTGGACCCGCACCGCCTCAGTGCCGAGGAGATGGGGCTCGTCGCCCAGCACCCCAGTGCCTTCGACCGAGTCATGCGCCTGAACC
3579163	thymus	NM_138576	chr14	-	99723831	99724158	human	AGGCCGCCATCCTCGAAGAAGACGAGGGTCTGGAGATAGAGGAGCCAAGTGGCCTGGGGCTGATGGTGGGTGGCCCCGACCCTGACCTGCTCACCTGTGGCCAGTGTCAAATGAACTTCCCCTTGGGGGACATCCTGGTTTTTATAGAGCACAAAAGGAAGCAGTGTGGCGGCAGCTTGGGTGCCTGCTATGACAAGGCCCTGGACAAGGACAGCCCGCCACCCTCCTCACGCTCCGAGCTCAGGAAAGTGTCCGAGCCGGTGGAGATCGGGATCCAAGTCACCCCCGACGAAGATGACCACCTGCTCTCACCCACGAAAGGCATCTG
3582029	thymus	ENST00000390594	chr14	-	106452760	106452793	human	ACAAACTATGCACAGAAGTTTCAGGGCAGGGTCA
3582080	thymus	AK301334	chr14	-	106539158	106539183	human	TTCCAGGGCAGAGTCACCATGACCAG
3582529	thymus	AY172957	chr14	-	107170005	107170067	human	CTATCTTTGGTACAGCAAACTACGCACAGAAGTTCCAGGGCAGAGTCACGATTACCGCGGACA
3582763	thymus	ENST00000420380	chr14	-	107283186	107283223	human	GACTGGACCTGGAGCATCCTCTTCTTGGTGGCAGCAGC
3586119	thymus	NM_005517	chr15	+	30022945	30023011	human	CTAAGGGAGATAAAGCCAAGGTGAAGGACGAACCACAGAGAAGATCCGCGAGGTTGTCTGCTAAACC
3595100	thymus	NM_207036	chr15	+	57212120	57212181	human	CCAGCAACAACGCATGGCCGCTATAGGGACCGACAAGGAGCTGAGCGACCTACTGGACTTCA
3595104	thymus	NM_207036	chr15	+	57213254	57213296	human	ACTAGACCAACTACACTGGGAAGCAGTCAATTCAGTGGATCAG
3595191	thymus	NM_207036	chr15	+	57523365	57523439	human	CCAAATTCAGATGATTTCAACCGTGAATCTCCTAGTTATCCATCTCCTAAGCCACCAACCAGTATGTTCGCTAGC
3595192	thymus	NM_207036	chr15	+	57524548	57524628	human	TTTGGTGGAATTCTGGGGACCTCCACTTCCCACATGTCTCAATCCAGTAGTTATGGCAACCTTCATTCACATGACCGCTTG
3604336	thymus	NM_004513	chr15	+	81591791	81591978	human	CACAGCCGAAGACCCTTGGGTTAGGATTTCTGACTGCATCAAAAACTTATTTAGCCCCATCATGAGTGAGAACCATGGCCACATGCCTCTACAGCCCAATGCCAGCCTGAATGAAGAAGAAGGGACACAGGGCCACCCAGATGGGACCCCACCAAAGCTGGACACCGCCAATGGCACTCCCAAAGTTT
3604342	thymus	NM_004513	chr15	+	81592582	81592815	human	CCCAGTCCTGTGAGACGAAGCTACTTGACGAAAAGACCAGCAAACTCTATTCTATCAGCAGCCAAGTGTCATCGGCTGTCATGAAATCCTTGCTGTGCCTTCCATCTTCTATCTCCTGTGCCCAGACTCCCTGCATCCCCAAGGAAGGGGCATCTCCAACATCATCATCCAACGAAGACTCAGCTGCAAATGGTTCTGCTGAAACATCTGCCTTGGACACAGGGTTCTCGCTCA
3604343	thymus	NM_004513	chr15	+	81593743	81593794	human	GGGGACCACAGTTCCCTTCAGTCTGGTCAGTCCGTTATCTCCCTGCTGAGCT
3618749	thymus	NM_005739	chr15	-	38793354	38793459	human	CAGCCTACTTCATGAGAGCCAGCTCAATCTATTCCAAGCTGGGCCTGGGCTTTCCTCACAACTTCCAAGAGACCACCTACCTGAAGCCCACTTTTTGTGACAACTG
3618762	thymus	NM_005739	chr15	-	38810505	38810588	human	GGACGCCAGCTTGACAGACACTATGGAGGAGTTTCAGGAACTGGTGAAAGCTAAGGGTGAGGAGTTACATTGCCGCCTGATTGA
3618765	thymus	NM_005739	chr15	-	38818527	38818595	human	AAACCTGTGTCGAAGTAACCAACTGTTGCAAGTCATGCTGACCATGCACCGAATTGTCATCTCCTCTGC
3618775	thymus	NM_005739	chr15	-	38852034	38852174	human	AAGCAAGACTAGAGGCAAAGCCAGCCAACAGCCCCTTCCCCTCCCATCCCAGCTTGGCCCACATCACCCAGTTCCGAATGATGGTGTCTCTGGGACATTTAGCCAAAGGAGCCAGCCTGGACGATCTCATTGACAGCTGCA
3626648	thymus	NM_001110	chr15	-	59041682	59041733	human	ATGGTGTTGCTGAGAGTGTTAATTCTGCTCCTCTCCTGGGCGGCGGGGATGG
3633408	thymus	NM_001145358	chr15	-	75668020	75668211	human	ATCTACGGCGGATCCGGAAGTGTCAACGTGGTCGAGAGCAGCAGGAAAAGGAAGGGAAGGAAGGAAACAGCAAGAAGACCATGGAGAATGTGGATAGTCTGGATAAGCTGGAGTGTAGATTCAAGCTGAATTCCTACAAGATGGTGTATGTGATCAAATCAGAGGACTATATGTATCGGAGGACCGCCCTGC
3634521	thymus	NM_006383	chr15	-	78423507	78423547	human	AGCAGACCATCTTCACCGAAGAGCAGCTAGACAACTACCAG
3652613	thymus	NM_015092	chr16	+	22466106	22466177	human	AACCTTCAAATTCAGCTGTGGTGTCTCGGCAAAGGCACGATGATACCAGAGTCCACGCTGACATACAGAATG
3655673	thymus	NM_002383	chr16	+	29818653	29818748	human	AAGACAAAGAGCAAGGGGCCCTACATCTGCGCTCTGTGCGCCAAGGAGTTCAAGAACGGCTACAATCTCCGGAGGCACGAAGCCATCCACACGGGA
3655674	thymus	NM_002383	chr16	+	29818931	29819095	human	CCGGAAGAACCATGCCTGCGAGATGTGTGGCAAGGCCTTCCGCGACGTCTACCACCTGAACCGACACAAGCTGTCGCACTCGGACGAGAAGCCCTACCAGTGCCCGGTGTGCCAGCAGCGCTTCAAGCGCAAGGACCGCATGAGCTACCACGTGCGCTCACATGA
3656235	thymus	NM_002209	chr16	+	30490654	30490713	human	TGTATCAAGGGCAACGTAGACCTGGTATTTCTGTTTGATGGTTCGATGAGCTTGCAGCCA
3656237	thymus	NM_002209	chr16	+	30495185	30495280	human	GATGCCACCAAAGTGCTTATCATCATCACGGATGGGGAGGCCACTGACAGTGGCAACATCGATGCGGCCAAAGACATCATCCGCTACATCATCGGG
3665612	thymus	NM_006565	chr16	+	67644758	67645456	human	CCATTGTGGAGGAGTCCGAAACTTTTATTAAAGGAAAGGAGAGAAAGACTTACCAGAGACGCCGGGAAGGGGGCCAGGAAGAAGATGCCTGCCACTTACCCCAGAACCAGACGGATGGGGGTGAGGTGGTCCAGGATGTCAACAGCAGTGTACAGATGGTGATGATGGAACAGCTGGACCCCACCCTTCTTCAGATGAAGACTGAAGTAATGGAGGGCACAGTGGCTCCAGAAGCAGAGGCTGCTGTGGACGATACCCAGATTATAACTTTACAGGTTGTAAATATGGAGGAACAGCCCATAAACATAGGAGAACTTCAGCTTGTTCAAGTACCTGTTCCTGTGACTGTACCTGTTGCTACCACTTCAGTAGAAGAACTTCAGGGGGCTTATGAAAATG…
3666051	thymus	NM_173165	chr16	+	68156436	68156469	human	GGGGCTGCCCTGGAGAAGAAACTTGGCATCAACA
3666052	thymus	NM_173165	chr16	+	68156472	68156540	human	ATGGACTTGGACACTCATTATCACCCAGGCAATCTCCTTGCCACTCTCCTAGATCCAGTGTCACTGATG
3666053	thymus	NM_173165	chr16	+	68156622	68156909	human	CTGAAGTTTGTTATGCTGGGTCCCTTTCACCCCATCACTCACCTGTTCCTTCACCTGGTCACTCCCCCAGGGGAAGTGTGACAGAAGATACGTGGCTCAATGCTTCTGTCCATGGTGGGTCAGGCCTTGGCCCTGCAGTTTTTCCATTTCAGTACTGTGTAGAGACTGACATCCCTCTCAAAACAAGGAAAACTTCTGAAGATCAAGCTGCCATACTACCAGGAAAATTAGAGCTGTGTTCAGATGACCAAGGGAGTTTATCACCAGCCCGGGAGACTTCAATAGATG
3666066	thymus	NM_173165	chr16	+	68191838	68191907	human	TTACGACCTCATGCATTTTACCAGGTGCATCGAATCACTGGGAAGACAGTCGCTACTGCAAGCCAAGAGA
3666078	thymus	NM_173165	chr16	+	68224953	68225165	human	CAACACCTCCTGTGGGGTCTTCCTATCAGCCTATGCAAACTAATGTTGTGTACAATGGACCAACTTGTCTTCCTATTAATGCTGCCTCTAGTCAAGAATTTGATTCAGTTTTGTTTCAGCAGGATGCAACTCTTTCTGGTTTAGTGAATCTTGGCTGTCAACCACTGTCATCCATACCATTTCATTCTTCAAATTCAGGCTCAACAGGACATC
3672385	thymus	NM_014615	chr16	+	85667550	85667723	human	TAGGGATGCTTTCCACCGCGACCAGGACCACCGCCACCGTCAACCCCCTCACCCCCTCGCCGCTCAATGGCGCCCTGGTGCCCAGCGGCAGCCCCGCCACCAGCAGCGCGCTGTCGGCCCAGGCCGCGCCATCCTCCAGCTTTGCCGCCGCGCTGCGCAAGCTCGCCAAACAGG
3673833	thymus	NM_174917	chr16	+	89169047	89169154	human	AGACGACGTGATCCTCCACGTGCTCCCGCTGCACCACGTCCATGGTGTGGTCAACGCGCTGCTCTGTCCTCTCTGGGTGGGAGCCACCTGTGTGATGATGCCTGAGTT
3679620	thymus	NM_003470	chr16	-	9024169	9024195	human	GCCCTGAGTGATGGACACAACACCGCG
3683142	thymus	NM_015092	chr16	-	18880458	18880569	human	ACCAGTCAACAATTCCACGCAATCTCCTGAAGACAGATGCTGTCCTTTGGCAGTGGGCCATATGGGAAGCTGCACAATTCACTGTTCTTTCTAAGCTGAGAACCCCACTGGG
3683169	thymus	NM_015092	chr16	-	18908124	18908195	human	AACCTTCAAATTCAGCTGTGGTGTCTCGGCAAAGGCACGATGATACCAGAGTCCACGCTGACATACAGAATG
3684248	thymus	NM_015092	chr16	-	21495702	21495773	human	AACCTTCAAATTCAGCTGTGGTGTCTCGGCAAAGGCACGATGATACCAGAGTCCACGCTGACATACAGAATG
3687050	thymus	NR_002473	chr16	-	29577416	29577487	human	AACCTTCAAATTCAGCTGTGGTGTCTCGGCAAAGGCACGATGATACCAGAGTCCACGCTGACATACAGAATG
3687689	thymus	NM_015092	chr16	-	30317120	30317191	human	AACCTTCAAATTCAGCTGTGGTGTCTCGGCAAAGGCACGATGATACCAGAGTCCACGCTGACATACAGAATG
3687766	thymus	NM_052838	chr16	-	30392701	30392794	human	CTGGCTTCCGGTGGTGAAATTCATCGAGGAGCAATTTGAGCAGTACCTTAGGGATGAGAGTGGCCTGAACCGGAAGAACATCCAGGACTCCCGA
3687767	thymus	NM_052838	chr16	-	30393113	30393202	human	CGCTTGACACAGACCCTGGCCATTGAGCGCCGGGGCGTAGAGATTGAGGAAGGGGGTGTGAAAGTGAAGCTGACCCTTGTGGACACACCT
3687768	thymus	NM_052838	chr16	-	30393423	30393499	human	GGAGTCAGGCCTAGGGAAATCCACCCTCATCAACAGCCTCTTCCTCACCAACCTCTATGAGGATCGCCAGGTGCCAG
3696323	thymus	NM_018667	chr16	-	68397406	68397462	human	GTACTCTGCTGGACACGAACGGCCTGTACGATGAGGATGTGTGCACCCCCGACAACC
3729227	thymus	NM_004859	chr17	+	57771220	57771523	human	GCGCTGATCCTGTAGTCACCTATTTTCGTACTGAAACATCGTCTTTACCCACTTCTCAGTTTATAATGGGGGAAAACAGGCAACGTGTTCTTGTAACCTTTATTTCATGAAGGACTTCTTTTTGTTTCTAACTATAAACTTGGATCACCTATGTTAAAACCTTATTTCACATTCCACATCATTTTAGAATTTATTTTCGAAGGGGAATAGTTTCAATGTTTTATTCACTTGGGCTTTTTTTCTTCCCCCTCTTTCTTTAAAGAACTGCTCAATATTCAATCTGTTGTGAAGAACCTGATTTGCA
3730863	thymus	NM_203351	chr17	+	61772182	61773644	human	CTGTGTCCAAAACCGCCAGCTCTGTTCTTCCTCAGCCAGCCTCGCCCATCCCCTTGAGGTCTCAGCCCCTTTCCCTTGTAGCTCCTCCCCTGGAGGGGGAATGGCAGCAGGGGTTGGGGAAACAGCATCTCCAAGCAGCTTAGAGTTGGCCATATTTACCTCAGCCTGGGCGCTGGTCCTTTCTTCCGGCCCCTCCCCTCCAAAATGTGCCTATTGCTAGAGCTCCTCCCTCTCAACACCCAGTTTCCTTGGGAGTTGTCATTAAAGGAAAAAAAAAAAAAAAAAAGCCAGTGCCCAGGGATGGGCATCTCCAGGGAGCTGGGGATTAGTGCCAGGCAGCCCTGCCAGCCATGCCTACATCCCCATGGGCACAGAACAAGCCAAAGCCTTCGTTGTATG…
3732626	thymus	NM_002266	chr17	+	66033482	66033611	human	GCGTCGCAGAATAGAGGTCAATGTGGAGCTGAGGAAAGCTAAGAAGGATGACCAGATGCTGAAGAGGAGAAATGTAAGCTCATTTCCTGATGATGCTACTTCTCCGCTGCAGGAAAACCGCAACAACCAG
3736172	thymus	NM_152468	chr17	+	76128440	76128511	human	GCCTCTTCGGCACAGGAATTCGGTCCTACTTCACCTTCCTCCGCTTCCTGCTGCTACTCAACCTGCTGAGCC
3741843	thymus	NM_005173	chr17	-	3853861	3853889	human	TGAATCTGTGTCCGTGACCAAGCACACAG
3741975	thymus	NM_015113	chr17	-	4027210	4027318	human	GATGGGACAGTTGATGCCGAGAACATGTTGGAGGCCCTCAAGAATTCCAGTGGAGCTAATCTTCAGGGGGAGCTGAGCCACATCATCAGACAACTACAGGCCTGCTCTC
3747003	thymus	NM_014501	chr17	-	15607599	15607932	human	TGCGTCAACGTGCTCAAGAGGGACTGGACGGCTGAGCTGGGCATCCGACACGTACTGCTGACCATCAGGTGCCTGCTGATCCACCCTAACCCCGAGTCTGCACTCAACGAGGAGGCGGGCCGCCTGCTCTTGGAGAACTCCGAGGAGTATGCGGCTCGGGCCCGTCTGCTCACAGAGATCCACGGGGGCGCCGGCGGGCCCAGCGGCAGGGCCGAAGCCGGGCGGGCCCTGGCCAGTGGCACTGCAGCTTCCTCCACCGACCCTGGGGCCCCAGGGGGCCTGGGAGGGGCTGAGGGTCCCATGGCCAAGAAGCATGCTGGCGAGCGCGATAAGA
3755883	thymus	NM_012481	chr17	-	37985716	37985741	human	AAAGTGCAGCGGTTTTGAATGACTAC
3766272	thymus	NM_030576	chr17	-	61775957	61776071	human	CCTGGGCAGCTACGCCGCGCTGCACGGGGAGTTCTACTGCAAACCCCACTTCCAGCAGCTGTTTAAGAGCAAAGGCAACTACGACGAGGGGTTTGGCCGCAAGCAGCACAAGGAG
3767360	thymus	NM_006572	chr17	-	63052479	63052621	human	TCCAAGGAGATCGACAAATGCCTGTCTCGGGAAAAGACCTATGTGAAGCGGCTGGTGAAGATCCTGCTGCTGGGCGCGGGCGAGAGCGGCAAGTCCACCTTCCTGAAGCAGATGCGGATCATCCACGGGCAGGACTTCGACCA
3774622	thymus	NM_022156	chr17	-	80022026	80022062	human	CAGGATTACTGTGACGCCATTGACCTGAACTTGGGCT
3779779	thymus	NM_001013437	chr18	+	12951866	12951902	human	AGTGAAAGTGGTGATTGGCATTGTACTGCTAGCTGGA
3779979	thymus	NM_181481	chr18	+	13278104	13278173	human	CGGTTCAAGCTCTACGTTCGTGACATCAAACCTCCTGTTGGGCCATTTCCGAGAACTCCCATCAGTTTCT
3780065	thymus	NM_181481	chr18	+	13621117	13621165	human	GGAGCTGGAGTTCGCCCAAATCATCATCATCGTCGTGGTGGTCACGGTG
3798335	thymus	NM_001042388	chr18	-	9593767	9593869	human	AATGGTGGCCCGGAGTTTGCTCGATACCTTGAGGGAAGTCTGCGATGATGAAAGAGATTGTATTGCTGTTTTGGAAAGAATTAGCAGATTGGCCGATGATTCA
3799666	thymus	NM_002828	chr18	-	12884073	12884130	human	CCATCGAGCGGGAGTTCGAAGAGTTGGATACTCAGCGTCGCTGGCAGCCGCTGTACTT
3804398	thymus	NM_015476	chr18	-	34398863	34398923	human	TGTGACTGAGGTGACCATCATAGAAAAGCCTCCTGCTGAACGTCATATGATTTCTTCCTGG
3815525	thymus	NM_012292	chr19	+	1083279	1083318	human	GCGTCATCGAGACTCTCATCGTCCACTACGGCCTGGTCTT
3819382	thymus	NM_005624	chr19	+	8121250	8121379	human	ATTCTACCTCCCCAAGAGACACAGGAAGGTGTGTGGGAACCCCAAAAGCAGGGAGGTGCAGAGAGCCATGAAGCTCCTGGATGCTCGAAATAAGGTTTTTGCAAAGCTCCACCACAACACGCAGACCTTC
3819383	thymus	NM_005624	chr19	+	8122688	8122748	human	GCCCTCATGCTGTAAAGAAGTTGAGTTCTGGAAACTCCAAGTTATCATCGTCCAAGTTTAG
3820771	thymus	NM_001005360	chr19	+	10870444	10870487	human	CACCCGGCGGCCTCTCATTCTGCAGCTCATCTTCTCAAAAACAG
3845414	thymus	NM_003200	chr19	-	1650176	1650222	human	CTGTGGGCACAGACAAGGAGCTCAGTGACCTCCTGGACTTCAGCATG
3866774	thymus	NM_198479	chr19	-	48306761	48306790	human	ATGCTCAGCCTCAGGGAGCAACAGCTGCAG
3866946	thymus	NM_000234	chr19	-	48665533	48665561	human	AGGAGGCATCCAATAGCAGCAGAGAGACG
3907025	thymus	NM_000022	chr20	-	43254217	43254266	human	AGCGAGACTTCGGGGTCAAGGCCCGGTCCATCCTGTGCTGCATGCGCCAC
3922611	thymus	NM_018961	chr21	+	43836564	43836709	human	GCCTTGCACCAAACAGCTGCATCTGACCTTGGCCCACAAGTTCTACCCCCACCACCAGAGGACGCTGGAGCAGCTGGCCAGAGCCATCCCCCTGGGCCACAGCTGCCAGTGGACCGCAGCACTCTACTCCCGAGACATGCGCTTTG
3934756	thymus	NM_000211	chr21	-	46321484	46321641	human	GTCCTTCGTGGACAAGACCGTGCTGCCGTTCGTGAACACGCACCCTGATAAGCTGCGAAACCCATGCCCCAACAAGGAGAAAGAGTGCCAGCCCCCGTTTGCCTTCAGGCACGTGCTGAAGCTGACCAACAACTCCAACCAGTTTCAGACCGAGGTCG
3946127	thymus	NM_004810	chr22	+	40364056	40364263	human	GCAACAGCCTGGACCGGAGGTCCCAGGGAGGCCCACACCTCAGTGGGGCTGTGGGAGAAGAAATCCGACCTTCGATGAACCGGAAGCTGTCGGATCACCCCCCGACCCTTCCCCTGCAGCAGCACCAGCACCAGCCACAGCCTCCGCAATATGCCCCAGCGCCCCAGCAGCTGCAGCAGCCCCCACAGCAGCGATATCTGCAGCACCA
3947102	thymus	NM_024821	chr22	+	42205891	42206004	human	ATGTTTGAGGTGAAGCGGCGGGAGCAGCTGTTGGCACTGAAGAACCTGGCACAGCTGAACGACATCCACCAGCAGTACAAGATCCTTGATGTCATGCTCAAGGGGCTCTTTAAG
3952940	thymus	NM_006440	chr22	-	19907072	19907097	human	CGTGGTGGACTACGTGGAACCTTCTC
3974953	thymus	NM_005300	chrX	+	41555094	41555694	human	GTTGGGAACATAATCGCCCTCTATGTATTTCTGGGTATTCACCGTAAAAGAAATTCCATTCAAATTTATCTACTTAACGTAGCCATTGCAGACCTCCTACTCATCTTCTGCCTCCCTTTCCGAATAATGTATCATATTAACCAAAACAAGTGGACACTAGGTGTGATTCTGTGCAAGGTTGTGGGAACACTGTTTTATATGAACATGTACATTAGCATTATTTTGCTTGGATTCATCAGTTTGGATCGCTATATAAAAATTAATCGGTCTATACAGCAACGGAAGGCAATAACAACCAAACAAAGTATTTATGTCTGTTGTATAGTATGGATGCTTGCTCTTGGTGGATTCCTAACTATGATTATTTTAACACTTAAGAAAGGAGGGCATAATTCCACA…
3974959	thymus	NM_080817	chrX	+	41586040	41586096	human	CATCACAATAAGTAACTTTTTGTCTTTATTTCAACCGGACAATCGTGATTAGAAAAG
3992161	thymus	NM_182540	chrX	+	134679348	134679377	human	GCTGGTTGGAAGGAAAATCATGCAACATTC
3998312	thymus	NM_020742	chrX	-	6069381	6069424	human	GTTAACTGCTCTTGCCATCAAGTTCACCCTCATTGACAGCCAAG
3998313	thymus	NM_020742	chrX	-	6069425	6069450	human	ATGTTAAACTCCAATGTCCTCCTGTG
4015847	thymus	NM_019007	chrX	-	100871459	100871485	human	AGAGGAGTGGGACGATGACCAGGAGCT
4019524	thymus	NM_145799	chrX	-	118797473	118797594	human	CACCAAATTCGAAGGGGAGCCAGCCACCCACACACAGCCGGGTGTCCAGCTCCAGTCTAATACCTATGACCTCCAAGAGAGCAACGTGAGGCTAAAGCTCACGATCGTTAGCACAGTTGGCT
4020659	thymus	NM_001163278	chrX	-	123514391	123514473	human	TGTTTTGTCTGTTGAGCAGTATTTAGAACTTTCTGACAGTGCCAATAATATTCACTTTATGAGACAGAGCGAAATAGGCAGGA
4020660	thymus	NM_001163278	chrX	-	123514655	123515141	human	ATCCTGGGCATTCAGTGTGAACTCCAGAAACAGCTCAGGAATTTCATTTCCTTGGACCAACTACCTATGACTCCCCGATACAATGATGGACGGTGCCTTGAAGGAGGGAAGCAACCAAGGTTTGCTGCTGTCCCTTCTGTTTTTGGGAAAGGTATAAAATTTGCCATCAAGGATGGCATAGTAACAGCTGATATTATAGGAGTAGCCAATGAAGATAGCAGGCGGCTTGCTGCCATTCTCAATAATGCCCATTACCTGGAAAACCTACATTTTACCATAGAGGGGAGGGACACTCACTACTTCATTAAGCTTGGGTCTCTGGAGGAAGACCTGGTGCTCATCGGTAACACTGGGGGGAGGCGGATTCTGGAGAATGGTGTCAATGTCACTGTGTCCCAG…
4020661	thymus	NM_001163278	chrX	-	123516521	123516632	human	TCCAATTACACAATGTACTACCTGGATTTCCCAAACCTGAATTAGAAAATTTAGAATTAACTTACGAGCTTCTACGGCTTCAGACAAAAACTCAAGAGTGGGATCCTGGAAA
4020662	thymus	NM_001163278	chrX	-	123517839	123518662	human	GCCTTGTGAATGCACGGTTCGACTACAGCTACAACAATTTCCGAGTCACAAGCATGCAAGCTGTAATCAATGAAACCCCTTTGCCTATAGATCTTTACCGATATGTTGATGTCTCTGGCAGAACAGAGCAGTTTGGAAAATTCAGTGTAATTAATTACGATTTAAATCAGGTCATAACTACTACAGTGATGAAACACACCAAAATCTTCAGTGCCAATGGACAAGTCATTGAAGTCCAATATGAAATCCTAAAGGCAATTGCCTACTGGATGACCATTCAATATGATAATGTGGGCCGCATGGTAATATGTGACATAAGGGTAGGAGTAGATGCCAATATAACAAGGTACTTCTATGAATACGATGCTGATGGGCAACTTCAGACTGTTTCTGTAAATG…
4020663	thymus	NM_001163278	chrX	-	123519702	123519892	human	GCCAGCGGCGTTACATCTTTGAGTATGACCAACCAGATTGTCTGCTCTCAGTCACCATGCCTAGCATGGTGCGTCACAGCTTACAAACCATGCTTTCAGTGGGCTACTACCGGAACATCTACACCCCACCGGACAGTAGCACTTCTTTTATCCAAGACTATAGTCGAGATGGCCGATTGCTACAGACCCTG
4020664	thymus	NM_001163278	chrX	-	123526005	123526155	human	CCCGCACAGGAAAGATCTATGATGACCATCGAAAATTCACCCTTCGAATTCTTTATGACCAGACTGGGCGACCCATTCTGTGGTCTCCTGTAAGCAGATATAATGAAGTGAACATCACATATTCACCTTCGGGATTGGTGACGTTTATTCA
4026879	thymus	NM_001164741	chrX	-	153184619	153184710	human	CTCAAGTGCACAAAGGCGCGCAACGAGTACCTGCTTAGCCTGGCTAGTGTCAACGCTGCTGTCAGTAACTACTACCTGCATGACGTCTTGGA
4026884	thymus	NM_001164741	chrX	-	153186204	153186262	human	GCCAAGAAGACGTACCAGGCATATCACATGGAGAGCGTGAATGCCGAGGCCAAGCTCCG
4041138	thymus	NM_002266	chr17	+	66033482	66033611	human	GCGTCGCAGAATAGAGGTCAATGTGGAGCTGAGGAAAGCTAAGAAGGATGACCAGATGCTGAAGAGGAGAAATGTAAGCTCATTTCCTGATGATGCTACTTCTCCGCTGCAGGAAAACCGCAACAACCAG
2946372	thymus	---	chr6	-	26271700	26272030	human	CAAAGGTTTCCAGCTAGCAGCAGTCCAGGTGACTCAAGAAAACGGCACAAGATAAACTTCTCAAAACGTGGTCCTCCGAATCTGGCCCCACAACACATCTACTGAATGAGAATTAGCGTCTTCCAAGTCTTAAAGTAGTCGTTTACGGACTACAGCTTGAGAAGCGCAGAATTAGAACTTTAAGAAGTTAACGTTCTTGGATCGCAGACTAACCGAGAAGAGAGGATTCAAAAATGAAGTGATTCATCCAATCAGATTTTCCAGTAATTCACCAATCACATCGTTGGACTCTTCAGCCAATGGTTTTGTTGCGCGGGTCTTTTGAAAATCA
3028333	thymus	---	---	---	0	0	human	GAGATGCTCTTCTCAGTCTGGGCACAACACTGTGTCCT
3028410	thymus	---	---	---	0	0	human	TGTGTGTCCCTTTGCATCCTGGTAGC
3028443	thymus	---	---	---	0	0	human	GTGACATCGGCCCAAAAGAACCCGACAGCTTTCTATCTCTGTG
3028453	thymus	---	---	---	0	0	human	GTGCTGTCGTCTCTCAACATCCGAGC
3028454	thymus	---	---	---	0	0	human	GTATCGTCAGTTCCCGAAACAGAGTCTCATGCTGATGGCAACTTCCAATGAGGGCTCCAAGGCCACATACGAGCAAGGCGTCGAGAAGGACAAGTTTCTCATCAACCATGCAAGCCTGACCTTGTCCACTCT
3028533	thymus	---	---	---	0	0	human	CCCAGCATTTTGGTGATGGGACTCGACTCTCCATCCTAG
5210081	embryo	NM_001081984	chr16	+	38363124	38363150	mouse	GAGATTGTCCACTGCTGCCATGAGCAG
5607243	embryo	NM_172571	chr11	-	116016747	116016773	mouse	GAAGAAACCGCCACGAAGCTGCCTGCA
5040788	embryo	NM_008634	chr13	-	100203763	100203790	mouse	GCCACAGCTGTTGGCACTGCTGCCACCA
4386613	embryo	NM_011749	chr16	+	33380984	33381100	mouse	GAGCTGTCGCCGGAGCTGCCACAGCAAAAGTTCTCTCCCCTCCCCCTCGCCCTCCTCGTCGGGCCCGTGGGAAGGTCGGAGCCGCCGCCGCCTGCAGTCAGTGACCGCGCGCCTCGG
4903603	embryo	NM_007685	chr1	+	34593978	34594006	mouse	TGCAGTCCCTGTATCCCGCTGTTGCCACA
4363930	embryo	NM_007677	chr7	-	19402423	19402451	mouse	TCAGTATCGATCCATTGCCACCGCATGCT
5430186	embryo	NM_133731	chr17	-	24134278	24134304	mouse	CTCCCATCAGTGCTGCCACCATCCGAG
4626824	embryo	NM_153065	chr2	+	166853370	166853397	mouse	TGAAAGATCTGGCTTCGGTCTCCTTAAA
4942250	embryo	NM_007731	chr10	-	61332290	61332321	mouse	AAGCTGGTGTTGATGGCCAGGCTGGGCCCCCA
4630504	embryo	NM_001002238	chr19	+	56912238	56912267	mouse	CCCTTCGGTCAACAACCTGCCACCGCTGTG
4580252	embryo	NM_011581	chr17	-	14817325	14817356	mouse	ACTGTGTCGGGGATGTGACAGAACACCAAATG
4979827	embryo	NM_007742	chr11	+	94799237	94799366	mouse	CTGCATACACAATGGCCTAAGGGTCCCCAATGGTGAGACGTGGAAACCCGAGGTATGCTTGATCTGTATCTGCCACAATGGCACGGCTGTGTGCGATGACGTGCAATGCAATGAAGAACTGGACTGTCCC
4321177	embryo	NM_007740	chr1	+	24239024	24239068	mouse	GGTGCCTCTGGTGAAGAAGGTGAAGCAGGAGCAAGGGGTGACCTT
5551017	embryo	NM_029377	chr7	-	31342284	31342313	mouse	GGATTGTTCCATTGCTGCCACAGGCAAAAG
5181946	embryo	NM_010390	chr17	+	35457545	35457570	mouse	CCTGACCCTGACCAAAACCGGAGCGG
5265444	embryo	NM_010660	chr11	-	99247888	99248060	mouse	ACAATCGCTGGAAGCCTCCTTGGCAGAAACAGAAGGTCGCTACTGCGTGCAGCTCTCCCAGATTCAAAGCCAGATCTCCGCCCTGGAGGAACAGCTGCAACAGATTCGGGCTGAGACCGAGTGCCAGAACGCCGAGTACCAACAACTCCTAGACATCAAGACCCGACTGGAGA
4523916	embryo	NM_027011	chr15	-	101540224	101540284	mouse	GCCGTCATGGCGATGACCTTCGAAACACCAAGCACGAGATCTCTGAGATGAACCGAATGAT
5365177	embryo	NM_008047	chr16	+	37829204	37829275	mouse	TGCCCTGGAGGACGAAACCTATGCAGATGGAGCTGAGACTGAGGTGGACTGCAATCGCTGTGTCTGTTCCTG
5292458	embryo	NM_009817	chr13	-	74891780	74891818	mouse	GTGACAGCTTCCTCTGCTGCCACCAGCAAGTCCCCCAGC
5484459	embryo	---	chr4	+	137775890	137775944	mouse	TATTTCTAATTTGCTGCTGCCAATGAGAGATTTGTTTGGGCAGTCTGAGTGGGCA
5433124	embryo	NM_009930	chr1	+	45394817	45394844	mouse	TGCAGGTGCTGACGGAGTTCCAGGAAAG
4540036	embryo	NM_010660	chr11	-	99250393	99250428	mouse	CAGCTTTGGGGGAGGCTATGGAGGAAGCAGCTTTGG
5337552	embryo	NM_018865	chr15	+	66744492	66744547	mouse	GTGGGCTGCACACCGCTGTGCCTAAGCCCCAGGCCCCCACGCCTCTGGTGCCGCCA
4422344	embryo	NM_130869	chr6	-	43254867	43254899	mouse	GTCAGATCTTGCTGCAGCCACCTGCTGAAAACA
4400063	embryo	NM_021397	chr7	-	31374949	31374977	mouse	GTAGTCCTACCTCCTCTGCTGCCACCTGA
5576892	embryo	NM_183224	chr3	-	104576976	104577005	mouse	GACATCCCGCCCCACCGAAAGCTGCCTGGA
4838124	embryo	NM_027185	chr17	+	28361061	28361088	mouse	AGGAGCGCCGCCGTAGCCAGCACAAGGA
4733096	embryo	NM_011460	chr13	+	33580454	33580478	mouse	TTTGCCGAAGCTGCCGAGGAGTCCA
4576507	embryo	NM_021394	chr2	-	173034724	173034750	mouse	AAGTGTCAACCACCACTGCTGACCCAG
5235773	embryo	NM_001081396	chr15	+	57789900	57789975	mouse	GAGAGATCAAGAAATCGCTGCCACAGCCAAGGACCTGGAAATAAGGCAGCTGGAACTCGAAGCACAAAAGCGACTT
4893682	embryo	NM_027016	chr3	+	30713156	30713187	mouse	TGATTGCAGTAATAGCAGCCACCCTCTTCCCT
4448402	embryo	NM_172899	chr7	+	31550302	31550352	mouse	GCAGTCGTGGTAGCCAAGGCAGTCATGGCAGTAATGGTCAGGGCAGCAGCG
4677783	embryo	NM_144835	chr13	+	12488007	12488035	mouse	CCGGTGTTTTGAGACATCCGCCTCCGTGC
5246630	embryo	NM_021468	chr4	+	43127998	43128029	mouse	GAGGAAGCCATTACCCACTGCTGCCGCCCAGT
4350389	embryo	NM_008409	chrX	-	104598449	104598555	mouse	ATGGTGAAGATCGCCTTCAACACCCCTACGGCGGTGCAAAAGGAGGAGGCGCGGCAAGATGTAGAGGCGCTCGTCAGTCGCACTGTCCGAGCTCAAATCCTGACTGG
4345754	embryo	NM_008047	chr16	+	37826812	37826916	mouse	AGCTTTGATAATGGCGACTCTCACCTGGACTCCAGTGAATTCCTGAAATTCGTGGAGCAGAATGAAACAGCCATCAACATCACCACTTATGCAGATCAGGAGAAC
5432155	embryo	NM_023672	chr4	+	106703467	106703511	mouse	CCTCCAGGAGGAGTTCCTGGGACACAGCCACTGCTGCCCAATTCC
4338408	embryo	NM_009930	chr1	+	45389003	45389069	mouse	TCCAGGACCTAAGGGCGAAGATGGCAAAGATGGATCACCTGGAGAACCTGGTGCAAATGGGCTTCCA
4751365	embryo	NM_011460	chr13	+	33288365	33288389	mouse	TTTGCCGAAGCTGCCGAGGAGTCCA
4457013	embryo	NM_028266	chr4	+	129742284	129742310	mouse	GGATCACCAGGACCAGTGGGACCAGCT
4608400	embryo	NR_027958	chr11	+	51464688	51464715	mouse	GGTCAGGTCTCTGCCGCCTCTTTCTCAG
4904708	embryo	NM_146007	chr10	-	76066074	76066112	mouse	ACCCCCAGATCGTGTGTCCAGAACTTCCCTGCCAAACAG
4476878	embryo	NM_007925	chr5	-	135179655	135179681	mouse	TGGGAAATCCTGTGGCCGGAAGAGAAA
4976916	embryo	BC016201	chr8	-	97824545	97824608	mouse	AGACCCAGGTAGCTGACCCTGCTCAGCCCACCTCCCAGGCCCAGGTTGCTGTTGCCAAGGTGAA
5567476	embryo	NM_146007	chr10	-	76066233	76066408	mouse	GACCTCAATCTTCGGGCACTGTGTGACCGAGATGTCACTGTGACAGCCATTGGCATCGGTGACATGTTCCACGAGACTCATGAGAGTGAGAACCTCTACTCCATTGCCTGTGACAAGCCACAGCAAGTGCGCAACATGACGCTGTTCTCTGACCTGGTGGCCGAGAAGTTCATCGA
4318082	embryo	NM_007938	chr16	-	60604815	60604850	mouse	GAACACCTGGCTGCGCTGCTGCCACTTCTTTTTAAG
5206092	embryo	NM_010332	chr8	-	80188989	80189015	mouse	TCCTGCCTCTGTTGCTGTTGTCACCAG
5385512	embryo	NM_144872	chr19	+	9005550	9005574	mouse	CCAGGACTGCCACCTACATGCAGCC
5203208	embryo	NM_177136	chr5	-	73559631	73559666	mouse	GCACTGTGGGCCAGAACGCTGCCGCCTGCGAGAGGC
4494526	embryo	NM_178721	chr16	-	67620919	67621009	mouse	CTGCCACCGCTACCAAGCGCTGCTACCACTGCTGCCCACCTCTTCTCCCAGGACTCTGACACCCGAGCGCGAGCGGCGGTGCTGCCAGCTT
4625334	embryo	NM_001136476	chrX	-	26122448	26122492	mouse	AAGAGGCCAGCATTTGGCAAACATGAGAATATGCCGCCTCACGTA
4312205	embryo	NM_007937	chr5	-	84546594	84546626	mouse	GCTTCTTCCCTGTGCGCTGTTGCCCATCCAAGC
4697282	embryo	NM_015784	chr3	+	54171552	54171580	mouse	GTAACGAGGCTTGGGAGAACCTGGATTCT
4637870	embryo	NM_008241	chr12	+	50485977	50486018	mouse	GGCAAGTACGAGAAGCCGCCGTTCAGCTACAACGCGCTCATC
4880274	embryo	NM_008530	chr15	+	75102221	75102271	mouse	ACCATGACAAGGGTGCTTCTGTTAAATCTGGGCTCGGTCTTCCTGCAGACC
4928078	embryo	NM_019975	chr14	-	32439605	32439637	mouse	TACAAGGAGTGCTGCATGCCACCTCCAGTTAGC
5183482	embryo	NM_175473	chr5	+	96972373	96972399	mouse	CTGAAGGACGCTGCTGCCCTATCTGTG
5105475	embryo	NM_010660	chr11	-	99247486	99247510	mouse	AGCTACGGCGGAAGTTCCGGCGGCG
5326008	embryo	NM_010197	chr18	-	39018374	39018402	mouse	TGCTGAGCCTACCACCGCTGCTTGCTGCC
5298459	embryo	NM_028454	chr19	-	6067151	6067183	mouse	GCTGCTATTGTTCATCTGGCTCGGCCTGCAGGT
4719668	embryo	NM_021559	chr18	-	24176333	24176375	mouse	CAGCTCCGAGAACTTTGCCGCCTGTGGCTCAGACCAGAGACAC
4561542	embryo	NM_025903	chr9	+	107493137	107493177	mouse	CTCTTGGCTTGGGTTGCTATGTGGCTGCCACCGACGTCCAG
4957776	embryo	NM_013931	chr17	-	25043130	25043166	mouse	TCAGAGGCAGTAACTGCCCGCCGTGAGCCCAGAGAAG
5132142	embryo	NM_020508	chr17	-	32335383	32335418	mouse	CAGCTTTGAGCATTTCCGCCGTGCTGCTCGGGAGAA
5302610	embryo	NM_013680	chrX	-	20439664	20439689	mouse	CCCAGCCAGGATGTGCCACCACCCAT
4325884	embryo	NM_027011	chr15	-	101540698	101540730	mouse	CATTGCCAACCGCAGCCGAACAGAGGCTGAGTC
5521415	embryo	NM_130890	chr1	+	184527731	184527758	mouse	AGGTGGTCATTGATGACCGGCTCCCCAC
5514183	embryo	NM_146007	chr10	-	76077116	76077672	mouse	GACTGCCCAGTCAACGTGTATTTCGTGTTGGACACCTCAGAGAGCGTGGCCATGCAGTCCCCGACAGACAGCCTGCTCTATCATATGCAGCAGTTCGTACCGCAGTTTATCAGCCAGCTGCAGAACGAGTTCTACCTGGACCAGGTGGCCCTGAGCTGGCGCTACGGTGGTCTACACTTCTCGGACCAAGTGGAGGTGTTCAGCCCACCGGGCAGTGACCGGGCCTCCTTCACTAAGAGCCTACAAGGCATCCGCTCCTTCCGCAGGGGCACCTTCACTGACTGTGCATTGGCTAACATGACGCAGCAGATCCGGCAGCACGTAGGCAAGGGGGTGGTCAACTTCGCCGTGGTCATCACTGACGGCCACGTCACGGGCAGTCCGTGTGGGGGCATCAAG…
4647800	embryo	NM_025943	chr14	-	119282681	119282721	mouse	ACTCACTTGCCACCGCTGCCACACAGCCACCTAAAAGCAGC
4724035	embryo	NM_013465	chr16	+	22894887	22894946	mouse	ACTTCCACATCCTGAAACAAGACGGCCAGTTCAGGGTGATGCACACCCAGTGTCATTCCA
4491512	embryo	NM_001012450	chr4	-	32904437	32904516	mouse	TCAGCAGGAGATACCCCCAGCAGTGAACAAGCAGTACCCCAAAAAGAGGAAGCTAGAAGAGATTGTCCACCAGCTTCCCA
4729464	embryo	NM_145827	chr11	+	59365273	59365299	mouse	ACTGGTGAACTGCTGCCTCACTTCTAG
5494558	embryo	NM_027732	chr7	+	25659217	25659241	mouse	GAGAACTATGGGCCACTGCTGCTCA
5297745	embryo	NM_184109	chr12	-	110830994	110832670	mouse	CCAGCGATGGTTCACAAAAGGAGTCAAGCTATGATTCAAACCCGGAGTTAAGTGATAATTCAAACCAGGAGTTAAGCGATAATTCGAACCAGGAGTCAAGCGACAGTTCAAACCAGTCAAGTGATATTTCAAACCAGGAAGGGTCGGAACCACTCAGTGAGGCATCCGATTATAGCATGGATGAAACAATCAACTCATCCGAGACCCAGTCAGACCAAGATGATACTGACCTGGGAGATGACGAGGAAGAGGAGGAAGAGGAAGGTGGTGAAGAGGAAGGTCAGCCCAAGAACTCTCCAGAAGAAGTCGTGGCCACCATGGGGAACGTCATCTCGCTGTTCCTCCGGATGCAAGACCTAAAAGAACAACAGAGAGTGGCAGAAAGGCTCATGATGCAGG…
5392388	embryo	NM_008047	chr16	+	37828796	37828883	mouse	CCTCTGTGTTGACGCCCTCATTGAACTGTCTGATGAGAACGCTGACTGGAAACTCAGCTTCCAAGAGTTCCTCAAGTGCCTCAACCCA
4823301	embryo	NM_013883	chr4	+	120180691	120180788	mouse	AGGAAACCTCGGACTTTGCTGAGCCCACCACCCACCTCACCAACAACCAGCACCCCTGAACCGGACACCAGCACTGTTCCTCAAGATGCTGCCACCGT
4444418	embryo	NM_213659	chr11	-	100767150	100767221	mouse	CCAACAGCCGCCGTAGTGACAGAGAAGCAGCAGATGTTGGAGCAGCATCTTCAGGATGTCCGGAAGCGAGTG
5246202	embryo	NM_198168	chr19	-	6234804	6234831	mouse	ATGGAGACGAAGCTGCCCCCTGCGAGCA
4382812	embryo	NM_146186	chr7	-	31036429	31036460	mouse	ATGAAGTTCACCTACGACTGCCGCCACTTGAT
4314763	embryo	NM_033523	chr11	+	19921390	19921450	mouse	CTGCCACCGCTGTGGAGTGATGTGCAGGTGCTGTGGTGGGAAGCACAAAGCCGCCGCGTGA
4663823	embryo	NM_018797	chr10	-	94406871	94406901	mouse	CTTCAGCAAGCTACTGCTGCCCTACCGCGAG
5380043	embryo	NM_010567	chr7	-	108974492	108974572	mouse	CTGTCCAAGTTGTTTGAAGAGCCTGAAAAGCCACCACCGACTGGCAGACCCCCGGCCCCACCACGGGCAGTTCCTAGGGAG
4879943	embryo	NM_008429	chr1	-	174253014	174253044	mouse	AAGGAGCACAATGGCTGCCTGCCACCCCCAG
5246427	embryo	NM_007743	chr6	+	4466407	4466442	mouse	CCCGGGACTCCTGGACTTCCTGGCTTCAAAGGCGTG
5109736	embryo	NM_010582	chr2	-	10020088	10020140	mouse	GTTTCAATATTGACTCAGAACCTGGGAAAATCCTAAGCCTGGTGTCTGACCCA
5498216	embryo	NM_011436	chr9	-	41804372	41804403	mouse	CAAACTCCACTGCCGCCTCCACTCCCACCCAG
4359373	embryo	NM_031380	chr10	+	79240018	79240045	mouse	GAGTCCCCGCTGCTGCCCAACACTCGCC
5515702	embryo	NM_008047	chr16	+	37834231	37834902	mouse	GACACCTTGGGACGAGAGGCAACTAAGGAAACAGCATCGGGTTGGCAGAGGAGCAGAGGCAGGTTTGAATGAAGCCTTTCTGGGGTCACAGCAGCTGCGAGGAGAATACAGGAAAAGCATAGAGAAACATTGAACTAGCCCTGCTGGAGGAAGTGGGGGGAGCTTTGTAGGGAGGAACCCTGCTGCTTTGACCCTTGTCACCACTGTCAGCATGACAGACCTGCAGCAAGTCTGCTTCTCCTTTTGGTCCCAACAATCACCTGAACACACAGCCGCCCAACTAGTTACCTGTGTCCCTCAGCCTTGCATGGAGTTTCCTGGAGGAGGTGTTTAAATGATGCAGACACTTATGTACTTCAAGCGCCATGGAGACCTAACCAAATTTTTAAAATACATTTT…
5122514	embryo	NM_001111316	chr1	-	140016715	140016743	mouse	GTGTGTTATCCACGCTGCTGCCTCACCTG
5461655	embryo	NM_001163155	chrX	+	138006389	138006425	mouse	TGGACTTCCTGGATTTCCAGGGACACCAGGTCTTCCT
5224947	embryo	NM_009343	chr17	+	27072500	27072580	mouse	GCTGCAGTGCCGGAGCTGCCTCCAGTGGTTCCATGAGGCCTGCACCCAGTGTCTGAGCAAGCCCCTCCTCTACGGAGACAG
4506928	embryo	NM_011302	chrX	+	157206040	157206069	mouse	ATGCTTAAGTTAATCGCCTGCTCCTATGCC
5485064	embryo	NM_029568	chr11	+	61301289	61301393	mouse	TCTCCACCTTTGATCGGGACCAGGACCTCTTCGTGCAGAACTGTGCAGCCCTCTCCTCAGGAGCCTTCTGGTTCCGAAGCTGCCATTTCGCCAATCTCAACGGTT
5101486	embryo	NM_198649	chr18	-	61999367	61999424	mouse	GGAAACACTACCACCCTACCTGTGCCAGATGTGTACGCTGCCACCAGATGTTCACTGA
4433492	embryo	NM_030691	chr7	-	128217971	128218011	mouse	CGTGAGTGCACGCAGGAGCCGCCTCCGGCCAGAGATCAGCC
4625288	embryo	NM_145574	chr6	+	29362471	29362530	mouse	CCACGAGTCAGAGGTGCATCGGCTCCGAAGCATGGTGGACTGCTTGCGAGAGAAAAATGA
4770972	embryo	NM_008645	chr6	+	121958325	121958349	mouse	AAGTATATGGTGCTGGTCCCTTCTC
4343176	embryo	NM_023716	chr13	-	34222116	34222142	mouse	CTGACACAGACCCAAGACAGCAAGAAG
4507438	embryo	NM_013822	chr2	-	136941927	136941993	mouse	ATGCGGTCCCCACGGACGCGCGGCCGGCCCGGGCGCCCCCTGAGTCTTCTGCTCGCCCTGCTCTGTG
4772779	embryo	NM_007710	chr7	+	19999491	19999657	mouse	CGTTCGGCAACACCCACAACAAGTTCAAGCTGAACTACAAGCCTCAGGAGGAGTACCCAGACCTCAGCAAGCACAACAATCACATGGCCAAGGTGCTGACCCCTGACCTCTACAATAAGCTTCGCGATAAGGAGACACCATCCGGCTTCACTCTGGACGATGTCATC
5563332	embryo	NM_011609	chr6	+	125310728	125310763	mouse	GTACTGCGGTGCTGTTGCCCCTGGTTATCTTGCTAG
4369689	embryo	NM_026473	chr18	+	67552600	67552708	mouse	CTAAGAAGTACGTACCCAGGGCTGCCCTGGTGGACTTGGAGCCCGGCACCATGGACAGTGTGAGGTCTGGGCCTTTTGGGCAACTCTTCCGGCCTGACAACTTCATCTT
5436194	embryo	NM_146513	chr17	-	37348732	37348784	mouse	TCCTCTCTGGTTACTGAGTTCGTGCTGGTGGGCTTCTCACGTCTGGTCCACCT
4475110	embryo	NM_008795	chr1	-	134014384	134014436	mouse	GCTGCTCCGGGGTCTGGCCTACTGCCACCACCGCAAGATCCTGCACCGGGACC
5302045	embryo	NM_007925	chr5	-	135192337	135192380	mouse	AGGTGGAGTTGGCATCCCGACATATGGGGTTGGTGCTGGTGGCT
5004913	embryo	NM_029410	chr7	-	52251948	52252033	mouse	CAGATTTCCTGAGCCGCCTCCGAAGATGCCTCCCTTGTCCCCTGGGGAGAGGAGCTCCCCCCACGGAGTCCTCTAGGCCCCACTTC
4927481	embryo	NM_146175	chr6	+	47854804	47854847	mouse	CACTGGTGCGGGTAGTGGCAATAGTACCGGTGCTGGTGCGGGCA
5086710	embryo	NM_010345	chr11	-	11867570	11867659	mouse	GAACTGCATCTCTTCCGGCCATCCCCAACCCATTTCCGGAGCTCACTGGTGCGGCCCCTGGGAGCCCTCCTTCGGTTGCTCCTAGCTCCT
4628302	embryo	NM_028805	chr8	+	97621152	97621188	mouse	CATGGATGTGCAGTTGCCGCAGTTGCCGGTGCCAAAT
4460984	embryo	NM_146007	chr10	-	76072268	76072323	mouse	ACTCTGGCCGCCCAGGACGCAGGGGACCACCAGGAGATCCTGGAGACAAAGGAAGC
4805866	embryo	NM_009538	chr10	+	12848535	12848583	mouse	ACAGCTGCTGCCGCAACTGCAACCTCAGCAGCAGCCTGATCCTGAGCCA
4500929	embryo	NM_008854	chr8	+	86504685	86504733	mouse	TAGCCAAAGCCAAGGAAGATTTCCTGAAAAAATGGGAGACCCCTTCTCA
4969121	embryo	NM_153783	chr7	+	147314936	147314961	mouse	AGATACCTTTTTTGAGCCACCACTGC
5397226	embryo	NM_177250	chr3	+	94205749	94205816	mouse	AGGGGATGGACGCAGCCACTGCTCCAAAGCAAGCCTGGCTCCCATGGTCCCCACTCCTTTTCCTGCTC
4804801	embryo	NM_011365	chr12	+	4672994	4673021	mouse	TGTAGAGCCCGGGGATTTGACTTTCACT
4509590	embryo	NM_010344	chr8	+	34782010	34782046	mouse	AAGGGATGCCTATGTGAGCCGCCTGAACACCATCTAT
5215432	embryo	NM_007925	chr5	-	135182235	135182266	mouse	TGTCCTAGGAGCCAGGCCATTCCCAGGTGGAG
4536044	embryo	NM_007740	chr1	+	24217224	24217256	mouse	GCGAAAGGAGAAATCGGCGAGCCAGGAAGACAA
5589530	embryo	---	chr11	-	50116279	50116306	mouse	GGCGTGTAGCCACCACCGCCCAGCTCTA
4986463	embryo	NM_009606	chr8	-	126416754	126416879	mouse	CTGGGGACGGTGTCACCCACAACGTGCCCATCTATGAGGGCTATGCCCTGCCACACGCCATCATGCGTCTGGACCTGGCCGGTCGCGACCTCACTGACTACCTGATGAAAATCCTCACTGAGCGTG
5239342	embryo	NM_008716	chr17	-	32287568	32287599	mouse	GAGTCTGACCCTGACCGGCTGACTGTCTGTTC
5539452	embryo	NM_011544	chr9	-	71730926	71730980	mouse	ACCAGCAGCTCACCATATGTTGCCGCCTCACATACTCCTCCCATCAATGGATCAG
4415060	embryo	BC046775	chr13	-	105921548	105921619	mouse	TGACACGGAGGCAGTTCCCGCACGGCGCTCACAGGATGGACTACCTGCACTTCGAGGACGACAGCCGTGGAT
5548290	embryo	NM_010059	chr15	-	79432882	79432914	mouse	AATTGATTATTTTACTGCCGCTCTCCTTTCAAC
4913218	embryo	NM_016958	chr11	-	100066394	100066418	mouse	GTTTGAGACGGAGCAGAGCCTGCGC
4408616	embryo	NM_009538	chr10	+	12848467	12848496	mouse	TTTCAGTTGCAGATCCAGCCCCAGATGCAG
5566585	embryo	NM_133977	chr9	-	103127422	103127449	mouse	CCCAAACTGTGTCAACTGTGCCCAGGCT
5426672	embryo	NM_133977	chr9	-	103122171	103122221	mouse	ACGGAGAAGCGGACGCCATGACTTTGGATGGAGGACATGCCTACATTGCAG
4968952	embryo	NM_011581	chr17	-	14816731	14816821	mouse	TTGCTTCTCAACTAACAAAGCTCCCCGCTGTGTCAACACCAACCCGGGCTTCCACTGCCTGCCTTGTCCACCACGCTACAAGGGGAACCAA
5361734	embryo	NM_001080926	chr4	+	107536644	107536682	mouse	CAGTCACCGCTGCTGTCATTGGGGTCATCGTGCCCATAG
5196178	embryo	NM_001142728	chr12	+	73543114	73543155	mouse	GCAGCGACCGGCTGCCACCGCTCCGCGGGAGTCTTAACAAAG
5154929	embryo	NM_010052	chr12	+	110698134	110698251	mouse	TCATGGGTCCCACGTGCGCGAAGAAGCGCGGGGCTAGCCCCGTGCAGGTCACCCACCTGCCCAGCGGCTATGGGCTCACCTACCGCCTGACCCCCGGGGTGCACGAGCTGCCTGTTCA
4522596	embryo	NM_008650	chr17	+	41092127	41092159	mouse	GCAATATTCTGGCTCTGGCAGTGGATGCAGCTC
5407427	embryo	NM_008714	chr2	-	26359030	26359056	mouse	TGCTCTGCCTAACGCTGCTGCCCGCGC
5321591	embryo	NM_019397	chrX	-	163006401	163006453	mouse	TCCATGGGATTATGGGTTGTCAGCACTGGCACACCAGCCTGGGGTCTGTCAGT
[truncated: 76,773 more rows]
